# Supplementary material for: Germline and somatic albinism variants in amelanotic/hypomelanotic melanoma: Increased carriage of TYR and OCA2 variants
Source: PLoS One. 2020 Sep 23;15(9):e0238529. doi: 10.1371/journal.pone.0238529 (PMC7510969; doi:10.1371/journal.pone.0238529)
Supplement: S2 File — The genes reported in this study include TYR, OCA2, TYRP1, SLC45A2, SLC24A5, LRMDA, KITLG, POMC, SLC24A4, TPCN2. (VCF) [file pone.0238529.s007.vcf]

##fileformat=VCFv4.1
##FILTER=<ID=PASS,Description="All filters passed">
##filedate=20200110
##source=Sib-pair
##contig=<ID=11,length=89028410>
##contig=<ID=15,length=28493800>
##INFO=<ID=AC,Number=A,Type=Integer,Description="Alternate allele count in called genotypes">
##INFO=<ID=AN,Number=1,Type=Integer,Description="Total number of alleles in called genotypes">
##INFO=<ID=AF,Number=A,Type=Float,Description="Alternate allele frequency from called genotypes">
##bcftools_pluginVersion=1.10+htslib-1.10
##bcftools_pluginCommand=plugin fill-AN-AC OCA12_PM.vcf; Date=Fri Jan 10 15:57:54 2020
##bcftools_viewVersion=1.10+htslib-1.10
##bcftools_viewCommand=view -G; Date=Fri Jan 10 15:57:54 2020
##VEP="v98" time="2020-01-10 06:01:31" cache="/nfs/public/release/ensweb-data/latest/tools/grch37/e98/vep/cache/homo_sapiens/98_GRCh37" db="homo_sapiens_core_98_37@hh-mysql-ens-grch37-web" 1000genomes="phase3" COSMIC="86" ClinVar="201810" ESP="20141103" HGMD-PUBLIC="20174" assembly="GRCh37.p13" dbSNP="151" gencode="GENCODE 19" genebuild="2011-04" gnomAD="r2.1" polyphen="2.2.2" regbuild="1.0" sift="sift5.2.2"
##INFO=<ID=CSQ,Number=.,Type=String,Description="Consequence annotations from Ensembl VEP. Format: Allele|Consequence|IMPACT|SYMBOL|Gene|Feature_type|Feature|BIOTYPE|EXON|INTRON|HGVSc|HGVSp|cDNA_position|CDS_position|Protein_position|Amino_acids|Codons|Existing_variation|DISTANCE|STRAND|FLAGS|SYMBOL_SOURCE|HGNC_ID|MANE|TSL|APPRIS|SIFT|PolyPhen|AF|CLIN_SIG|SOMATIC|PHENO|PUBMED|MOTIF_NAME|MOTIF_POS|HIGH_INF_POS|MOTIF_SCORE_CHANGE">
#CHROM	POS	ID	REF	ALT	QUAL	FILTER	INFO
10	77191495	rs1200600548	G	A	.	.	AC=0;AN=606;AF=0.00032852;CSQ=A|upstream_gene_variant|MODIFIER|RP11-399K21.10|ENSG00000236842|Transcript|ENST00000427610.1|antisense||||||||||rs1200600548|149|-1||Clone_based_vega_gene|||||||||||||||,A|regulatory_region_variant|MODIFIER|||RegulatoryFeature|ENSR00000030079|promoter||||||||||rs1200600548|||||||||||||||||||
10	77191509	rs1325822326	T	C	.	.	AC=1;AN=606;AF=0.00022707;CSQ=C|upstream_gene_variant|MODIFIER|RP11-399K21.10|ENSG00000236842|Transcript|ENST00000427610.1|antisense||||||||||rs1325822326|163|-1||Clone_based_vega_gene|||||||||||||||,C|regulatory_region_variant|MODIFIER|||RegulatoryFeature|ENSR00000030079|promoter||||||||||rs1325822326|||||||||||||||||||
10	77191528	rs531112927	C	T	.	.	AC=0;AN=606;AF=0.00098555;CSQ=T|upstream_gene_variant|MODIFIER|RP11-399K21.10|ENSG00000236842|Transcript|ENST00000427610.1|antisense||||||||||rs531112927|182|-1||Clone_based_vega_gene|||||||||||||||,T|regulatory_region_variant|MODIFIER|||RegulatoryFeature|ENSR00000030079|promoter||||||||||rs531112927|||||||||||||||||||
10	77191588	rs371437327	C	T	.	.	AC=0;AN=606;AF=0.00032852;CSQ=T|upstream_gene_variant|MODIFIER|RP11-399K21.10|ENSG00000236842|Transcript|ENST00000427610.1|antisense||||||||||rs371437327|242|-1||Clone_based_vega_gene|||||||0.0002||||||||,T|regulatory_region_variant|MODIFIER|||RegulatoryFeature|ENSR00000030079|promoter||||||||||rs371437327|||||||||||0.0002||||||||
10	77198058	rs767158479	T	C	.	.	AC=0;AN=606;AF=0.00032852;CSQ=C|intergenic_variant|MODIFIER|||||||||||||||rs767158479|||||||||||||||||||
10	77198244	chr10:77198244	A	C	.	.	AC=1;AN=606;AF=0.00022707;CSQ=C|intergenic_variant|MODIFIER||||||||||||||||||||||||||||||||||
10	77312145	rs149813833	C	T	.	.	AC=2;AN=606;AF=0.0022996;CSQ=T|upstream_gene_variant|MODIFIER|MIR606|ENSG00000207583|Transcript|ENST00000384851.1|miRNA||||||||||rs149813833|71|1||HGNC|32862||||||0.0006||||||||
10	77312171	rs1278748357	A	AA,AAA,G	.	.	AC=0,0,5;AN=606;AF=0.014783,0.00032852,0.0039422;CSQ=AA|upstream_gene_variant|MODIFIER|MIR606|ENSG00000207583|Transcript|ENST00000384851.1|miRNA|||||||||||45|1||HGNC|32862||||||||||||||,AAA|upstream_gene_variant|MODIFIER|MIR606|ENSG00000207583|Transcript|ENST00000384851.1|miRNA|||||||||||45|1||HGNC|32862||||||||||||||,G|upstream_gene_variant|MODIFIER|MIR606|ENSG00000207583|Transcript|ENST00000384851.1|miRNA|||||||||||45|1||HGNC|32862||||||||||||||
10	77312173	rs59982597	T	G	.	.	AC=0;AN=606;AF=0.00032852;CSQ=G|upstream_gene_variant|MODIFIER|MIR606|ENSG00000207583|Transcript|ENST00000384851.1|miRNA||||||||||rs59982597|43|1||HGNC|32862||||||0.0178||||||||
10	77312182	rs1491302839	T	C	.	.	AC=1;AN=606;AF=0.0026281;CSQ=C|upstream_gene_variant|MODIFIER|MIR606|ENSG00000207583|Transcript|ENST00000384851.1|miRNA||||||||||rs532673798|34|1||HGNC|32862||||||0.0052||||||||
10	77312183	rs565471618	T	C	.	.	AC=2;AN=606;AF=0.00090827;CSQ=C|upstream_gene_variant|MODIFIER|MIR606|ENSG00000207583|Transcript|ENST00000384851.1|miRNA||||||||||rs565471618|33|1||HGNC|32862||||||0.0344||||||||
10	77312183	rs56910833	A	AA,AAA,T	.	.	AC=0,0,41;AN=606;AF=0.0022996,0.00032852,0.055191;CSQ=AA|upstream_gene_variant|MODIFIER|MIR606|ENSG00000207583|Transcript|ENST00000384851.1|miRNA|||||||||||33|1||HGNC|32862||||||||||||||,AAA|upstream_gene_variant|MODIFIER|MIR606|ENSG00000207583|Transcript|ENST00000384851.1|miRNA|||||||||||33|1||HGNC|32862||||||||||||||,T|upstream_gene_variant|MODIFIER|MIR606|ENSG00000207583|Transcript|ENST00000384851.1|miRNA|||||||||||33|1||HGNC|32862||||||||||||||
10	77312184	rs766491427	C	T	.	.	AC=361;AN=606;AF=0.33699;CSQ=T|upstream_gene_variant|MODIFIER|MIR606|ENSG00000207583|Transcript|ENST00000384851.1|miRNA||||||||||rs1367290|32|1||HGNC|32862||||||0.4750||||||||
10	77312186	rs535591512	C	A	.	.	AC=0;AN=606;AF=0.00032852;CSQ=A|upstream_gene_variant|MODIFIER|MIR606|ENSG00000207583|Transcript|ENST00000384851.1|miRNA||||||||||rs535591512|30|1||HGNC|32862||||||||||||||
10	77312331	rs761460492	A	G	.	.	AC=0;AN=606;AF=0.00022707;CSQ=G|downstream_gene_variant|MODIFIER|MIR606|ENSG00000207583|Transcript|ENST00000384851.1|miRNA||||||||||rs761460492|20|1||HGNC|32862||||||||||||||
10	77542488	rs116581781	C	T	.	.	AC=0;AN=606;AF=0.00098555;CSQ=T|upstream_gene_variant|MODIFIER|C10orf11|ENSG00000148655|Transcript|ENST00000372499.1|protein_coding||||||||||rs116581781|31|1||HGNC|23405||||||0.0114||||||||,T|intron_variant&non_coding_transcript_variant|MODIFIER|C10orf11|ENSG00000148655|Transcript|ENST00000593699.1|processed_transcript||1/7||||||||rs116581781||1||HGNC|23405||||||0.0114||||||||,T|intron_variant&non_coding_transcript_variant|MODIFIER|C10orf11|ENSG00000148655|Transcript|ENST00000593817.1|processed_transcript||1/1||||||||rs116581781||1||HGNC|23405||||||0.0114||||||||,T|regulatory_region_variant|MODIFIER|||RegulatoryFeature|ENSR00000981921|promoter||||||||||rs116581781|||||||||||0.0114||||||||
10	77542489	rs149387723	G	A	.	.	AC=0;AN=606;AF=0.00098555;CSQ=A|upstream_gene_variant|MODIFIER|C10orf11|ENSG00000148655|Transcript|ENST00000372499.1|protein_coding||||||||||rs149387723|30|1||HGNC|23405||||||0.0010||||||||,A|intron_variant&non_coding_transcript_variant|MODIFIER|C10orf11|ENSG00000148655|Transcript|ENST00000593699.1|processed_transcript||1/7||||||||rs149387723||1||HGNC|23405||||||0.0010||||||||,A|intron_variant&non_coding_transcript_variant|MODIFIER|C10orf11|ENSG00000148655|Transcript|ENST00000593817.1|processed_transcript||1/1||||||||rs149387723||1||HGNC|23405||||||0.0010||||||||,A|regulatory_region_variant|MODIFIER|||RegulatoryFeature|ENSR00000981921|promoter||||||||||rs149387723|||||||||||0.0010||||||||
10	77542558	rs2133705	C	T	.	.	AC=320;AN=606;AF=0.47438;CSQ=T|5_prime_UTR_variant|MODIFIER|C10orf11|ENSG00000148655|Transcript|ENST00000372499.1|protein_coding|1/6||||40|||||rs2133705||1||HGNC|23405||||||0.3702||||||||,T|intron_variant&non_coding_transcript_variant|MODIFIER|C10orf11|ENSG00000148655|Transcript|ENST00000593699.1|processed_transcript||1/7||||||||rs2133705||1||HGNC|23405||||||0.3702||||||||,T|intron_variant&non_coding_transcript_variant|MODIFIER|C10orf11|ENSG00000148655|Transcript|ENST00000593817.1|processed_transcript||1/1||||||||rs2133705||1||HGNC|23405||||||0.3702||||||||,T|regulatory_region_variant|MODIFIER|||RegulatoryFeature|ENSR00000981921|promoter||||||||||rs2133705|||||||||||0.3702||||||||
10	77542660	rs72811406	C	A	.	.	AC=8;AN=606;AF=0.0085414;CSQ=A|5_prime_UTR_variant|MODIFIER|C10orf11|ENSG00000148655|Transcript|ENST00000372499.1|protein_coding|1/6||||142|||||rs72811406||1||HGNC|23405||||||0.0024||||||||,A|intron_variant&non_coding_transcript_variant|MODIFIER|C10orf11|ENSG00000148655|Transcript|ENST00000593699.1|processed_transcript||1/7||||||||rs72811406||1||HGNC|23405||||||0.0024||||||||,A|intron_variant&non_coding_transcript_variant|MODIFIER|C10orf11|ENSG00000148655|Transcript|ENST00000593817.1|processed_transcript||1/1||||||||rs72811406||1||HGNC|23405||||||0.0024||||||||
10	77542703	rs554068070	T	C	.	.	AC=0;AN=606;AF=0.00032852;CSQ=C|5_prime_UTR_variant|MODIFIER|C10orf11|ENSG00000148655|Transcript|ENST00000372499.1|protein_coding|1/6||||185|||||rs554068070||1||HGNC|23405||||||||||||||,C|intron_variant&non_coding_transcript_variant|MODIFIER|C10orf11|ENSG00000148655|Transcript|ENST00000593699.1|processed_transcript||1/7||||||||rs554068070||1||HGNC|23405||||||||||||||,C|intron_variant&non_coding_transcript_variant|MODIFIER|C10orf11|ENSG00000148655|Transcript|ENST00000593817.1|processed_transcript||1/1||||||||rs554068070||1||HGNC|23405||||||||||||||
10	77542753	rs146123023	A	T	.	.	AC=0;AN=606;AF=0.00098555;CSQ=T|missense_variant|MODERATE|C10orf11|ENSG00000148655|Transcript|ENST00000372499.1|protein_coding|1/6||||235|20|7|H/L|cAc/cTc|||1||HGNC|23405||||||||||||||,T|intron_variant&non_coding_transcript_variant|MODIFIER|C10orf11|ENSG00000148655|Transcript|ENST00000593699.1|processed_transcript||1/7||||||||||1||HGNC|23405||||||||||||||,T|intron_variant&non_coding_transcript_variant|MODIFIER|C10orf11|ENSG00000148655|Transcript|ENST00000593817.1|processed_transcript||1/1||||||||||1||HGNC|23405||||||||||||||
10	77542780	rs768851729	C	A	.	.	AC=0;AN=754;AF=.;CSQ=A|missense_variant&splice_region_variant|MODERATE|C10orf11|ENSG00000148655|Transcript|ENST00000372499.1|protein_coding|1/6||||262|47|16|T/K|aCg/aAg|||1||HGNC|23405||||tolerated(0.38)|benign(0.013)|||||||||,A|intron_variant&non_coding_transcript_variant|MODIFIER|C10orf11|ENSG00000148655|Transcript|ENST00000593699.1|processed_transcript||1/7||||||||||1||HGNC|23405||||||||||||||,A|intron_variant&non_coding_transcript_variant|MODIFIER|C10orf11|ENSG00000148655|Transcript|ENST00000593817.1|processed_transcript||1/1||||||||||1||HGNC|23405||||||||||||||
10	77795682	rs553217063	G	A	.	.	AC=1;AN=606;AF=0.00022707;CSQ=A|intron_variant|MODIFIER|C10orf11|ENSG00000148655|Transcript|ENST00000372499.1|protein_coding||1/5||||||||rs553217063||1||HGNC|23405||||||0.0016||||||||,A|intron_variant&non_coding_transcript_variant|MODIFIER|C10orf11|ENSG00000148655|Transcript|ENST00000593699.1|processed_transcript||3/7||||||||rs553217063||1||HGNC|23405||||||0.0016||||||||,A|intron_variant&non_coding_transcript_variant|MODIFIER|C10orf11|ENSG00000148655|Transcript|ENST00000593817.1|processed_transcript||1/1||||||||rs553217063||1||HGNC|23405||||||0.0016||||||||,A|regulatory_region_variant|MODIFIER|||RegulatoryFeature|ENSR00000260257|CTCF_binding_site||||||||||rs553217063|||||||||||0.0016||||||||
10	77795827	rs147768808	C	T	.	.	AC=3;AN=606;AF=0.0032852;CSQ=T|synonymous_variant|LOW|C10orf11|ENSG00000148655|Transcript|ENST00000372499.1|protein_coding|2/6||||324|109|37|L|Ctg/Ttg|rs147768808||1||HGNC|23405|||||||likely_benign||1|25741868||||,T|non_coding_transcript_exon_variant|MODIFIER|C10orf11|ENSG00000148655|Transcript|ENST00000593699.1|processed_transcript|4/8||||547|||||rs147768808||1||HGNC|23405|||||||likely_benign||1|25741868||||,T|non_coding_transcript_exon_variant|MODIFIER|C10orf11|ENSG00000148655|Transcript|ENST00000593817.1|processed_transcript|2/2||||154|||||rs147768808||1||HGNC|23405|||||||likely_benign||1|25741868||||,T|regulatory_region_variant|MODIFIER|||RegulatoryFeature|ENSR00000260257|CTCF_binding_site||||||||||rs147768808||||||||||||likely_benign||1|25741868||||
10	77795862	rs60420182	A	G	.	.	AC=2;AN=606;AF=0.0032852;CSQ=G|synonymous_variant|LOW|C10orf11|ENSG00000148655|Transcript|ENST00000372499.1|protein_coding|2/6||||359|144|48|R|agA/agG|rs60420182||1||HGNC|23405||||||0.0288|benign|||25741868||||,G|non_coding_transcript_exon_variant|MODIFIER|C10orf11|ENSG00000148655|Transcript|ENST00000593699.1|processed_transcript|4/8||||582|||||rs60420182||1||HGNC|23405||||||0.0288|benign|||25741868||||,G|non_coding_transcript_exon_variant|MODIFIER|C10orf11|ENSG00000148655|Transcript|ENST00000593817.1|processed_transcript|2/2||||189|||||rs60420182||1||HGNC|23405||||||0.0288|benign|||25741868||||,G|regulatory_region_variant|MODIFIER|||RegulatoryFeature|ENSR00000260257|CTCF_binding_site||||||||||rs60420182|||||||||||0.0288|benign|||25741868||||
10	77806999	rs199857233	C	T	.	.	AC=1;AN=606;AF=0.00022707;CSQ=T|synonymous_variant|LOW|C10orf11|ENSG00000148655|Transcript|ENST00000372499.1|protein_coding|3/6||||467|252|84|N|aaC/aaT|rs199857233||1||HGNC|23405||||||0.0006|likely_benign|||25741868||||,T|non_coding_transcript_exon_variant|MODIFIER|C10orf11|ENSG00000148655|Transcript|ENST00000593699.1|processed_transcript|5/8||||690|||||rs199857233||1||HGNC|23405||||||0.0006|likely_benign|||25741868||||
10	77807003	rs757561647	G	T	.	.	AC=0;AN=606;AF=0.00032852;CSQ=T|missense_variant|MODERATE|C10orf11|ENSG00000148655|Transcript|ENST00000372499.1|protein_coding|3/6||||471|256|86|A/S|Gcc/Tcc|rs757561647||1||HGNC|23405||||deleterious(0)|probably_damaging(0.987)|||||||||,T|non_coding_transcript_exon_variant|MODIFIER|C10orf11|ENSG00000148655|Transcript|ENST00000593699.1|processed_transcript|5/8||||694|||||rs757561647||1||HGNC|23405||||||||||||||
10	77807027	rs1898071	T	C	.	.	AC=340;AN=764;AF=0.45408;CSQ=C|synonymous_variant|LOW|C10orf11|ENSG00000148655|Transcript|ENST00000372499.1|protein_coding|3/6||||495|280|94|L|Ttg/Ctg|rs1898071||1||HGNC|23405||||||0.2971|benign|||25741868||||,C|non_coding_transcript_exon_variant|MODIFIER|C10orf11|ENSG00000148655|Transcript|ENST00000593699.1|processed_transcript|5/8||||718|||||rs1898071||1||HGNC|23405||||||0.2971|benign|||25741868||||
10	77807081	rs749160234	A	C	.	.	AC=0;AN=606;AF=0.00032852;CSQ=C|intron_variant|MODIFIER|C10orf11|ENSG00000148655|Transcript|ENST00000372499.1|protein_coding||3/5||||||||rs749160234||1||HGNC|23405||||||||||||||,C|intron_variant&non_coding_transcript_variant|MODIFIER|C10orf11|ENSG00000148655|Transcript|ENST00000593699.1|processed_transcript||5/7||||||||rs749160234||1||HGNC|23405||||||||||||||
10	77807092	rs1898070	A	C	.	.	AC=270;AN=606;AF=0.46255;CSQ=C|intron_variant|MODIFIER|C10orf11|ENSG00000148655|Transcript|ENST00000372499.1|protein_coding||3/5||||||||rs1898070||1||HGNC|23405||||||0.2392||||||||,C|intron_variant&non_coding_transcript_variant|MODIFIER|C10orf11|ENSG00000148655|Transcript|ENST00000593699.1|processed_transcript||5/7||||||||rs1898070||1||HGNC|23405||||||0.2392||||||||
10	77818365	rs947933792	C	T	.	.	AC=0;AN=606;AF=0.00032852;CSQ=T|intron_variant|MODIFIER|C10orf11|ENSG00000148655|Transcript|ENST00000372499.1|protein_coding||3/5||||||||rs947933792||1||HGNC|23405||||||||||||||,T|intron_variant&non_coding_transcript_variant|MODIFIER|C10orf11|ENSG00000148655|Transcript|ENST00000593699.1|processed_transcript||5/7||||||||rs947933792||1||HGNC|23405||||||||||||||
10	77818491	rs200848450	G	A	.	.	AC=0;AN=762;AF=0.00013387;CSQ=A|missense_variant|MODERATE|C10orf11|ENSG00000148655|Transcript|ENST00000372499.1|protein_coding|4/6||||597|382|128|G/R|Gga/Aga|COSM1965569||1||HGNC|23405||||||||1|1|||||,A|non_coding_transcript_exon_variant|MODIFIER|C10orf11|ENSG00000148655|Transcript|ENST00000593699.1|processed_transcript|6/8||||820|||||COSM1965569||1||HGNC|23405||||||||1|1|||||
10	77818502	rs368355372	G	A	.	.	AC=0;AN=606;AF=0.00032852;CSQ=A|synonymous_variant|LOW|C10orf11|ENSG00000148655|Transcript|ENST00000372499.1|protein_coding|4/6||||608|393|131|A|gcG/gcA|rs368355372&COSM1965571||1||HGNC|23405||||||0.0008||0&1|0&1|||||,A|non_coding_transcript_exon_variant|MODIFIER|C10orf11|ENSG00000148655|Transcript|ENST00000593699.1|processed_transcript|6/8||||831|||||rs368355372&COSM1965571||1||HGNC|23405||||||0.0008||0&1|0&1|||||
10	77818505	rs188514106	C	A	.	.	AC=0;AN=754;AF=.;CSQ=A|missense_variant|MODERATE|C10orf11|ENSG00000148655|Transcript|ENST00000372499.1|protein_coding|4/6||||611|396|132|F/L|ttC/ttA|||1||HGNC|23405||||||||||||||,A|non_coding_transcript_exon_variant|MODIFIER|C10orf11|ENSG00000148655|Transcript|ENST00000593699.1|processed_transcript|6/8||||834|||||||1||HGNC|23405||||||||||||||
10	78084100	rs372941859	G	C	.	.	AC=35;AN=606;AF=0.04862;CSQ=C|intron_variant|MODIFIER|C10orf11|ENSG00000148655|Transcript|ENST00000372499.1|protein_coding||4/5||||||||rs1322568||1||HGNC|23405||||||0.1933||||||||,C|upstream_gene_variant|MODIFIER|C10orf11|ENSG00000148655|Transcript|ENST00000488655.1|processed_transcript||||||||||rs1322568|59|1||HGNC|23405||||||0.1933||||||||,C|intron_variant|MODIFIER|C10orf11|ENSG00000148655|Transcript|ENST00000496424.2|protein_coding||1/2||||||||rs1322568||1||HGNC|23405||||||0.1933||||||||,C|intron_variant&non_coding_transcript_variant|MODIFIER|C10orf11|ENSG00000148655|Transcript|ENST00000593699.1|processed_transcript||6/7||||||||rs1322568||1||HGNC|23405||||||0.1933||||||||,C|upstream_gene_variant|MODIFIER|C10orf11|ENSG00000148655|Transcript|ENST00000598708.1|processed_transcript||||||||||rs1322568|59|1||HGNC|23405||||||0.1933||||||||,C|regulatory_region_variant|MODIFIER|||RegulatoryFeature|ENSR00000030195|open_chromatin_region||||||||||rs1322568|||||||||||0.1933||||||||,C|regulatory_region_variant|MODIFIER|||RegulatoryFeature|ENSR00000982070|CTCF_binding_site||||||||||rs1322568|||||||||||0.1933||||||||
10	78084101	rs1554866788	G	C	.	.	AC=32;AN=606;AF=0.043035;CSQ=C|intron_variant|MODIFIER|C10orf11|ENSG00000148655|Transcript|ENST00000372499.1|protein_coding||4/5||||||||rs1322567||1||HGNC|23405||||||0.1919||||||||,C|upstream_gene_variant|MODIFIER|C10orf11|ENSG00000148655|Transcript|ENST00000488655.1|processed_transcript||||||||||rs1322567|58|1||HGNC|23405||||||0.1919||||||||,C|intron_variant|MODIFIER|C10orf11|ENSG00000148655|Transcript|ENST00000496424.2|protein_coding||1/2||||||||rs1322567||1||HGNC|23405||||||0.1919||||||||,C|intron_variant&non_coding_transcript_variant|MODIFIER|C10orf11|ENSG00000148655|Transcript|ENST00000593699.1|processed_transcript||6/7||||||||rs1322567||1||HGNC|23405||||||0.1919||||||||,C|upstream_gene_variant|MODIFIER|C10orf11|ENSG00000148655|Transcript|ENST00000598708.1|processed_transcript||||||||||rs1322567|58|1||HGNC|23405||||||0.1919||||||||,C|regulatory_region_variant|MODIFIER|||RegulatoryFeature|ENSR00000030195|open_chromatin_region||||||||||rs1322567|||||||||||0.1919||||||||,C|regulatory_region_variant|MODIFIER|||RegulatoryFeature|ENSR00000982070|CTCF_binding_site||||||||||rs1322567|||||||||||0.1919||||||||
10	78084184	rs35349706	C	T	.	.	AC=8;AN=764;AF=0.013068;CSQ=T|missense_variant|MODERATE|C10orf11|ENSG00000148655|Transcript|ENST00000372499.1|protein_coding|5/6||||673|458|153|S/F|tCc/tTc|rs35349706||1||HGNC|23405||||deleterious(0.01)|possibly_damaging(0.652)|0.0591|benign|||25741868&19139070||||,T|non_coding_transcript_exon_variant|MODIFIER|C10orf11|ENSG00000148655|Transcript|ENST00000488655.1|processed_transcript|1/3||||26|||||rs35349706||1||HGNC|23405||||||0.0591|benign|||25741868&19139070||||,T|missense_variant|MODERATE|C10orf11|ENSG00000148655|Transcript|ENST00000496424.2|protein_coding|2/3||||905|29|10|S/F|tCc/tTc|rs35349706||1||HGNC|23405||||deleterious(0.01)|probably_damaging(0.93)|0.0591|benign|||25741868&19139070||||,T|non_coding_transcript_exon_variant|MODIFIER|C10orf11|ENSG00000148655|Transcript|ENST00000593699.1|processed_transcript|7/8||||896|||||rs35349706||1||HGNC|23405||||||0.0591|benign|||25741868&19139070||||,T|non_coding_transcript_exon_variant|MODIFIER|C10orf11|ENSG00000148655|Transcript|ENST00000598708.1|processed_transcript|1/3||||26|||||rs35349706||1||HGNC|23405||||||0.0591|benign|||25741868&19139070||||,T|regulatory_region_variant|MODIFIER|||RegulatoryFeature|ENSR00000030195|open_chromatin_region||||||||||rs35349706|||||||||||0.0591|benign|||25741868&19139070||||,T|regulatory_region_variant|MODIFIER|||RegulatoryFeature|ENSR00000982070|CTCF_binding_site||||||||||rs35349706|||||||||||0.0591|benign|||25741868&19139070||||
10	78084192	rs369831117	C	T	.	.	AC=0;AN=606;AF=0.00032852;CSQ=T|missense_variant|MODERATE|C10orf11|ENSG00000148655|Transcript|ENST00000372499.1|protein_coding|5/6||||681|466|156|R/C|Cgc/Tgc|rs369831117||1||HGNC|23405||||tolerated(0.06)|benign(0)|0.0002||||||||,T|non_coding_transcript_exon_variant|MODIFIER|C10orf11|ENSG00000148655|Transcript|ENST00000488655.1|processed_transcript|1/3||||34|||||rs369831117||1||HGNC|23405||||||0.0002||||||||,T|missense_variant|MODERATE|C10orf11|ENSG00000148655|Transcript|ENST00000496424.2|protein_coding|2/3||||913|37|13|R/C|Cgc/Tgc|rs369831117||1||HGNC|23405||||tolerated(0.19)|benign(0)|0.0002||||||||,T|non_coding_transcript_exon_variant|MODIFIER|C10orf11|ENSG00000148655|Transcript|ENST00000593699.1|processed_transcript|7/8||||904|||||rs369831117||1||HGNC|23405||||||0.0002||||||||,T|non_coding_transcript_exon_variant|MODIFIER|C10orf11|ENSG00000148655|Transcript|ENST00000598708.1|processed_transcript|1/3||||34|||||rs369831117||1||HGNC|23405||||||0.0002||||||||,T|regulatory_region_variant|MODIFIER|||RegulatoryFeature|ENSR00000030195|open_chromatin_region||||||||||rs369831117|||||||||||0.0002||||||||,T|regulatory_region_variant|MODIFIER|||RegulatoryFeature|ENSR00000982070|CTCF_binding_site||||||||||rs369831117|||||||||||0.0002||||||||
10	78316864	rs75015581	C	T	.	.	AC=0;AN=606;AF=0.00022707;CSQ=T|intron_variant|MODIFIER|C10orf11|ENSG00000148655|Transcript|ENST00000372499.1|protein_coding||5/5||||||||rs75015581||1||HGNC|23405||||||0.0186||||||||,T|intron_variant&non_coding_transcript_variant|MODIFIER|C10orf11|ENSG00000148655|Transcript|ENST00000468134.1|processed_transcript||1/1||||||||rs75015581||1||HGNC|23405||||||0.0186||||||||,T|intron_variant&non_coding_transcript_variant|MODIFIER|C10orf11|ENSG00000148655|Transcript|ENST00000483375.1|processed_transcript||1/1||||||||rs75015581||1||HGNC|23405||||||0.0186||||||||,T|intron_variant&non_coding_transcript_variant|MODIFIER|C10orf11|ENSG00000148655|Transcript|ENST00000488655.1|processed_transcript||2/2||||||||rs75015581||1||HGNC|23405||||||0.0186||||||||,T|intron_variant&non_coding_transcript_variant|MODIFIER|C10orf11|ENSG00000148655|Transcript|ENST00000488759.1|processed_transcript||2/2||||||||rs75015581||1||HGNC|23405||||||0.0186||||||||,T|intron_variant&non_coding_transcript_variant|MODIFIER|C10orf11|ENSG00000148655|Transcript|ENST00000493194.2|processed_transcript||1/1||||||||rs75015581||1||HGNC|23405||||||0.0186||||||||,T|intron_variant&non_coding_transcript_variant|MODIFIER|C10orf11|ENSG00000148655|Transcript|ENST00000493690.1|processed_transcript||1/1||||||||rs75015581||1||HGNC|23405||||||0.0186||||||||,T|intron_variant|MODIFIER|C10orf11|ENSG00000148655|Transcript|ENST00000496424.2|protein_coding||2/2||||||||rs75015581||1||HGNC|23405||||||0.0186||||||||,T|intron_variant&non_coding_transcript_variant|MODIFIER|C10orf11|ENSG00000148655|Transcript|ENST00000593699.1|processed_transcript||7/7||||||||rs75015581||1||HGNC|23405||||||0.0186||||||||,T|intron_variant&non_coding_transcript_variant|MODIFIER|C10orf11|ENSG00000148655|Transcript|ENST00000595936.1|processed_transcript||2/2||||||||rs75015581||1||HGNC|23405||||||0.0186||||||||,T|intron_variant&non_coding_transcript_variant|MODIFIER|C10orf11|ENSG00000148655|Transcript|ENST00000596228.1|processed_transcript||2/2||||||||rs75015581||1||HGNC|23405||||||0.0186||||||||,T|intron_variant&non_coding_transcript_variant|MODIFIER|C10orf11|ENSG00000148655|Transcript|ENST00000597823.1|processed_transcript||2/2||||||||rs75015581||1||HGNC|23405||||||0.0186||||||||,T|downstream_gene_variant|MODIFIER|RP11-325D15.2|ENSG00000269256|Transcript|ENST00000597938.1|antisense||||||||||rs75015581|1244|-1||Clone_based_vega_gene|||||||0.0186||||||||,T|intron_variant&non_coding_transcript_variant|MODIFIER|C10orf11|ENSG00000148655|Transcript|ENST00000598708.1|processed_transcript||2/2||||||||rs75015581||1||HGNC|23405||||||0.0186||||||||
10	78316876	chr10:78316876	T	G	.	.	AC=1;AN=606;AF=0.00022707;CSQ=G|intron_variant|MODIFIER|C10orf11|ENSG00000148655|Transcript|ENST00000372499.1|protein_coding||5/5||||||||rs1040759691||1||HGNC|23405||||||||||||||,G|intron_variant&non_coding_transcript_variant|MODIFIER|C10orf11|ENSG00000148655|Transcript|ENST00000468134.1|processed_transcript||1/1||||||||rs1040759691||1||HGNC|23405||||||||||||||,G|intron_variant&non_coding_transcript_variant|MODIFIER|C10orf11|ENSG00000148655|Transcript|ENST00000483375.1|processed_transcript||1/1||||||||rs1040759691||1||HGNC|23405||||||||||||||,G|intron_variant&non_coding_transcript_variant|MODIFIER|C10orf11|ENSG00000148655|Transcript|ENST00000488655.1|processed_transcript||2/2||||||||rs1040759691||1||HGNC|23405||||||||||||||,G|intron_variant&non_coding_transcript_variant|MODIFIER|C10orf11|ENSG00000148655|Transcript|ENST00000488759.1|processed_transcript||2/2||||||||rs1040759691||1||HGNC|23405||||||||||||||,G|intron_variant&non_coding_transcript_variant|MODIFIER|C10orf11|ENSG00000148655|Transcript|ENST00000493194.2|processed_transcript||1/1||||||||rs1040759691||1||HGNC|23405||||||||||||||,G|intron_variant&non_coding_transcript_variant|MODIFIER|C10orf11|ENSG00000148655|Transcript|ENST00000493690.1|processed_transcript||1/1||||||||rs1040759691||1||HGNC|23405||||||||||||||,G|intron_variant|MODIFIER|C10orf11|ENSG00000148655|Transcript|ENST00000496424.2|protein_coding||2/2||||||||rs1040759691||1||HGNC|23405||||||||||||||,G|intron_variant&non_coding_transcript_variant|MODIFIER|C10orf11|ENSG00000148655|Transcript|ENST00000593699.1|processed_transcript||7/7||||||||rs1040759691||1||HGNC|23405||||||||||||||,G|intron_variant&non_coding_transcript_variant|MODIFIER|C10orf11|ENSG00000148655|Transcript|ENST00000595936.1|processed_transcript||2/2||||||||rs1040759691||1||HGNC|23405||||||||||||||,G|intron_variant&non_coding_transcript_variant|MODIFIER|C10orf11|ENSG00000148655|Transcript|ENST00000596228.1|processed_transcript||2/2||||||||rs1040759691||1||HGNC|23405||||||||||||||,G|intron_variant&non_coding_transcript_variant|MODIFIER|C10orf11|ENSG00000148655|Transcript|ENST00000597823.1|processed_transcript||2/2||||||||rs1040759691||1||HGNC|23405||||||||||||||,G|downstream_gene_variant|MODIFIER|RP11-325D15.2|ENSG00000269256|Transcript|ENST00000597938.1|antisense||||||||||rs1040759691|1232|-1||Clone_based_vega_gene|||||||||||||||,G|intron_variant&non_coding_transcript_variant|MODIFIER|C10orf11|ENSG00000148655|Transcript|ENST00000598708.1|processed_transcript||2/2||||||||rs1040759691||1||HGNC|23405||||||||||||||
10	78316976	rs75852090	G	A	.	.	AC=0;AN=764;AF=0.00013355;CSQ=A|missense_variant|MODERATE|C10orf11|ENSG00000148655|Transcript|ENST00000372499.1|protein_coding|6/6||||742|527|176|G/E|gGg/gAg|rs75852090||1||HGNC|23405||||deleterious(0)|probably_damaging(0.991)|0.0292|benign|||25741868||||,A|non_coding_transcript_exon_variant|MODIFIER|C10orf11|ENSG00000148655|Transcript|ENST00000468134.1|processed_transcript|2/2||||100|||||rs75852090||1||HGNC|23405||||||0.0292|benign|||25741868||||,A|non_coding_transcript_exon_variant|MODIFIER|C10orf11|ENSG00000148655|Transcript|ENST00000483375.1|processed_transcript|2/2||||156|||||rs75852090||1||HGNC|23405||||||0.0292|benign|||25741868||||,A|non_coding_transcript_exon_variant|MODIFIER|C10orf11|ENSG00000148655|Transcript|ENST00000488655.1|processed_transcript|3/3||||219|||||rs75852090||1||HGNC|23405||||||0.0292|benign|||25741868||||,A|non_coding_transcript_exon_variant|MODIFIER|C10orf11|ENSG00000148655|Transcript|ENST00000488759.1|processed_transcript|3/3||||203|||||rs75852090||1||HGNC|23405||||||0.0292|benign|||25741868||||,A|non_coding_transcript_exon_variant|MODIFIER|C10orf11|ENSG00000148655|Transcript|ENST00000493194.2|processed_transcript|2/2||||124|||||rs75852090||1||HGNC|23405||||||0.0292|benign|||25741868||||,A|non_coding_transcript_exon_variant|MODIFIER|C10orf11|ENSG00000148655|Transcript|ENST00000493690.1|processed_transcript|2/2||||118|||||rs75852090||1||HGNC|23405||||||0.0292|benign|||25741868||||,A|missense_variant|MODERATE|C10orf11|ENSG00000148655|Transcript|ENST00000496424.2|protein_coding|3/3||||974|98|33|G/E|gGg/gAg|rs75852090||1||HGNC|23405||||deleterious(0)|probably_damaging(0.984)|0.0292|benign|||25741868||||,A|non_coding_transcript_exon_variant|MODIFIER|C10orf11|ENSG00000148655|Transcript|ENST00000593699.1|processed_transcript|8/8||||965|||||rs75852090||1||HGNC|23405||||||0.0292|benign|||25741868||||,A|non_coding_transcript_exon_variant|MODIFIER|C10orf11|ENSG00000148655|Transcript|ENST00000595936.1|processed_transcript|3/3||||218|||||rs75852090||1||HGNC|23405||||||0.0292|benign|||25741868||||,A|non_coding_transcript_exon_variant|MODIFIER|C10orf11|ENSG00000148655|Transcript|ENST00000596228.1|processed_transcript|3/3||||252|||||rs75852090||1||HGNC|23405||||||0.0292|benign|||25741868||||,A|non_coding_transcript_exon_variant|MODIFIER|C10orf11|ENSG00000148655|Transcript|ENST00000597823.1|processed_transcript|3/3||||247|||||rs75852090||1||HGNC|23405||||||0.0292|benign|||25741868||||,A|downstream_gene_variant|MODIFIER|RP11-325D15.2|ENSG00000269256|Transcript|ENST00000597938.1|antisense||||||||||rs75852090|1132|-1||Clone_based_vega_gene|||||||0.0292|benign|||25741868||||,A|non_coding_transcript_exon_variant|MODIFIER|C10orf11|ENSG00000148655|Transcript|ENST00000598708.1|processed_transcript|3/3||||285|||||rs75852090||1||HGNC|23405||||||0.0292|benign|||25741868||||
10	78317088	rs1047352	A	T	.	.	AC=10;AN=606;AF=0.014126;CSQ=T|3_prime_UTR_variant|MODIFIER|C10orf11|ENSG00000148655|Transcript|ENST00000372499.1|protein_coding|6/6||||854|||||rs1047352||1||HGNC|23405||||||0.0028||||||||,T|downstream_gene_variant|MODIFIER|C10orf11|ENSG00000148655|Transcript|ENST00000468134.1|processed_transcript||||||||||rs1047352|4|1||HGNC|23405||||||0.0028||||||||,T|non_coding_transcript_exon_variant|MODIFIER|C10orf11|ENSG00000148655|Transcript|ENST00000483375.1|processed_transcript|2/2||||268|||||rs1047352||1||HGNC|23405||||||0.0028||||||||,T|downstream_gene_variant|MODIFIER|C10orf11|ENSG00000148655|Transcript|ENST00000488655.1|processed_transcript||||||||||rs1047352|24|1||HGNC|23405||||||0.0028||||||||,T|non_coding_transcript_exon_variant|MODIFIER|C10orf11|ENSG00000148655|Transcript|ENST00000488759.1|processed_transcript|3/3||||315|||||rs1047352||1||HGNC|23405||||||0.0028||||||||,T|non_coding_transcript_exon_variant|MODIFIER|C10orf11|ENSG00000148655|Transcript|ENST00000493194.2|processed_transcript|2/2||||236|||||rs1047352||1||HGNC|23405||||||0.0028||||||||,T|non_coding_transcript_exon_variant|MODIFIER|C10orf11|ENSG00000148655|Transcript|ENST00000493690.1|processed_transcript|2/2||||230|||||rs1047352||1||HGNC|23405||||||0.0028||||||||,T|3_prime_UTR_variant|MODIFIER|C10orf11|ENSG00000148655|Transcript|ENST00000496424.2|protein_coding|3/3||||1086|||||rs1047352||1||HGNC|23405||||||0.0028||||||||,T|non_coding_transcript_exon_variant|MODIFIER|C10orf11|ENSG00000148655|Transcript|ENST00000593699.1|processed_transcript|8/8||||1077|||||rs1047352||1||HGNC|23405||||||0.0028||||||||,T|non_coding_transcript_exon_variant|MODIFIER|C10orf11|ENSG00000148655|Transcript|ENST00000595936.1|processed_transcript|3/3||||330|||||rs1047352||1||HGNC|23405||||||0.0028||||||||,T|non_coding_transcript_exon_variant|MODIFIER|C10orf11|ENSG00000148655|Transcript|ENST00000596228.1|processed_transcript|3/3||||364|||||rs1047352||1||HGNC|23405||||||0.0028||||||||,T|non_coding_transcript_exon_variant|MODIFIER|C10orf11|ENSG00000148655|Transcript|ENST00000597823.1|processed_transcript|3/3||||359|||||rs1047352||1||HGNC|23405||||||0.0028||||||||,T|downstream_gene_variant|MODIFIER|RP11-325D15.2|ENSG00000269256|Transcript|ENST00000597938.1|antisense||||||||||rs1047352|1020|-1||Clone_based_vega_gene|||||||0.0028||||||||,T|non_coding_transcript_exon_variant|MODIFIER|C10orf11|ENSG00000148655|Transcript|ENST00000598708.1|processed_transcript|3/3||||397|||||rs1047352||1||HGNC|23405||||||0.0028||||||||
11	88911085	rs755069000	G	A	.	.	AC=1;AN=606;AF=0.0013228;CSQ=A|5_prime_UTR_variant|MODIFIER|TYR|ENSG00000077498|Transcript|ENST00000263321.5|protein_coding|1/5||||466|||||rs755069000||1||HGNC|12442|||||||uncertain_significance||1|||||,A|non_coding_transcript_exon_variant|MODIFIER|TYR|ENSG00000077498|Transcript|ENST00000526139.1|processed_transcript|1/3||||25|||||rs755069000||1||HGNC|12442|||||||uncertain_significance||1|||||
11	88911122	newrs28940881	A	G	.	.	AC=0;AN=754;AF=0.00052438;CSQ=G|start_lost|HIGH|TYR|ENSG00000077498|Transcript|ENST00000263321.5|protein_coding|1/5||||503|1|1|M/V|Atg/Gtg|rs28940881&CM941342||1||HGNC|12442||||tolerated(0.07)|possibly_damaging(0.867)||pathogenic||1&1|25741868&7704033||||,G|non_coding_transcript_exon_variant|MODIFIER|TYR|ENSG00000077498|Transcript|ENST00000526139.1|processed_transcript|1/3||||62|||||rs28940881&CM941342||1||HGNC|12442|||||||pathogenic||1&1|25741868&7704033||||
11	88911122	rs28940881	A	G	.	.	AC=0;AN=0;AF=0.00043706;CSQ=G|start_lost|HIGH|TYR|ENSG00000077498|Transcript|ENST00000263321.5|protein_coding|1/5||||503|1|1|M/V|Atg/Gtg|rs28940881&CM941342||1||HGNC|12442||||tolerated(0.07)|possibly_damaging(0.867)||pathogenic||1&1|25741868&7704033||||,G|non_coding_transcript_exon_variant|MODIFIER|TYR|ENSG00000077498|Transcript|ENST00000526139.1|processed_transcript|1/3||||62|||||rs28940881&CM941342||1||HGNC|12442|||||||pathogenic||1&1|25741868&7704033||||
11	88911169	exm946762	G	A	.	.	AC=0;AN=762;AF=0.00052247;CSQ=A|synonymous_variant|LOW|TYR|ENSG00000077498|Transcript|ENST00000263321.5|protein_coding|1/5||||550|48|16|S|tcG/tcA|CD082214&COSM3700162||1||HGNC|12442||||||||0&1|1&1|||||,A|non_coding_transcript_exon_variant|MODIFIER|TYR|ENSG00000077498|Transcript|ENST00000526139.1|processed_transcript|1/3||||109|||||CD082214&COSM3700162||1||HGNC|12442||||||||0&1|1&1|||||
11	88911172	rs546537919	T	C	.	.	AC=0;AN=0;AF=0.00043706;CSQ=C|synonymous_variant|LOW|TYR|ENSG00000077498|Transcript|ENST00000263321.5|protein_coding|1/5||||553|51|17|A|gcT/gcC|rs546537919||1||HGNC|12442||||||||||||||,C|non_coding_transcript_exon_variant|MODIFIER|TYR|ENSG00000077498|Transcript|ENST00000526139.1|processed_transcript|1/3||||112|||||rs546537919||1||HGNC|12442||||||||||||||
11	88911182	rs61753178	C	T	.	.	AC=0;AN=0;AF=0.00043706;CSQ=T|missense_variant|MODERATE|TYR|ENSG00000077498|Transcript|ENST00000263321.5|protein_coding|1/5||||563|61|21|P/S|Cct/Tct|rs61753178&CM920692&COSM339586&COSM5718702||1||HGNC|12442||||deleterious(0)|probably_damaging(0.999)||pathogenic|0&0&1&1|1&1&1&1|1642278||||,T|non_coding_transcript_exon_variant|MODIFIER|TYR|ENSG00000077498|Transcript|ENST00000526139.1|processed_transcript|1/3||||122|||||rs61753178&CM920692&COSM339586&COSM5718702||1||HGNC|12442|||||||pathogenic|0&0&1&1|1&1&1&1|1642278||||
11	88911188	chr11:88911188	G	A	.	.	AC=0;AN=606;AF=0.0013228;CSQ=A|missense_variant|MODERATE|TYR|ENSG00000077498|Transcript|ENST00000263321.5|protein_coding|1/5||||569|67|23|A/T|Gcc/Acc|rs1373014646||1||HGNC|12442||||tolerated(0.24)|benign(0.021)|||||||||,A|non_coding_transcript_exon_variant|MODIFIER|TYR|ENSG00000077498|Transcript|ENST00000526139.1|processed_transcript|1/3||||128|||||rs1373014646||1||HGNC|12442||||||||||||||
11	88911235	rs1939261	G	A	.	.	AC=0;AN=606;AF=0.0013228;CSQ=A|synonymous_variant|LOW|TYR|ENSG00000077498|Transcript|ENST00000263321.5|protein_coding|1/5||||616|114|38|P|ccG/ccA|rs1939261&COSM289046&COSM6552470||1||HGNC|12442||||||0.0128|likely_benign|0&1&1|0&1&1|25741868||||,A|non_coding_transcript_exon_variant|MODIFIER|TYR|ENSG00000077498|Transcript|ENST00000526139.1|processed_transcript|1/3||||175|||||rs1939261&COSM289046&COSM6552470||1||HGNC|12442||||||0.0128|likely_benign|0&1&1|0&1&1|25741868||||
11	88911255	rs150788061	A	G	.	.	AC=762;AN=762;AF=0.00052247;CSQ=G|missense_variant|MODERATE|TYR|ENSG00000077498|Transcript|ENST00000263321.5|protein_coding|1/5||||636|134|45|H/R|cAc/cGc|||1||HGNC|12442||||tolerated(0.07)|probably_damaging(0.999)|||||||||,G|non_coding_transcript_exon_variant|MODIFIER|TYR|ENSG00000077498|Transcript|ENST00000526139.1|processed_transcript|1/3||||195|||||||1||HGNC|12442||||||||||||||
11	88911261	rs61753180	A	G	.	.	AC=762;AN=762;AF=0.00052247;CSQ=G|missense_variant|MODERATE|TYR|ENSG00000077498|Transcript|ENST00000263321.5|protein_coding|1/5||||642|140|47|D/G|gAc/gGc|CM930711||1||HGNC|12442|||||||||1|||||,G|non_coding_transcript_exon_variant|MODIFIER|TYR|ENSG00000077498|Transcript|ENST00000526139.1|processed_transcript|1/3||||201|||||CM930711||1||HGNC|12442|||||||||1|||||
11	88911299	rs1939260	C	T	.	.	AC=0;AN=606;AF=0.0013228;CSQ=T|synonymous_variant|LOW|TYR|ENSG00000077498|Transcript|ENST00000263321.5|protein_coding|1/5||||680|178|60|L|Ctg/Ttg|rs1939260||1||HGNC|12442||||||0.0128|benign|||25741868||||,T|non_coding_transcript_exon_variant|MODIFIER|TYR|ENSG00000077498|Transcript|ENST00000526139.1|processed_transcript|1/3||||239|||||rs1939260||1||HGNC|12442||||||0.0128|benign|||25741868||||
11	88911363	rs28940876	C	T	.	.	AC=0;AN=0;AF=0.00043706;CSQ=T|missense_variant|MODERATE|TYR|ENSG00000077498|Transcript|ENST00000263321.5|protein_coding|1/5||||744|242|81|P/L|cCt/cTt|rs28940876&CM900221||1||HGNC|12442||||deleterious(0)|probably_damaging(0.999)||pathogenic&likely_pathogenic||1&1|25741868&1832718&1970634&18463683||||,T|non_coding_transcript_exon_variant|MODIFIER|TYR|ENSG00000077498|Transcript|ENST00000526139.1|processed_transcript|1/3||||303|||||rs28940876&CM900221||1||HGNC|12442|||||||pathogenic&likely_pathogenic||1&1|25741868&1832718&1970634&18463683||||
11	88911437	rs759163678	G	C	.	.	AC=0;AN=0;AF=0.00043706;CSQ=C|missense_variant|MODERATE|TYR|ENSG00000077498|Transcript|ENST00000263321.5|protein_coding|1/5||||818|316|106|G/R|Ggc/Cgc|rs759163678&CM033049||1||HGNC|12442||||deleterious(0)|probably_damaging(0.95)||||0&1|||||,C|non_coding_transcript_exon_variant|MODIFIER|TYR|ENSG00000077498|Transcript|ENST00000526139.1|processed_transcript|1/3||||377|||||rs759163678&CM033049||1||HGNC|12442|||||||||0&1|||||
11	88911467	newrs61753256	A	G	.	.	AC=148;AN=148;AF=0.0026882;CSQ=G|missense_variant|MODERATE|TYR|ENSG00000077498|Transcript|ENST00000263321.5|protein_coding|1/5||||848|346|116|R/G|Aga/Gga|CM981977||1||HGNC|12442||||tolerated(0.21)|possibly_damaging(0.593)||||1|||||,G|non_coding_transcript_exon_variant|MODIFIER|TYR|ENSG00000077498|Transcript|ENST00000526139.1|processed_transcript|1/3||||407|||||CM981977||1||HGNC|12442|||||||||1|||||
11	88911575	rs145513733	A	G	.	.	AC=762;AN=762;AF=0.0007837;CSQ=G|missense_variant|MODERATE|TYR|ENSG00000077498|Transcript|ENST00000263321.5|protein_coding|1/5||||956|454|152|T/A|Acc/Gcc|CM941344||1||HGNC|12442||||tolerated(1)|benign(0.029)||||1|||||,G|non_coding_transcript_exon_variant|MODIFIER|TYR|ENSG00000077498|Transcript|ENST00000526139.1|processed_transcript|1/3||||515|||||CM941344||1||HGNC|12442|||||||||1|||||
11	88911582	rs200471520	G	A	.	.	AC=0;AN=0;AF=0.00043706;CSQ=A|missense_variant|MODERATE|TYR|ENSG00000077498|Transcript|ENST00000263321.5|protein_coding|1/5||||963|461|154|G/E|gGg/gAg|rs200471520||1||HGNC|12442||||tolerated(0.07)|possibly_damaging(0.493)|0.0002||||||||,A|non_coding_transcript_exon_variant|MODIFIER|TYR|ENSG00000077498|Transcript|ENST00000526139.1|processed_transcript|1/3||||522|||||rs200471520||1||HGNC|12442||||||0.0002||||||||
11	88911656	chr11:88911656	A	G	.	.	AC=0;AN=0;AF=0.00043706;CSQ=G|missense_variant|MODERATE|TYR|ENSG00000077498|Transcript|ENST00000263321.5|protein_coding|1/5||||1037|535|179|M/V|Atg/Gtg|rs1160771486&CM041466&COSM4037339||1||HGNC|12442||||tolerated(0.35)|benign(0.3)|||0&0&1|0&1&1|||||,G|non_coding_transcript_exon_variant|MODIFIER|TYR|ENSG00000077498|Transcript|ENST00000526139.1|processed_transcript|1/3||||596|||||rs1160771486&CM041466&COSM4037339||1||HGNC|12442||||||||0&0&1|0&1&1|||||
11	88911696	rs1042602	A	C	.	.	AC=486;AN=764;AF=0.37634;CSQ=C|missense_variant|MODERATE|TYR|ENSG00000077498|Transcript|ENST00000263321.5|protein_coding|1/5||||1077|575|192|Y/S|tAt/tCt|CM076581||1||HGNC|12442|||||||||1|||||,C|non_coding_transcript_exon_variant|MODIFIER|TYR|ENSG00000077498|Transcript|ENST00000526139.1|processed_transcript|1/3||||636|||||CM076581||1||HGNC|12442|||||||||1|||||
11	88911706	newrs147574809	A	G	.	.	AC=754;AN=754;AF=0.00052411;CSQ=G|stop_lost|HIGH|TYR|ENSG00000077498|Transcript|ENST00000263321.5|protein_coding|1/5||||1087|585|195|*/W|tgA/tgG|||1||HGNC|12442||||||||||||||,G|non_coding_transcript_exon_variant|MODIFIER|TYR|ENSG00000077498|Transcript|ENST00000526139.1|processed_transcript|1/3||||646|||||||1||HGNC|12442||||||||||||||
11	88911728	variant.20567	C	A	.	.	AC=0;AN=762;AF=0.00026123;CSQ=A|missense_variant|MODERATE|TYR|ENSG00000077498|Transcript|ENST00000263321.5|protein_coding|1/5||||1109|607|203|Q/K|Caa/Aaa|||1||HGNC|12442||||tolerated(0.06)|probably_damaging(0.999)|||||||||,A|non_coding_transcript_exon_variant|MODIFIER|TYR|ENSG00000077498|Transcript|ENST00000526139.1|processed_transcript|1/3||||668|||||||1||HGNC|12442||||||||||||||
11	88911734	rs61754362	C	A	.	.	AC=0;AN=0;AF=0.00043706;CSQ=A|missense_variant|MODERATE|TYR|ENSG00000077498|Transcript|ENST00000263321.5|protein_coding|1/5||||1115|613|205|P/T|Cca/Aca|rs61754362&CM013053||1||HGNC|12442||||deleterious(0)|probably_damaging(0.911)||pathogenic||1&1|25741868||||,A|non_coding_transcript_exon_variant|MODIFIER|TYR|ENSG00000077498|Transcript|ENST00000526139.1|processed_transcript|1/3||||674|||||rs61754362&CM013053||1||HGNC|12442|||||||pathogenic||1&1|25741868||||
11	88911756	variant.20568	A	G	.	.	AC=754;AN=754;AF=0.00052411;CSQ=G|missense_variant|MODERATE|TYR|ENSG00000077498|Transcript|ENST00000263321.5|protein_coding|1/5||||1137|635|212|K/R|aAa/aGa|CM033051&CM100985||1||HGNC|12442|||||||||1&1|||||,G|non_coding_transcript_exon_variant|MODIFIER|TYR|ENSG00000077498|Transcript|ENST00000526139.1|processed_transcript|1/3||||696|||||CM033051&CM100985||1||HGNC|12442|||||||||1&1|||||
11	88911770	rs63159160	A	G	.	.	AC=754;AN=754;AF=0.00052411;CSQ=G|missense_variant|MODERATE|TYR|ENSG00000077498|Transcript|ENST00000263321.5|protein_coding|1/5||||1151|649|217|R/G|Agg/Ggg|CD941801&CM920693&CM971545&CP044544&COSM3375978||1||HGNC|12442||||tolerated(0.36)|benign(0.231)|||0&0&0&0&1|1&1&1&1&1|||||,G|non_coding_transcript_exon_variant|MODIFIER|TYR|ENSG00000077498|Transcript|ENST00000526139.1|processed_transcript|1/3||||710|||||CD941801&CM920693&CM971545&CP044544&COSM3375978||1||HGNC|12442||||||||0&0&0&0&1|1&1&1&1&1|||||
11	88911771	rs61754365	A	G	.	.	AC=763;AN=764;AF=0.0011423;CSQ=G|missense_variant|MODERATE|TYR|ENSG00000077498|Transcript|ENST00000263321.5|protein_coding|1/5||||1152|650|217|Q/R|cAg/cGg|CM930714||1||HGNC|12442|||||||||1|||||,G|non_coding_transcript_exon_variant|MODIFIER|TYR|ENSG00000077498|Transcript|ENST00000526139.1|processed_transcript|1/3||||711|||||CM930714||1||HGNC|12442|||||||||1|||||
11	88911782	rs758115945	G	A	.	.	AC=0;AN=0;AF=0.00043706;CSQ=A|missense_variant|MODERATE|TYR|ENSG00000077498|Transcript|ENST00000263321.5|protein_coding|1/5||||1163|661|221|E/K|Gaa/Aaa|rs758115945&CM033052||1||HGNC|12442||||deleterious(0.01)|possibly_damaging(0.595)||pathogenic||1&1|25741868||||,A|non_coding_transcript_exon_variant|MODIFIER|TYR|ENSG00000077498|Transcript|ENST00000526139.1|processed_transcript|1/3||||722|||||rs758115945&CM033052||1||HGNC|12442|||||||pathogenic||1&1|25741868||||
11	88911837	newrs36006590	A	G	.	.	AC=754;AN=754;AF=0.00052411;CSQ=G|missense_variant|MODERATE|TYR|ENSG00000077498|Transcript|ENST00000263321.5|protein_coding|1/5||||1218|716|239|Q/R|cAg/cGg|CM090092||1||HGNC|12442|||||||||1|||||,G|non_coding_transcript_exon_variant|MODIFIER|TYR|ENSG00000077498|Transcript|ENST00000526139.1|processed_transcript|1/3||||777|||||CM090092||1||HGNC|12442|||||||||1|||||
11	88911851	rs61754368	A	A	.	.	AC=0;AN=0;AF=0.00043706
11	88911981	rs751422747	C	T	.	.	AC=0;AN=0;AF=0.00043706;CSQ=T|intron_variant|MODIFIER|TYR|ENSG00000077498|Transcript|ENST00000263321.5|protein_coding||1/4||||||||rs751422747||1||HGNC|12442||||||||||||||,T|intron_variant&non_coding_transcript_variant|MODIFIER|TYR|ENSG00000077498|Transcript|ENST00000526139.1|processed_transcript||1/2||||||||rs751422747||1||HGNC|12442||||||||||||||
11	88922463	rs12419949	A	G	.	.	AC=700;AN=754;AF=0.11209;CSQ=G|intron_variant|MODIFIER|TYR|ENSG00000077498|Transcript|ENST00000263321.5|protein_coding||1/4||||||||||1||HGNC|12442||||||||||||||,G|intron_variant&non_coding_transcript_variant|MODIFIER|TYR|ENSG00000077498|Transcript|ENST00000526139.1|processed_transcript||1/2||||||||||1||HGNC|12442||||||||||||||
11	88924373	rs104894314	A	C	.	.	AC=761;AN=764;AF=0.00097911;CSQ=C|missense_variant|MODERATE|TYR|ENSG00000077498|Transcript|ENST00000263321.5|protein_coding|2/5||||1325|823|275|I/L|Atc/Ctc|CM910384||1||HGNC|12442||||tolerated(0.4)|benign(0.026)||||1|||||,C|non_coding_transcript_exon_variant|MODIFIER|TYR|ENSG00000077498|Transcript|ENST00000526139.1|processed_transcript|2/3||||884|||||CM910384||1||HGNC|12442|||||||||1|||||
11	88924382	variant.20574	G	A	.	.	AC=0;AN=754;AF=0.00052411;CSQ=A|missense_variant|MODERATE|TYR|ENSG00000077498|Transcript|ENST00000263321.5|protein_coding|2/5||||1334|832|278|G/R|Gga/Aga|CM930716&COSM4738536||1||HGNC|12442||||||||0&1|1&1|||||,A|non_coding_transcript_exon_variant|MODIFIER|TYR|ENSG00000077498|Transcript|ENST00000526139.1|processed_transcript|2/3||||893|||||CM930716&COSM4738536||1||HGNC|12442||||||||0&1|1&1|||||
11	88924426	rs773014785	G	A	.	.	AC=0;AN=0;AF=0.00043706;CSQ=A|synonymous_variant|LOW|TYR|ENSG00000077498|Transcript|ENST00000263321.5|protein_coding|2/5||||1378|876|292|T|acG/acA|rs773014785&COSM6552474||1||HGNC|12442||||||||0&1|0&1|||||,A|non_coding_transcript_exon_variant|MODIFIER|TYR|ENSG00000077498|Transcript|ENST00000526139.1|processed_transcript|2/3||||937|||||rs773014785&COSM6552474||1||HGNC|12442||||||||0&1|0&1|||||
11	88924442	rs200854796	C	T	.	.	AC=1;AN=606;AF=0.0013228;CSQ=T|missense_variant|MODERATE|TYR|ENSG00000077498|Transcript|ENST00000263321.5|protein_coding|2/5||||1394|892|298|R/W|Cgg/Tgg|rs200854796&CM135753&COSM1605330||1||HGNC|12442||||deleterious(0.02)|possibly_damaging(0.659)|||0&0&1|0&1&1|||||,T|non_coding_transcript_exon_variant|MODIFIER|TYR|ENSG00000077498|Transcript|ENST00000526139.1|processed_transcript|2/3||||953|||||rs200854796&CM135753&COSM1605330||1||HGNC|12442||||||||0&0&1|0&1&1|||||
11	88924446	newrs61754375	A	G	.	.	AC=753;AN=754;AF=0.001311;CSQ=G|missense_variant|MODERATE|TYR|ENSG00000077498|Transcript|ENST00000263321.5|protein_coding|2/5||||1398|896|299|H/R|cAt/cGt|CM920694&COSM5168422||1||HGNC|12442||||||||0&1|1&1|||||,G|non_coding_transcript_exon_variant|MODIFIER|TYR|ENSG00000077498|Transcript|ENST00000526139.1|processed_transcript|2/3||||957|||||CM920694&COSM5168422||1||HGNC|12442||||||||0&1|1&1|||||
11	88924446	rs61754375	G	A	.	.	AC=1;AN=606;AF=0.0013228;CSQ=A|missense_variant|MODERATE|TYR|ENSG00000077498|Transcript|ENST00000263321.5|protein_coding|2/5||||1398|896|299|R/H|cGt/cAt|rs61754375&CM920694&COSM5168422||1||HGNC|12442||||deleterious(0)|probably_damaging(0.999)|0.0002|pathogenic|0&0&1|1&1&1|25741868&1642278&19865097&25919014||||,A|non_coding_transcript_exon_variant|MODIFIER|TYR|ENSG00000077498|Transcript|ENST00000526139.1|processed_transcript|2/3||||957|||||rs61754375&CM920694&COSM5168422||1||HGNC|12442||||||0.0002|pathogenic|0&0&1|1&1&1|25741868&1642278&19865097&25919014||||
11	88924463	newrs139893504	A	G	.	.	AC=754;AN=754;AF=0.00052493;CSQ=G|missense_variant|MODERATE|TYR|ENSG00000077498|Transcript|ENST00000263321.5|protein_coding|2/5||||1415|913|305|N/D|Aac/Gac|CM042126||1||HGNC|12442|||||||||1|||||,G|non_coding_transcript_exon_variant|MODIFIER|TYR|ENSG00000077498|Transcript|ENST00000526139.1|processed_transcript|2/3||||974|||||CM042126||1||HGNC|12442|||||||||1|||||
11	88924465	rs142170797	A	C	.	.	AC=762;AN=762;AF=0.00052274;CSQ=C|missense_variant|MODERATE|TYR|ENSG00000077498|Transcript|ENST00000263321.5|protein_coding|2/5||||1417|915|305|E/D|gaA/gaC|CM033055||1||HGNC|12442|||||||||1|||||,C|non_coding_transcript_exon_variant|MODIFIER|TYR|ENSG00000077498|Transcript|ENST00000526139.1|processed_transcript|2/3||||976|||||CM033055||1||HGNC|12442|||||||||1|||||
11	88924611	rs199569456	A	A	.	.	AC=0;AN=0;AF=0.0021853
11	88925150	rs138502905	T	C	.	.	AC=3;AN=606;AF=0.0039422;CSQ=C|intron_variant|MODIFIER|TYR|ENSG00000077498|Transcript|ENST00000263321.5|protein_coding||2/4||||||||rs138502905||1||HGNC|12442||||||0.0014||||||||,C|intron_variant&non_coding_transcript_variant|MODIFIER|TYR|ENSG00000077498|Transcript|ENST00000526139.1|processed_transcript||2/2||||||||rs138502905||1||HGNC|12442||||||0.0014||||||||
11	88925223	rs759759689	A	G	.	.	AC=1;AN=606;AF=0.0013228;CSQ=G|intron_variant|MODIFIER|TYR|ENSG00000077498|Transcript|ENST00000263321.5|protein_coding||2/4||||||||rs759759689||1||HGNC|12442||||||||||||||,G|intron_variant&non_coding_transcript_variant|MODIFIER|TYR|ENSG00000077498|Transcript|ENST00000526139.1|processed_transcript||2/2||||||||rs759759689||1||HGNC|12442||||||||||||||
11	88925242	rs10765196	G	C	.	.	AC=197;AN=606;AF=0.30848;CSQ=C|intron_variant|MODIFIER|TYR|ENSG00000077498|Transcript|ENST00000263321.5|protein_coding||2/4||||||||rs10765196||1||HGNC|12442||||||0.1883||||||||,C|intron_variant&non_coding_transcript_variant|MODIFIER|TYR|ENSG00000077498|Transcript|ENST00000526139.1|processed_transcript||2/2||||||||rs10765196||1||HGNC|12442||||||0.1883||||||||
11	88933250	rs574028	G	A	.	.	AC=354;AN=760;AF=0.46852;CSQ=A|intron_variant|MODIFIER|TYR|ENSG00000077498|Transcript|ENST00000263321.5|protein_coding||2/4||||||||||1||HGNC|12442||||||||||||||,A|intron_variant&non_coding_transcript_variant|MODIFIER|TYR|ENSG00000077498|Transcript|ENST00000526139.1|processed_transcript||2/2||||||||||1||HGNC|12442||||||||||||||,A|regulatory_region_variant|MODIFIER|||RegulatoryFeature|ENSR00001011715|CTCF_binding_site|||||||||||||||||||||||||||||
11	88935032	rs12421402	A	G	.	.	AC=51;AN=754;AF=0.10362;CSQ=G|intron_variant|MODIFIER|TYR|ENSG00000077498|Transcript|ENST00000263321.5|protein_coding||2/4||||||||rs12421402||1||HGNC|12442||||||0.2039||||||||,G|downstream_gene_variant|MODIFIER|TYR|ENSG00000077498|Transcript|ENST00000526139.1|processed_transcript||||||||||rs12421402|1253|1||HGNC|12442||||||0.2039||||||||
11	88957961	rs6483006	A	G	.	.	AC=55;AN=754;AF=0.11359;CSQ=G|intron_variant|MODIFIER|TYR|ENSG00000077498|Transcript|ENST00000263321.5|protein_coding||2/4||||||||rs6483006||1||HGNC|12442||||||0.2298||||||||
11	88959428	rs12803764	A	G	.	.	AC=56;AN=752;AF=0.11714;CSQ=G|intron_variant|MODIFIER|TYR|ENSG00000077498|Transcript|ENST00000263321.5|protein_coding||2/4||||||||||1||HGNC|12442||||||||||||||
11	88961018	exm946826	G	A	.	.	AC=0;AN=760;AF=0.00052301;CSQ=A|missense_variant|MODERATE|TYR|ENSG00000077498|Transcript|ENST00000263321.5|protein_coding|3/5||||1566|1064|355|G/E|gGg/gAg|CM135755&CM942071&COSM290864||1||HGNC|12442||||tolerated(0.24)|possibly_damaging(0.788)|||0&0&1|1&1&1|||||
11	88961060	newrs149912348	A	G	.	.	AC=0;AN=750;AF=0.00026288;CSQ=G|missense_variant|MODERATE|TYR|ENSG00000077498|Transcript|ENST00000263321.5|protein_coding|3/5||||1608|1106|369|Y/C|tAt/tGt|rs149912348&CM033058||1||HGNC|12442||||deleterious(0)|possibly_damaging(0.879)||||0&1|||||
11	88961066	rs61754387	A	C	.	.	AC=1;AN=606;AF=0.0013228;CSQ=C|missense_variant|MODERATE|TYR|ENSG00000077498|Transcript|ENST00000263321.5|protein_coding|3/5||||1614|1112|371|N/T|aAt/aCt|rs61754387&CM930718||1||HGNC|12442||||deleterious(0)|probably_damaging(0.995)||pathogenic||1&1|1642278||||
11	88961072	rs61754388	A	C	.	.	AC=762;AN=764;AF=0.0018229;CSQ=C|missense_variant|MODERATE|TYR|ENSG00000077498|Transcript|ENST00000263321.5|protein_coding|3/5||||1620|1118|373|K/T|aAa/aCa|CM900222||1||HGNC|12442|||||||||1|||||
11	88961165	rs147210895	C	T	.	.	AC=0;AN=0;AF=0.0034965;CSQ=T|intron_variant|MODIFIER|TYR|ENSG00000077498|Transcript|ENST00000263321.5|protein_coding||3/4||||||||rs147210895||1||HGNC|12442||||||0.0016||||||||
11	88961188	rs3793975	G	A	.	.	AC=0;AN=0;AF=0.11101;CSQ=A|intron_variant|MODIFIER|TYR|ENSG00000077498|Transcript|ENST00000263321.5|protein_coding||3/4||||||||rs3793975||1||HGNC|12442||||||0.1911||||17999355||||
11	88969774	rs10765198	A	G	.	.	AC=246;AN=762;AF=0.28437;CSQ=G|intron_variant|MODIFIER|TYR|ENSG00000077498|Transcript|ENST00000263321.5|protein_coding||3/4||||||||||1||HGNC|12442||||||||||||||
11	88976113	rs4396293	A	G	.	.	AC=302;AN=762;AF=0.39769;CSQ=G|intron_variant|MODIFIER|TYR|ENSG00000077498|Transcript|ENST00000263321.5|protein_coding||3/4||||||||||1||HGNC|12442||||||||||||||
11	88982718	rs10741305	A	G	.	.	AC=370;AN=762;AF=0.47492;CSQ=G|intron_variant|MODIFIER|TYR|ENSG00000077498|Transcript|ENST00000263321.5|protein_coding||3/4||||||||||1||HGNC|12442||||||||||||||
11	89005253	rs1847134	A	C	.	.	AC=158;AN=474;AF=0.30918;CSQ=C|intron_variant|MODIFIER|TYR|ENSG00000077498|Transcript|ENST00000263321.5|protein_coding||3/4||||||||rs1847134||1||HGNC|12442||||||0.1995|||1|24270849&24987407&19340012&26870082&20585627&20410501&24980573&27993549&23843775||||
11	89011046	rs1393350	A	G	.	.	AC=525;AN=762;AF=0.26741;CSQ=G|intron_variant|MODIFIER|TYR|ENSG00000077498|Transcript|ENST00000263321.5|protein_coding||3/4||||||||||1||HGNC|12442||||||||||||||
11	89017960	var_11_89017960	G	A	.	.	AC=0;AN=762;AF=0.00052274;CSQ=A|missense_variant|MODERATE|TYR|ENSG00000077498|Transcript|ENST00000263321.5|protein_coding|4/5||||1706|1204|402|G/R|Gga/Aga|CM941348&CM942074&COSM691147||1||HGNC|12442||||||||0&0&1|1&1&1|||||,A|non_coding_transcript_exon_variant|MODIFIER|TYR|ENSG00000077498|Transcript|ENST00000528243.1|processed_transcript|2/3||||202|||||CM941348&CM942074&COSM691147||1||HGNC|12442||||||||0&0&1|1&1&1|||||
11	89017961	rs1126809	A	G	.	.	AC=512;AN=760;AF=0.28012;CSQ=G|missense_variant|MODERATE|TYR|ENSG00000077498|Transcript|ENST00000263321.5|protein_coding|4/5||||1707|1205|402|Q/R|cAa/cGa|CM041478&CM971555||1||HGNC|12442|||||||||1&1|||||,G|non_coding_transcript_exon_variant|MODIFIER|TYR|ENSG00000077498|Transcript|ENST00000528243.1|processed_transcript|2/3||||203|||||CM041478&CM971555||1||HGNC|12442|||||||||1&1|||||
11	89017965	newrs104894316	C	A	.	.	AC=0;AN=754;AF=0.00052411;CSQ=A|missense_variant|MODERATE|TYR|ENSG00000077498|Transcript|ENST00000263321.5|protein_coding|4/5||||1711|1209|403|S/R|agC/agA|CM090098&CM920697||1||HGNC|12442|||||||||1&1|||||,A|non_coding_transcript_exon_variant|MODIFIER|TYR|ENSG00000077498|Transcript|ENST00000528243.1|processed_transcript|2/3||||207|||||CM090098&CM920697||1||HGNC|12442|||||||||1&1|||||
11	89017973	rs104894313	C	T	.	.	AC=4;AN=606;AF=0.0066138;CSQ=T|missense_variant|MODERATE|TYR|ENSG00000077498|Transcript|ENST00000263321.5|protein_coding|4/5||||1719|1217|406|P/L|cCt/cTt|rs104894313&CM910385||1||HGNC|12442||||deleterious(0.01)|probably_damaging(0.997)|0.0020|pathogenic/likely_pathogenic&pathogenic||1&1|25741868&22734612&25216246&28838317&18463683&1642278&20861488&11284711&1903591&5516239&26167114&26818737||||,T|non_coding_transcript_exon_variant|MODIFIER|TYR|ENSG00000077498|Transcript|ENST00000528243.1|processed_transcript|2/3||||215|||||rs104894313&CM910385||1||HGNC|12442||||||0.0020|pathogenic/likely_pathogenic&pathogenic||1&1|25741868&22734612&25216246&28838317&18463683&1642278&20861488&11284711&1903591&5516239&26167114&26818737||||
11	89018011	var_11_89018011	A	G	.	.	AC=762;AN=762;AF=0.00052247;CSQ=G|missense_variant|MODERATE|TYR|ENSG00000077498|Transcript|ENST00000263321.5|protein_coding|4/5||||1757|1255|419|R/G|Aga/Gga|CM910386||1||HGNC|12442|||||||||1|||||,G|non_coding_transcript_exon_variant|MODIFIER|TYR|ENSG00000077498|Transcript|ENST00000528243.1|processed_transcript|2/3||||253|||||CM910386||1||HGNC|12442|||||||||1|||||
11	89018126	rs61754398	A	G	.	.	AC=2;AN=762;AF=0.0037569;CSQ=G|splice_region_variant&intron_variant|LOW|TYR|ENSG00000077498|Transcript|ENST00000263321.5|protein_coding||4/4||||||||rs61754398&CS930869||1||HGNC|12442||||||0.0004|uncertain_significance&not_provided||0&1|||||,G|splice_region_variant&intron_variant&non_coding_transcript_variant|LOW|TYR|ENSG00000077498|Transcript|ENST00000528243.1|processed_transcript||2/2||||||||rs61754398&CS930869||1||HGNC|12442||||||0.0004|uncertain_significance&not_provided||0&1|||||
11	89020498	rs16913104	A	G	.	.	AC=25;AN=754;AF=0.049095;CSQ=G|intron_variant|MODIFIER|TYR|ENSG00000077498|Transcript|ENST00000263321.5|protein_coding||4/4||||||||||1||HGNC|12442||||||||||||||,G|intron_variant&non_coding_transcript_variant|MODIFIER|TYR|ENSG00000077498|Transcript|ENST00000528243.1|processed_transcript||2/2||||||||||1||HGNC|12442||||||||||||||,G|regulatory_region_variant|MODIFIER|||RegulatoryFeature|ENSR00001011726|promoter_flanking_region|||||||||||||||||||||||||||||
11	89028293	rs369649238	G	A	.	.	AC=0;AN=0;AF=0.00043706;CSQ=A|intron_variant|MODIFIER|TYR|ENSG00000077498|Transcript|ENST00000263321.5|protein_coding||4/4||||||||rs369649238||1||HGNC|12442||||||||||||||,A|intron_variant&non_coding_transcript_variant|MODIFIER|TYR|ENSG00000077498|Transcript|ENST00000528243.1|processed_transcript||2/2||||||||rs369649238||1||HGNC|12442||||||||||||||,A|upstream_gene_variant|MODIFIER|CBX3P7|ENSG00000197692|Transcript|ENST00000532876.1|processed_pseudogene||||||||||rs369649238|879|-1||HGNC|42879||||||||||||||
11	89028323	rs13312744	T	C	.	.	AC=0;AN=0;AF=0.00043706;CSQ=C|missense_variant|MODERATE|TYR|ENSG00000077498|Transcript|ENST00000263321.5|protein_coding|5/5||||1881|1379|460|F/S|tTt/tCt|rs13312744&CD045351&CM090099||1||HGNC|12442||||tolerated(0.19)|benign(0.307)|0.0008|||0&1&1|15885985||||,C|non_coding_transcript_exon_variant|MODIFIER|TYR|ENSG00000077498|Transcript|ENST00000528243.1|processed_transcript|3/3||||377|||||rs13312744&CD045351&CM090099||1||HGNC|12442||||||0.0008|||0&1&1|15885985||||,C|upstream_gene_variant|MODIFIER|CBX3P7|ENSG00000197692|Transcript|ENST00000532876.1|processed_pseudogene||||||||||rs13312744&CD045351&CM090099|909|-1||HGNC|42879||||||0.0008|||0&1&1|15885985||||
11	89028410	rs543973275	C	A	.	.	AC=0;AN=606;AF=0.0013228;CSQ=A|missense_variant|MODERATE|TYR|ENSG00000077498|Transcript|ENST00000263321.5|protein_coding|5/5||||1968|1466|489|T/N|aCt/aAt|COSM396397||1||HGNC|12442||||tolerated(0.16)|benign(0.203)|||1|1|||||,A|non_coding_transcript_exon_variant|MODIFIER|TYR|ENSG00000077498|Transcript|ENST00000528243.1|processed_transcript|3/3||||464|||||COSM396397||1||HGNC|12442||||||||1|1|||||,A|upstream_gene_variant|MODIFIER|CBX3P7|ENSG00000197692|Transcript|ENST00000532876.1|processed_pseudogene||||||||||COSM396397|996|-1||HGNC|42879||||||||1|1|||||
15	28000484	rs7175266	T	C	.	.	AC=1;AN=606;AF=0.0013228;CSQ=C|3_prime_UTR_variant|MODIFIER|OCA2|ENSG00000104044|Transcript|ENST00000353809.5|protein_coding|23/23||||2605|||||rs7175266||-1||HGNC|8101||||||0.0194|likely_benign||1|||||,C|3_prime_UTR_variant|MODIFIER|OCA2|ENSG00000104044|Transcript|ENST00000354638.3|protein_coding|24/24||||2723|||||rs7175266||-1||HGNC|8101||||||0.0194|likely_benign||1|||||
15	28000623	chr15:28000623	A	C	.	.	AC=0;AN=606;AF=0.0013228;CSQ=C|splice_region_variant&intron_variant|LOW|OCA2|ENSG00000104044|Transcript|ENST00000353809.5|protein_coding||22/22||||||||rs1410129261||-1||HGNC|8101||||||||||||||,C|splice_region_variant&intron_variant|LOW|OCA2|ENSG00000104044|Transcript|ENST00000354638.3|protein_coding||23/23||||||||rs1410129261||-1||HGNC|8101||||||||||||||
15	28002059	rs7164752	G	A	.	.	AC=303;AN=762;AF=0.38725;CSQ=A|intron_variant|MODIFIER|OCA2|ENSG00000104044|Transcript|ENST00000353809.5|protein_coding||22/22||||||||||-1||HGNC|8101||||||||||||||,A|intron_variant|MODIFIER|OCA2|ENSG00000104044|Transcript|ENST00000354638.3|protein_coding||23/23||||||||||-1||HGNC|8101||||||||||||||,A|regulatory_region_variant|MODIFIER|||RegulatoryFeature|ENSR00001083426|CTCF_binding_site|||||||||||||||||||||||||||||
15	28004923	rs200620666	A	T	.	.	AC=0;AN=778;AF=0.0006435;CSQ=T|intron_variant|MODIFIER|OCA2|ENSG00000104044|Transcript|ENST00000353809.5|protein_coding||22/22||||||||||-1||HGNC|8101||||||||||||||,T|intron_variant|MODIFIER|OCA2|ENSG00000104044|Transcript|ENST00000354638.3|protein_coding||23/23||||||||||-1||HGNC|8101||||||||||||||
15	28008689	rs146441227	C	A	.	.	AC=0;AN=778;AF=0.0006435;CSQ=A|intron_variant|MODIFIER|OCA2|ENSG00000104044|Transcript|ENST00000353809.5|protein_coding||22/22||||||||||-1||HGNC|8101||||||||||||||,A|intron_variant|MODIFIER|OCA2|ENSG00000104044|Transcript|ENST00000354638.3|protein_coding||23/23||||||||||-1||HGNC|8101||||||||||||||
15	28009492	rs76440714	T	C	.	.	AC=0;AN=778;AF=0.0006435;CSQ=C|intron_variant|MODIFIER|OCA2|ENSG00000104044|Transcript|ENST00000353809.5|protein_coding||22/22||||||||rs76440714||-1||HGNC|8101||||||0.0034||||||||,C|intron_variant|MODIFIER|OCA2|ENSG00000104044|Transcript|ENST00000354638.3|protein_coding||23/23||||||||rs76440714||-1||HGNC|8101||||||0.0034||||||||,C|regulatory_region_variant|MODIFIER|||RegulatoryFeature|ENSR00001083427|enhancer||||||||||rs76440714|||||||||||0.0034||||||||
15	28009531	rs147463768	A	G	.	.	AC=0;AN=778;AF=0.0006435;CSQ=G|intron_variant|MODIFIER|OCA2|ENSG00000104044|Transcript|ENST00000353809.5|protein_coding||22/22||||||||rs147463768||-1||HGNC|8101||||||0.0096||||||||,G|intron_variant|MODIFIER|OCA2|ENSG00000104044|Transcript|ENST00000354638.3|protein_coding||23/23||||||||rs147463768||-1||HGNC|8101||||||0.0096||||||||,G|regulatory_region_variant|MODIFIER|||RegulatoryFeature|ENSR00001083427|enhancer||||||||||rs147463768|||||||||||0.0096||||||||
15	28010069	rs142889797	A	G	.	.	AC=0;AN=778;AF=0.0006435;CSQ=G|intron_variant|MODIFIER|OCA2|ENSG00000104044|Transcript|ENST00000353809.5|protein_coding||22/22||||||||rs142889797||-1||HGNC|8101||||||0.0096||||||||,G|intron_variant|MODIFIER|OCA2|ENSG00000104044|Transcript|ENST00000354638.3|protein_coding||23/23||||||||rs142889797||-1||HGNC|8101||||||0.0096||||||||,G|regulatory_region_variant|MODIFIER|||RegulatoryFeature|ENSR00001083427|enhancer||||||||||rs142889797|||||||||||0.0096||||||||
15	28011651	rs1498519	C	A	.	.	AC=294;AN=762;AF=0.39507;CSQ=A|intron_variant|MODIFIER|OCA2|ENSG00000104044|Transcript|ENST00000353809.5|protein_coding||22/22||||||||||-1||HGNC|8101||||||||||||||,A|intron_variant|MODIFIER|OCA2|ENSG00000104044|Transcript|ENST00000354638.3|protein_coding||23/23||||||||||-1||HGNC|8101||||||||||||||
15	28013600	rs4778179	A	G	.	.	AC=106;AN=762;AF=0.12972;CSQ=G|intron_variant|MODIFIER|OCA2|ENSG00000104044|Transcript|ENST00000353809.5|protein_coding||22/22||||||||||-1||HGNC|8101||||||||||||||,G|intron_variant|MODIFIER|OCA2|ENSG00000104044|Transcript|ENST00000354638.3|protein_coding||23/23||||||||||-1||HGNC|8101||||||||||||||
15	28015728	rs77849970	C	T	.	.	AC=0;AN=778;AF=0.0006435;CSQ=T|intron_variant|MODIFIER|OCA2|ENSG00000104044|Transcript|ENST00000353809.5|protein_coding||22/22||||||||rs77849970||-1||HGNC|8101||||||0.0222||||||||,T|intron_variant|MODIFIER|OCA2|ENSG00000104044|Transcript|ENST00000354638.3|protein_coding||23/23||||||||rs77849970||-1||HGNC|8101||||||0.0222||||||||
15	28015772	rs115254184	C	T	.	.	AC=0;AN=778;AF=0.0006435;CSQ=T|intron_variant|MODIFIER|OCA2|ENSG00000104044|Transcript|ENST00000353809.5|protein_coding||22/22||||||||rs115254184||-1||HGNC|8101||||||0.0192||||||||,T|intron_variant|MODIFIER|OCA2|ENSG00000104044|Transcript|ENST00000354638.3|protein_coding||23/23||||||||rs115254184||-1||HGNC|8101||||||0.0192||||||||,T|upstream_gene_variant|MODIFIER|AC090696.2|ENSG00000232394|Transcript|ENST00000419100.1|antisense||||||||||rs115254184|4995|1||Clone_based_vega_gene|||||||0.0192||||||||
15	28021503	rs2279728	G	A	.	.	AC=353;AN=762;AF=0.45931;CSQ=A|intron_variant|MODIFIER|OCA2|ENSG00000104044|Transcript|ENST00000353809.5|protein_coding||22/22||||||||||-1||HGNC|8101||||||||||||||,A|intron_variant|MODIFIER|OCA2|ENSG00000104044|Transcript|ENST00000354638.3|protein_coding||23/23||||||||||-1||HGNC|8101||||||||||||||,A|intron_variant&non_coding_transcript_variant|MODIFIER|AC090696.2|ENSG00000232394|Transcript|ENST00000419100.1|antisense||1/1||||||||||1||Clone_based_vega_gene|||||||||||||||
15	28033423	rs75374230	T	G	.	.	AC=0;AN=778;AF=0.0006435;CSQ=G|intron_variant|MODIFIER|OCA2|ENSG00000104044|Transcript|ENST00000353809.5|protein_coding||22/22||||||||rs75374230||-1||HGNC|8101||||||0.0048||||||||,G|intron_variant|MODIFIER|OCA2|ENSG00000104044|Transcript|ENST00000354638.3|protein_coding||23/23||||||||rs75374230||-1||HGNC|8101||||||0.0048||||||||
15	28036084	rs147634048	G	A	.	.	AC=0;AN=778;AF=0.0006435;CSQ=A|intron_variant|MODIFIER|OCA2|ENSG00000104044|Transcript|ENST00000353809.5|protein_coding||22/22||||||||rs147634048||-1||HGNC|8101||||||0.0048||||||||,A|intron_variant|MODIFIER|OCA2|ENSG00000104044|Transcript|ENST00000354638.3|protein_coding||23/23||||||||rs147634048||-1||HGNC|8101||||||0.0048||||||||
15	28038976	rs145249202	G	A	.	.	AC=0;AN=778;AF=0.0006435;CSQ=A|intron_variant|MODIFIER|OCA2|ENSG00000104044|Transcript|ENST00000353809.5|protein_coding||22/22||||||||rs145249202||-1||HGNC|8101||||||0.0048||||||||,A|intron_variant|MODIFIER|OCA2|ENSG00000104044|Transcript|ENST00000354638.3|protein_coding||23/23||||||||rs145249202||-1||HGNC|8101||||||0.0048||||||||
15	28042432	rs12592159	G	A	.	.	AC=49;AN=762;AF=0.057439;CSQ=A|intron_variant|MODIFIER|OCA2|ENSG00000104044|Transcript|ENST00000353809.5|protein_coding||22/22||||||||||-1||HGNC|8101||||||||||||||,A|intron_variant|MODIFIER|OCA2|ENSG00000104044|Transcript|ENST00000354638.3|protein_coding||23/23||||||||||-1||HGNC|8101||||||||||||||,A|regulatory_region_variant|MODIFIER|||RegulatoryFeature|ENSR00001083431|enhancer|||||||||||||||||||||||||||||
15	28049304	rs6497235	A	G	.	.	AC=165;AN=290;AF=0.43393;CSQ=G|intron_variant|MODIFIER|OCA2|ENSG00000104044|Transcript|ENST00000353809.5|protein_coding||22/22||||||||rs6497235||-1||HGNC|8101||||||0.5667||||20042077||||,G|intron_variant|MODIFIER|OCA2|ENSG00000104044|Transcript|ENST00000354638.3|protein_coding||23/23||||||||rs6497235||-1||HGNC|8101||||||0.5667||||20042077||||
15	28053778	rs6497238	A	G	.	.	AC=296;AN=758;AF=0.3784;CSQ=G|intron_variant|MODIFIER|OCA2|ENSG00000104044|Transcript|ENST00000353809.5|protein_coding||22/22||||||||||-1||HGNC|8101||||||||||||||,G|intron_variant|MODIFIER|OCA2|ENSG00000104044|Transcript|ENST00000354638.3|protein_coding||23/23||||||||||-1||HGNC|8101||||||||||||||,G|regulatory_region_variant|MODIFIER|||RegulatoryFeature|ENSR00001083432|CTCF_binding_site|||||||||||||||||||||||||||||
15	28075150	rs7183532	A	G	.	.	AC=442;AN=474;AF=0.062715;CSQ=G|intron_variant|MODIFIER|OCA2|ENSG00000104044|Transcript|ENST00000353809.5|protein_coding||22/22||||||||||-1||HGNC|8101||||||||||||||,G|intron_variant|MODIFIER|OCA2|ENSG00000104044|Transcript|ENST00000354638.3|protein_coding||23/23||||||||||-1||HGNC|8101||||||||||||||
15	28080061	rs4778192	A	G	.	.	AC=367;AN=762;AF=0.47127;CSQ=G|intron_variant|MODIFIER|OCA2|ENSG00000104044|Transcript|ENST00000353809.5|protein_coding||22/22||||||||||-1||HGNC|8101||||||||||||||,G|intron_variant|MODIFIER|OCA2|ENSG00000104044|Transcript|ENST00000354638.3|protein_coding||23/23||||||||||-1||HGNC|8101||||||||||||||
15	28080367	rs8035334	A	G	.	.	AC=387;AN=762;AF=0.48234;CSQ=G|intron_variant|MODIFIER|OCA2|ENSG00000104044|Transcript|ENST00000353809.5|protein_coding||22/22||||||||rs8035334||-1||HGNC|8101||||||0.7183||||||||,G|intron_variant|MODIFIER|OCA2|ENSG00000104044|Transcript|ENST00000354638.3|protein_coding||23/23||||||||rs8035334||-1||HGNC|8101||||||0.7183||||||||
15	28080692	rs11852452	G	A	.	.	AC=345;AN=762;AF=0.43525;CSQ=A|intron_variant|MODIFIER|OCA2|ENSG00000104044|Transcript|ENST00000353809.5|protein_coding||22/22||||||||||-1||HGNC|8101||||||||||||||,A|intron_variant|MODIFIER|OCA2|ENSG00000104044|Transcript|ENST00000354638.3|protein_coding||23/23||||||||||-1||HGNC|8101||||||||||||||
15	28083423	rs1018105	A	G	.	.	AC=251;AN=760;AF=0.31401;CSQ=G|intron_variant|MODIFIER|OCA2|ENSG00000104044|Transcript|ENST00000353809.5|protein_coding||22/22||||||||||-1||HGNC|8101||||||||||||||,G|intron_variant|MODIFIER|OCA2|ENSG00000104044|Transcript|ENST00000354638.3|protein_coding||23/23||||||||||-1||HGNC|8101||||||||||||||
15	28086268	rs185072633	G	A	.	.	AC=0;AN=778;AF=0.0002145;CSQ=A|intron_variant|MODIFIER|OCA2|ENSG00000104044|Transcript|ENST00000353809.5|protein_coding||22/22||||||||rs185072633||-1||HGNC|8101||||||0.0012||||||||,A|intron_variant|MODIFIER|OCA2|ENSG00000104044|Transcript|ENST00000354638.3|protein_coding||23/23||||||||rs185072633||-1||HGNC|8101||||||0.0012||||||||
15	28090173	rs12592307	C	T	.	.	AC=104;AN=606;AF=0.18561;CSQ=T|synonymous_variant|LOW|OCA2|ENSG00000104044|Transcript|ENST00000353809.5|protein_coding|22/23||||2402|2292|764|S|tcG/tcA|rs12592307||-1||HGNC|8101||||||0.2827|benign||1|25741868&17999355&17236130&22734612||||,T|synonymous_variant|LOW|OCA2|ENSG00000104044|Transcript|ENST00000354638.3|protein_coding|23/24||||2520|2364|788|S|tcG/tcA|rs12592307||-1||HGNC|8101||||||0.2827|benign||1|25741868&17999355&17236130&22734612||||
15	28090178	rs142988897	G	A	.	.	AC=0;AN=762;AF=0.00052274;CSQ=A|missense_variant|MODERATE|OCA2|ENSG00000104044|Transcript|ENST00000353809.5|protein_coding|22/23||||2397|2287|763|P/S|Ccg/Tcg|CM068052&COSM2083118||-1||HGNC|8101||||deleterious(0.05)|probably_damaging(0.981)|||0&1|1&1|||||,A|missense_variant|MODERATE|OCA2|ENSG00000104044|Transcript|ENST00000354638.3|protein_coding|23/24||||2515|2359|787|P/S|Ccg/Tcg|CM068052&COSM2083118||-1||HGNC|8101||||deleterious(0.04)|possibly_damaging(0.869)|||0&1|1&1|||||
15	28091004	rs6497246	A	C	.	.	AC=728;AN=754;AF=0.024487;CSQ=C|intron_variant|MODIFIER|OCA2|ENSG00000104044|Transcript|ENST00000353809.5|protein_coding||21/22||||||||||-1||HGNC|8101||||||||||||||,C|intron_variant|MODIFIER|OCA2|ENSG00000104044|Transcript|ENST00000354638.3|protein_coding||22/23||||||||||-1||HGNC|8101||||||||||||||
15	28092581	rs8037534	A	C	.	.	AC=329;AN=762;AF=0.42316;CSQ=C|intron_variant|MODIFIER|OCA2|ENSG00000104044|Transcript|ENST00000353809.5|protein_coding||21/22||||||||rs8037534||-1||HGNC|8101||||||0.5278||||||||,C|intron_variant|MODIFIER|OCA2|ENSG00000104044|Transcript|ENST00000354638.3|protein_coding||22/23||||||||rs8037534||-1||HGNC|8101||||||0.5278||||||||
15	28096536	rs776814755	C	T	.	.	AC=0;AN=0;AF=0.00043706;CSQ=T|missense_variant|MODERATE|OCA2|ENSG00000104044|Transcript|ENST00000353809.5|protein_coding|21/23||||2368|2258|753|C/Y|tGc/tAc|rs776814755||-1||HGNC|8101||||deleterious(0.01)|benign(0.412)||likely_pathogenic|||||||,T|missense_variant|MODERATE|OCA2|ENSG00000104044|Transcript|ENST00000354638.3|protein_coding|22/24||||2486|2330|777|C/Y|tGc/tAc|rs776814755||-1||HGNC|8101||||deleterious(0.01)|benign(0.159)||likely_pathogenic|||||||
15	28096538	rs1800419	A	G	.	.	AC=271;AN=606;AF=0.4297;CSQ=G|synonymous_variant|LOW|OCA2|ENSG00000104044|Transcript|ENST00000353809.5|protein_coding|21/23||||2366|2256|752|A|gcT/gcC|rs1800419||-1||HGNC|8101||||||0.5024|benign||1|25741868&18392143&17236130&19461972||||,G|synonymous_variant|LOW|OCA2|ENSG00000104044|Transcript|ENST00000354638.3|protein_coding|22/24||||2484|2328|776|A|gcT/gcC|rs1800419||-1||HGNC|8101||||||0.5024|benign||1|25741868&18392143&17236130&19461972||||
15	28096560	rs374578342	A	G	.	.	AC=0;AN=0;AF=0.00043706;CSQ=G|missense_variant|MODERATE|OCA2|ENSG00000104044|Transcript|ENST00000353809.5|protein_coding|21/23||||2344|2234|745|M/T|aTg/aCg|rs374578342||-1||HGNC|8101||||deleterious(0.05)|benign(0.089)|||||||||,G|missense_variant|MODERATE|OCA2|ENSG00000104044|Transcript|ENST00000354638.3|protein_coding|22/24||||2462|2306|769|M/T|aTg/aCg|rs374578342||-1||HGNC|8101||||deleterious(0.04)|benign(0.001)|||||||||
15	28096573	rs145968118	C	T	.	.	AC=0;AN=0;AF=0.00087413;CSQ=T|missense_variant|MODERATE|OCA2|ENSG00000104044|Transcript|ENST00000353809.5|protein_coding|21/23||||2331|2221|741|A/T|Gca/Aca|rs145968118||-1||HGNC|8101||||tolerated(0.07)|benign(0.013)|0.0006|uncertain_significance|||21541274||||,T|missense_variant|MODERATE|OCA2|ENSG00000104044|Transcript|ENST00000354638.3|protein_coding|22/24||||2449|2293|765|A/T|Gca/Aca|rs145968118||-1||HGNC|8101||||tolerated(0.05)|benign(0.022)|0.0006|uncertain_significance|||21541274||||
15	28096650	rs372534610	G	A	.	.	AC=0;AN=0;AF=0.0013112;CSQ=A|intron_variant|MODIFIER|OCA2|ENSG00000104044|Transcript|ENST00000353809.5|protein_coding||20/22||||||||rs372534610||-1||HGNC|8101||||||0.0002||||||||,A|intron_variant|MODIFIER|OCA2|ENSG00000104044|Transcript|ENST00000354638.3|protein_coding||21/23||||||||rs372534610||-1||HGNC|8101||||||0.0002||||||||
15	28096842	rs13313425	A	G	.	.	AC=728;AN=754;AF=0.02469;CSQ=G|intron_variant|MODIFIER|OCA2|ENSG00000104044|Transcript|ENST00000353809.5|protein_coding||20/22||||||||||-1||HGNC|8101||||||||||||||,G|intron_variant|MODIFIER|OCA2|ENSG00000104044|Transcript|ENST00000354638.3|protein_coding||21/23||||||||||-1||HGNC|8101||||||||||||||
15	28097278	rs1004611	A	G	.	.	AC=459;AN=762;AF=0.39827;CSQ=G|intron_variant|MODIFIER|OCA2|ENSG00000104044|Transcript|ENST00000353809.5|protein_coding||20/22||||||||||-1||HGNC|8101||||||||||||||,G|intron_variant|MODIFIER|OCA2|ENSG00000104044|Transcript|ENST00000354638.3|protein_coding||21/23||||||||||-1||HGNC|8101||||||||||||||
15	28101137	rs768546	A	G	.	.	AC=602;AN=762;AF=0.23096;CSQ=G|intron_variant|MODIFIER|OCA2|ENSG00000104044|Transcript|ENST00000353809.5|protein_coding||20/22||||||||||-1||HGNC|8101||||||||||||||,G|intron_variant|MODIFIER|OCA2|ENSG00000104044|Transcript|ENST00000354638.3|protein_coding||21/23||||||||||-1||HGNC|8101||||||||||||||
15	28106456	rs78616551	C	T	.	.	AC=1;AN=778;AF=0.000858;CSQ=T|intron_variant|MODIFIER|OCA2|ENSG00000104044|Transcript|ENST00000353809.5|protein_coding||20/22||||||||rs78616551||-1||HGNC|8101||||||0.0425||||||||,T|intron_variant|MODIFIER|OCA2|ENSG00000104044|Transcript|ENST00000354638.3|protein_coding||21/23||||||||rs78616551||-1||HGNC|8101||||||0.0425||||||||
15	28106539	rs113753116	G	A	.	.	AC=0;AN=778;AF=0.0006435;CSQ=A|intron_variant|MODIFIER|OCA2|ENSG00000104044|Transcript|ENST00000353809.5|protein_coding||20/22||||||||||-1||HGNC|8101||||||||||||||,A|intron_variant|MODIFIER|OCA2|ENSG00000104044|Transcript|ENST00000354638.3|protein_coding||21/23||||||||||-1||HGNC|8101||||||||||||||
15	28106587	rs4778199	G	A	.	.	AC=355;AN=474;AF=0.27913;CSQ=A|intron_variant|MODIFIER|OCA2|ENSG00000104044|Transcript|ENST00000353809.5|protein_coding||20/22||||||||||-1||HGNC|8101||||||||||||||,A|intron_variant|MODIFIER|OCA2|ENSG00000104044|Transcript|ENST00000354638.3|protein_coding||21/23||||||||||-1||HGNC|8101||||||||||||||
15	28107080	rs77015873	T	C	.	.	AC=0;AN=778;AF=0.0006435;CSQ=C|intron_variant|MODIFIER|OCA2|ENSG00000104044|Transcript|ENST00000353809.5|protein_coding||20/22||||||||rs77015873||-1||HGNC|8101||||||0.0126||||||||,C|intron_variant|MODIFIER|OCA2|ENSG00000104044|Transcript|ENST00000354638.3|protein_coding||21/23||||||||rs77015873||-1||HGNC|8101||||||0.0126||||||||
15	28108103	rs76172195	C	T	.	.	AC=0;AN=778;AF=0.0006435;CSQ=T|intron_variant|MODIFIER|OCA2|ENSG00000104044|Transcript|ENST00000353809.5|protein_coding||20/22||||||||rs76172195||-1||HGNC|8101||||||0.0160||||||||,T|intron_variant|MODIFIER|OCA2|ENSG00000104044|Transcript|ENST00000354638.3|protein_coding||21/23||||||||rs76172195||-1||HGNC|8101||||||0.0160||||||||
15	28108978	rs8033824	T	C	.	.	AC=0;AN=778;AF=0.0006435;CSQ=C|intron_variant|MODIFIER|OCA2|ENSG00000104044|Transcript|ENST00000353809.5|protein_coding||20/22||||||||rs8033824||-1||HGNC|8101||||||0.0160||||||||,C|intron_variant|MODIFIER|OCA2|ENSG00000104044|Transcript|ENST00000354638.3|protein_coding||21/23||||||||rs8033824||-1||HGNC|8101||||||0.0160||||||||
15	28109154	rs8025167	G	A	.	.	AC=0;AN=778;AF=0.0006435;CSQ=A|intron_variant|MODIFIER|OCA2|ENSG00000104044|Transcript|ENST00000353809.5|protein_coding||20/22||||||||rs8025167||-1||HGNC|8101||||||0.0166||||||||,A|intron_variant|MODIFIER|OCA2|ENSG00000104044|Transcript|ENST00000354638.3|protein_coding||21/23||||||||rs8025167||-1||HGNC|8101||||||0.0166||||||||
15	28109270	rs8025351	G	A	.	.	AC=0;AN=778;AF=0.0006435;CSQ=A|intron_variant|MODIFIER|OCA2|ENSG00000104044|Transcript|ENST00000353809.5|protein_coding||20/22||||||||rs8025351||-1||HGNC|8101||||||0.0162||||||||,A|intron_variant|MODIFIER|OCA2|ENSG00000104044|Transcript|ENST00000354638.3|protein_coding||21/23||||||||rs8025351||-1||HGNC|8101||||||0.0162||||||||
15	28109658	rs74580409	G	A	.	.	AC=1;AN=778;AF=0.000858;CSQ=A|intron_variant|MODIFIER|OCA2|ENSG00000104044|Transcript|ENST00000353809.5|protein_coding||20/22||||||||rs74580409||-1||HGNC|8101||||||0.0423||||||||,A|intron_variant|MODIFIER|OCA2|ENSG00000104044|Transcript|ENST00000354638.3|protein_coding||21/23||||||||rs74580409||-1||HGNC|8101||||||0.0423||||||||
15	28110159	rs528797806	A	G	.	.	AC=0;AN=778;AF=0.0006435;CSQ=G|intron_variant|MODIFIER|OCA2|ENSG00000104044|Transcript|ENST00000353809.5|protein_coding||20/22||||||||||-1||HGNC|8101||||||||||||||,G|intron_variant|MODIFIER|OCA2|ENSG00000104044|Transcript|ENST00000354638.3|protein_coding||21/23||||||||||-1||HGNC|8101||||||||||||||
15	28110885	rs77821515	G	A	.	.	AC=0;AN=778;AF=0.0006435;CSQ=A|intron_variant|MODIFIER|OCA2|ENSG00000104044|Transcript|ENST00000353809.5|protein_coding||20/22||||||||rs77821515||-1||HGNC|8101||||||0.0126||||||||,A|intron_variant|MODIFIER|OCA2|ENSG00000104044|Transcript|ENST00000354638.3|protein_coding||21/23||||||||rs77821515||-1||HGNC|8101||||||0.0126||||||||
15	28111262	rs79607843	G	A	.	.	AC=0;AN=778;AF=0.0006435;CSQ=A|intron_variant|MODIFIER|OCA2|ENSG00000104044|Transcript|ENST00000353809.5|protein_coding||20/22||||||||rs79607843||-1||HGNC|8101||||||0.0160||||||||,A|intron_variant|MODIFIER|OCA2|ENSG00000104044|Transcript|ENST00000354638.3|protein_coding||21/23||||||||rs79607843||-1||HGNC|8101||||||0.0160||||||||
15	28111746	rs7177529	G	A	.	.	AC=200;AN=762;AF=0.27776;CSQ=A|intron_variant|MODIFIER|OCA2|ENSG00000104044|Transcript|ENST00000353809.5|protein_coding||20/22||||||||||-1||HGNC|8101||||||||||||||,A|intron_variant|MODIFIER|OCA2|ENSG00000104044|Transcript|ENST00000354638.3|protein_coding||21/23||||||||||-1||HGNC|8101||||||||||||||
15	28112634	rs142574391	A	A	.	.	AC=0;AN=778;AF=0.0006435
15	28112708	rs11856258	G	A	.	.	AC=0;AN=778;AF=0.0006435;CSQ=A|intron_variant|MODIFIER|OCA2|ENSG00000104044|Transcript|ENST00000353809.5|protein_coding||20/22||||||||rs11856258||-1||HGNC|8101||||||0.0160||||||||,A|intron_variant|MODIFIER|OCA2|ENSG00000104044|Transcript|ENST00000354638.3|protein_coding||21/23||||||||rs11856258||-1||HGNC|8101||||||0.0160||||||||
15	28113661	rs8032891	G	A	.	.	AC=0;AN=778;AF=0.0006435;CSQ=A|intron_variant|MODIFIER|OCA2|ENSG00000104044|Transcript|ENST00000353809.5|protein_coding||20/22||||||||rs8032891||-1||HGNC|8101||||||0.0146||||||||,A|intron_variant|MODIFIER|OCA2|ENSG00000104044|Transcript|ENST00000354638.3|protein_coding||21/23||||||||rs8032891||-1||HGNC|8101||||||0.0146||||||||
15	28113706	rs8032910	G	A	.	.	AC=0;AN=778;AF=0.0006435;CSQ=A|intron_variant|MODIFIER|OCA2|ENSG00000104044|Transcript|ENST00000353809.5|protein_coding||20/22||||||||rs8032910||-1||HGNC|8101||||||0.0146||||||||,A|intron_variant|MODIFIER|OCA2|ENSG00000104044|Transcript|ENST00000354638.3|protein_coding||21/23||||||||rs8032910||-1||HGNC|8101||||||0.0146||||||||
15	28113739	rs8033038	G	T	.	.	AC=0;AN=778;AF=0.0006435;CSQ=T|intron_variant|MODIFIER|OCA2|ENSG00000104044|Transcript|ENST00000353809.5|protein_coding||20/22||||||||rs8033038||-1||HGNC|8101||||||0.0146||||||||,T|intron_variant|MODIFIER|OCA2|ENSG00000104044|Transcript|ENST00000354638.3|protein_coding||21/23||||||||rs8033038||-1||HGNC|8101||||||0.0146||||||||
15	28114231	rs11855445	T	G	.	.	AC=0;AN=778;AF=0.0006435;CSQ=G|intron_variant|MODIFIER|OCA2|ENSG00000104044|Transcript|ENST00000353809.5|protein_coding||20/22||||||||rs11855445||-1||HGNC|8101||||||0.0162||||||||,G|intron_variant|MODIFIER|OCA2|ENSG00000104044|Transcript|ENST00000354638.3|protein_coding||21/23||||||||rs11855445||-1||HGNC|8101||||||0.0162||||||||
15	28114325	rs11854625	A	G	.	.	AC=0;AN=778;AF=0.0006435;CSQ=G|intron_variant|MODIFIER|OCA2|ENSG00000104044|Transcript|ENST00000353809.5|protein_coding||20/22||||||||rs11854625||-1||HGNC|8101||||||0.0160||||||||,G|intron_variant|MODIFIER|OCA2|ENSG00000104044|Transcript|ENST00000354638.3|protein_coding||21/23||||||||rs11854625||-1||HGNC|8101||||||0.0160||||||||
15	28114370	rs111498637	T	C	.	.	AC=0;AN=778;AF=0.0006435;CSQ=C|intron_variant|MODIFIER|OCA2|ENSG00000104044|Transcript|ENST00000353809.5|protein_coding||20/22||||||||rs111498637||-1||HGNC|8101||||||0.0160||||||||,C|intron_variant|MODIFIER|OCA2|ENSG00000104044|Transcript|ENST00000354638.3|protein_coding||21/23||||||||rs111498637||-1||HGNC|8101||||||0.0160||||||||
15	28114530	rs76514610	G	A	.	.	AC=0;AN=778;AF=0.0006435;CSQ=A|intron_variant|MODIFIER|OCA2|ENSG00000104044|Transcript|ENST00000353809.5|protein_coding||20/22||||||||rs76514610||-1||HGNC|8101||||||0.0160||||||||,A|intron_variant|MODIFIER|OCA2|ENSG00000104044|Transcript|ENST00000354638.3|protein_coding||21/23||||||||rs76514610||-1||HGNC|8101||||||0.0160||||||||
15	28114590	rs113073335	C	G	.	.	AC=0;AN=778;AF=0.0006435;CSQ=G|intron_variant|MODIFIER|OCA2|ENSG00000104044|Transcript|ENST00000353809.5|protein_coding||20/22||||||||rs113073335||-1||HGNC|8101||||||0.0160||||||||,G|intron_variant|MODIFIER|OCA2|ENSG00000104044|Transcript|ENST00000354638.3|protein_coding||21/23||||||||rs113073335||-1||HGNC|8101||||||0.0160||||||||
15	28114630	rs78044165	G	A	.	.	AC=0;AN=778;AF=0.0006435;CSQ=A|intron_variant|MODIFIER|OCA2|ENSG00000104044|Transcript|ENST00000353809.5|protein_coding||20/22||||||||rs78044165||-1||HGNC|8101||||||0.0160||||||||,A|intron_variant|MODIFIER|OCA2|ENSG00000104044|Transcript|ENST00000354638.3|protein_coding||21/23||||||||rs78044165||-1||HGNC|8101||||||0.0160||||||||
15	28114851	rs11855824	C	T	.	.	AC=0;AN=778;AF=0.0006435;CSQ=T|intron_variant|MODIFIER|OCA2|ENSG00000104044|Transcript|ENST00000353809.5|protein_coding||20/22||||||||rs11855824||-1||HGNC|8101||||||0.0160||||||||,T|intron_variant|MODIFIER|OCA2|ENSG00000104044|Transcript|ENST00000354638.3|protein_coding||21/23||||||||rs11855824||-1||HGNC|8101||||||0.0160||||||||,T|regulatory_region_variant|MODIFIER|||RegulatoryFeature|ENSR00001083443|CTCF_binding_site||||||||||rs11855824|||||||||||0.0160||||||||
15	28115061	rs11855885	C	T	.	.	AC=0;AN=778;AF=0.0006435;CSQ=T|intron_variant|MODIFIER|OCA2|ENSG00000104044|Transcript|ENST00000353809.5|protein_coding||20/22||||||||rs11855885||-1||HGNC|8101||||||0.0160||||||||,T|intron_variant|MODIFIER|OCA2|ENSG00000104044|Transcript|ENST00000354638.3|protein_coding||21/23||||||||rs11855885||-1||HGNC|8101||||||0.0160||||||||,T|regulatory_region_variant|MODIFIER|||RegulatoryFeature|ENSR00001083443|CTCF_binding_site||||||||||rs11855885|||||||||||0.0160||||||||
15	28115515	rs76856993	A	C	.	.	AC=0;AN=778;AF=0.0006435;CSQ=C|intron_variant|MODIFIER|OCA2|ENSG00000104044|Transcript|ENST00000353809.5|protein_coding||20/22||||||||rs76856993||-1||HGNC|8101||||||0.0160||||||||,C|intron_variant|MODIFIER|OCA2|ENSG00000104044|Transcript|ENST00000354638.3|protein_coding||21/23||||||||rs76856993||-1||HGNC|8101||||||0.0160||||||||
15	28115776	rs112897262	C	G	.	.	AC=0;AN=778;AF=0.0006435;CSQ=G|intron_variant|MODIFIER|OCA2|ENSG00000104044|Transcript|ENST00000353809.5|protein_coding||20/22||||||||rs112897262||-1||HGNC|8101||||||0.0160||||||||,G|intron_variant|MODIFIER|OCA2|ENSG00000104044|Transcript|ENST00000354638.3|protein_coding||21/23||||||||rs112897262||-1||HGNC|8101||||||0.0160||||||||
15	28116021	rs74608843	T	C	.	.	AC=0;AN=778;AF=0.0006435;CSQ=C|intron_variant|MODIFIER|OCA2|ENSG00000104044|Transcript|ENST00000353809.5|protein_coding||20/22||||||||rs74608843||-1||HGNC|8101||||||0.0160||||||||,C|intron_variant|MODIFIER|OCA2|ENSG00000104044|Transcript|ENST00000354638.3|protein_coding||21/23||||||||rs74608843||-1||HGNC|8101||||||0.0160||||||||
15	28116090	rs76599941	G	A	.	.	AC=0;AN=778;AF=0.0006435;CSQ=A|intron_variant|MODIFIER|OCA2|ENSG00000104044|Transcript|ENST00000353809.5|protein_coding||20/22||||||||rs76599941||-1||HGNC|8101||||||0.0160||||||||,A|intron_variant|MODIFIER|OCA2|ENSG00000104044|Transcript|ENST00000354638.3|protein_coding||21/23||||||||rs76599941||-1||HGNC|8101||||||0.0160||||||||
15	28116101	rs111703140	A	A	.	.	AC=0;AN=778;AF=0.0006435
15	28116137	rs41313525	A	G	.	.	AC=0;AN=778;AF=0.0006435;CSQ=G|intron_variant|MODIFIER|OCA2|ENSG00000104044|Transcript|ENST00000353809.5|protein_coding||20/22||||||||rs41313525||-1||HGNC|8101||||||0.0160||||||||,G|intron_variant|MODIFIER|OCA2|ENSG00000104044|Transcript|ENST00000354638.3|protein_coding||21/23||||||||rs41313525||-1||HGNC|8101||||||0.0160||||||||
15	28116275	rs7175046	G	C	.	.	AC=405;AN=606;AF=0.31307;CSQ=C|intron_variant|MODIFIER|OCA2|ENSG00000104044|Transcript|ENST00000353809.5|protein_coding||20/22||||||||rs7175046||-1||HGNC|8101||||||0.8878||||17236130||||,C|intron_variant|MODIFIER|OCA2|ENSG00000104044|Transcript|ENST00000354638.3|protein_coding||21/23||||||||rs7175046||-1||HGNC|8101||||||0.8878||||17236130||||
15	28116277	rs371591271	C	T	.	.	AC=1;AN=606;AF=0.0013228;CSQ=T|intron_variant|MODIFIER|OCA2|ENSG00000104044|Transcript|ENST00000353809.5|protein_coding||20/22||||||||rs371591271||-1||HGNC|8101||||||||||||||,T|intron_variant|MODIFIER|OCA2|ENSG00000104044|Transcript|ENST00000354638.3|protein_coding||21/23||||||||rs371591271||-1||HGNC|8101||||||||||||||
15	28116282	rs41304383	T	C	.	.	AC=16;AN=606;AF=0.041064;CSQ=C|intron_variant|MODIFIER|OCA2|ENSG00000104044|Transcript|ENST00000353809.5|protein_coding||20/22||||||||rs41304383||-1||HGNC|8101||||||0.0409|benign|||25741868&17236130||||,C|intron_variant|MODIFIER|OCA2|ENSG00000104044|Transcript|ENST00000354638.3|protein_coding||21/23||||||||rs41304383||-1||HGNC|8101||||||0.0409|benign|||25741868&17236130||||
15	28116336	rs1800418	C	T	.	.	AC=1;AN=606;AF=0.00098555;CSQ=T|synonymous_variant|LOW|OCA2|ENSG00000104044|Transcript|ENST00000353809.5|protein_coding|20/23||||2246|2136|712|S|tcG/tcA|rs1800418&COSM2083123||-1||HGNC|8101||||||0.0162|benign&likely_benign|0&1|0&1|25741868&17236130||||,T|synonymous_variant|LOW|OCA2|ENSG00000104044|Transcript|ENST00000354638.3|protein_coding|21/24||||2364|2208|736|S|tcG/tcA|rs1800418&COSM2083123||-1||HGNC|8101||||||0.0162|benign&likely_benign|0&1|0&1|25741868&17236130||||
15	28116339	rs146641083	C	T	.	.	AC=0;AN=0;AF=0.00043706;CSQ=T|synonymous_variant|LOW|OCA2|ENSG00000104044|Transcript|ENST00000353809.5|protein_coding|20/23||||2243|2133|711|A|gcG/gcA|rs146641083||-1||HGNC|8101||||||||||||||,T|synonymous_variant|LOW|OCA2|ENSG00000104044|Transcript|ENST00000354638.3|protein_coding|21/24||||2361|2205|735|A|gcG/gcA|rs146641083||-1||HGNC|8101||||||||||||||
15	28116343	rs768934658	A	C	.	.	AC=1;AN=606;AF=0.0013228;CSQ=C|missense_variant|MODERATE|OCA2|ENSG00000104044|Transcript|ENST00000353809.5|protein_coding|20/23||||2239|2129|710|L/R|cTg/cGg|rs768934658&CM130006||-1||HGNC|8101||||deleterious(0)|possibly_damaging(0.885)||||0&1|||||,C|missense_variant|MODERATE|OCA2|ENSG00000104044|Transcript|ENST00000354638.3|protein_coding|21/24||||2357|2201|734|L/R|cTg/cGg|rs768934658&CM130006||-1||HGNC|8101||||deleterious(0)|possibly_damaging(0.877)||||0&1|||||
15	28116375	rs370020051	G	A	.	.	AC=1;AN=606;AF=0.0013228;CSQ=A|synonymous_variant|LOW|OCA2|ENSG00000104044|Transcript|ENST00000353809.5|protein_coding|20/23||||2207|2097|699|A|gcC/gcT|rs370020051||-1||HGNC|8101||||||||||||||,A|synonymous_variant|LOW|OCA2|ENSG00000104044|Transcript|ENST00000354638.3|protein_coding|21/24||||2325|2169|723|A|gcC/gcT|rs370020051||-1||HGNC|8101||||||||||||||
15	28116379	rs1800417	A	G	.	.	AC=0;AN=778;AF=0.00071449;CSQ=G|missense_variant|MODERATE|OCA2|ENSG00000104044|Transcript|ENST00000353809.5|protein_coding|20/23||||2203|2093|698|I/T|aTa/aCa|rs1800417||-1||HGNC|8101||||tolerated(0.35)|benign(0)|0.0162|benign|||25741868&17236130||||,G|missense_variant|MODERATE|OCA2|ENSG00000104044|Transcript|ENST00000354638.3|protein_coding|21/24||||2321|2165|722|I/T|aTa/aCa|rs1800417||-1||HGNC|8101||||tolerated(0.32)|benign(0)|0.0162|benign|||25741868&17236130||||
15	28116384	rs201475699	G	A	.	.	AC=1;AN=606;AF=0.0013228;CSQ=A|synonymous_variant|LOW|OCA2|ENSG00000104044|Transcript|ENST00000353809.5|protein_coding|20/23||||2198|2088|696|R|cgC/cgT|rs201475699||-1||HGNC|8101||||||0.0002||||||||,A|synonymous_variant|LOW|OCA2|ENSG00000104044|Transcript|ENST00000354638.3|protein_coding|21/24||||2316|2160|720|R|cgC/cgT|rs201475699||-1||HGNC|8101||||||0.0002||||||||
15	28116538	rs77074895	G	A	.	.	AC=0;AN=778;AF=0.0006435;CSQ=A|intron_variant|MODIFIER|OCA2|ENSG00000104044|Transcript|ENST00000353809.5|protein_coding||19/22||||||||rs77074895||-1||HGNC|8101||||||0.0160||||||||,A|intron_variant|MODIFIER|OCA2|ENSG00000104044|Transcript|ENST00000354638.3|protein_coding||20/23||||||||rs77074895||-1||HGNC|8101||||||0.0160||||||||
15	28116698	rs77260304	G	A	.	.	AC=0;AN=778;AF=0.0006435;CSQ=A|intron_variant|MODIFIER|OCA2|ENSG00000104044|Transcript|ENST00000353809.5|protein_coding||19/22||||||||rs77260304||-1||HGNC|8101||||||0.0160||||||||,A|intron_variant|MODIFIER|OCA2|ENSG00000104044|Transcript|ENST00000354638.3|protein_coding||20/23||||||||rs77260304||-1||HGNC|8101||||||0.0160||||||||
15	28116898	rs113666932	T	C	.	.	AC=0;AN=778;AF=0.0006435;CSQ=C|intron_variant|MODIFIER|OCA2|ENSG00000104044|Transcript|ENST00000353809.5|protein_coding||19/22||||||||rs113666932||-1||HGNC|8101||||||0.0160||||||||,C|intron_variant|MODIFIER|OCA2|ENSG00000104044|Transcript|ENST00000354638.3|protein_coding||20/23||||||||rs113666932||-1||HGNC|8101||||||0.0160||||||||
15	28116903	rs113089488	A	G	.	.	AC=0;AN=778;AF=0.0006435;CSQ=G|intron_variant|MODIFIER|OCA2|ENSG00000104044|Transcript|ENST00000353809.5|protein_coding||19/22||||||||rs113089488||-1||HGNC|8101||||||0.0160||||||||,G|intron_variant|MODIFIER|OCA2|ENSG00000104044|Transcript|ENST00000354638.3|protein_coding||20/23||||||||rs113089488||-1||HGNC|8101||||||0.0160||||||||
15	28116987	rs112277343	T	A	.	.	AC=0;AN=778;AF=0.00071942;CSQ=A|intron_variant|MODIFIER|OCA2|ENSG00000104044|Transcript|ENST00000353809.5|protein_coding||19/22||||||||rs112277343||-1||HGNC|8101||||||0.0160||||||||,A|intron_variant|MODIFIER|OCA2|ENSG00000104044|Transcript|ENST00000354638.3|protein_coding||20/23||||||||rs112277343||-1||HGNC|8101||||||0.0160||||||||
15	28117022	rs753088699	G	A	.	.	AC=0;AN=0;AF=0.00043706;CSQ=A|missense_variant|MODERATE|OCA2|ENSG00000104044|Transcript|ENST00000353809.5|protein_coding|19/23||||2164|2054|685|A/V|gCt/gTt|rs753088699||-1||HGNC|8101||||tolerated(0.08)|benign(0.019)|||||||||,A|missense_variant|MODERATE|OCA2|ENSG00000104044|Transcript|ENST00000354638.3|protein_coding|20/24||||2282|2126|709|A/V|gCt/gTt|rs753088699||-1||HGNC|8101||||tolerated(0.09)|benign(0.1)|||||||||
15	28117247	rs77925103	C	A	.	.	AC=0;AN=778;AF=0.0006435;CSQ=A|intron_variant|MODIFIER|OCA2|ENSG00000104044|Transcript|ENST00000353809.5|protein_coding||18/22||||||||rs77925103||-1||HGNC|8101||||||0.0160||||||||,A|intron_variant|MODIFIER|OCA2|ENSG00000104044|Transcript|ENST00000354638.3|protein_coding||19/23||||||||rs77925103||-1||HGNC|8101||||||0.0160||||||||
15	28117422	rs7177025	C	T	.	.	AC=0;AN=778;AF=0.0006435;CSQ=T|intron_variant|MODIFIER|OCA2|ENSG00000104044|Transcript|ENST00000353809.5|protein_coding||18/22||||||||rs7177025||-1||HGNC|8101||||||0.0160||||||||,T|intron_variant|MODIFIER|OCA2|ENSG00000104044|Transcript|ENST00000354638.3|protein_coding||19/23||||||||rs7177025||-1||HGNC|8101||||||0.0160||||||||
15	28117507	rs7163456	A	G	.	.	AC=0;AN=778;AF=0.0006435;CSQ=G|intron_variant|MODIFIER|OCA2|ENSG00000104044|Transcript|ENST00000353809.5|protein_coding||18/22||||||||rs7163456||-1||HGNC|8101||||||0.0160||||||||,G|intron_variant|MODIFIER|OCA2|ENSG00000104044|Transcript|ENST00000354638.3|protein_coding||19/23||||||||rs7163456||-1||HGNC|8101||||||0.0160||||||||
15	28117690	rs7168312	A	G	.	.	AC=0;AN=778;AF=0.0006435;CSQ=G|intron_variant|MODIFIER|OCA2|ENSG00000104044|Transcript|ENST00000353809.5|protein_coding||18/22||||||||rs7168312||-1||HGNC|8101||||||0.0160||||||||,G|intron_variant|MODIFIER|OCA2|ENSG00000104044|Transcript|ENST00000354638.3|protein_coding||19/23||||||||rs7168312||-1||HGNC|8101||||||0.0160||||||||
15	28117997	rs7164733	G	A	.	.	AC=0;AN=778;AF=0.0006435;CSQ=A|intron_variant|MODIFIER|OCA2|ENSG00000104044|Transcript|ENST00000353809.5|protein_coding||18/22||||||||rs7164733||-1||HGNC|8101||||||0.0160||||||||,A|intron_variant|MODIFIER|OCA2|ENSG00000104044|Transcript|ENST00000354638.3|protein_coding||19/23||||||||rs7164733||-1||HGNC|8101||||||0.0160||||||||
15	28118062	rs7164898	G	C	.	.	AC=0;AN=778;AF=0.0006435;CSQ=C|intron_variant|MODIFIER|OCA2|ENSG00000104044|Transcript|ENST00000353809.5|protein_coding||18/22||||||||rs7164898||-1||HGNC|8101||||||0.0162||||||||,C|intron_variant|MODIFIER|OCA2|ENSG00000104044|Transcript|ENST00000354638.3|protein_coding||19/23||||||||rs7164898||-1||HGNC|8101||||||0.0162||||||||
15	28118067	rs7182471	C	T	.	.	AC=0;AN=778;AF=0.0006435;CSQ=T|intron_variant|MODIFIER|OCA2|ENSG00000104044|Transcript|ENST00000353809.5|protein_coding||18/22||||||||rs7182471||-1||HGNC|8101||||||0.0160||||||||,T|intron_variant|MODIFIER|OCA2|ENSG00000104044|Transcript|ENST00000354638.3|protein_coding||19/23||||||||rs7182471||-1||HGNC|8101||||||0.0160||||||||
15	28118115	rs7182615	C	T	.	.	AC=0;AN=778;AF=0.0006435;CSQ=T|intron_variant|MODIFIER|OCA2|ENSG00000104044|Transcript|ENST00000353809.5|protein_coding||18/22||||||||rs7182615||-1||HGNC|8101||||||0.0160||||||||,T|intron_variant|MODIFIER|OCA2|ENSG00000104044|Transcript|ENST00000354638.3|protein_coding||19/23||||||||rs7182615||-1||HGNC|8101||||||0.0160||||||||
15	28118124	rs113139304	A	C	.	.	AC=0;AN=778;AF=0.0006435;CSQ=C|intron_variant|MODIFIER|OCA2|ENSG00000104044|Transcript|ENST00000353809.5|protein_coding||18/22||||||||rs113139304||-1||HGNC|8101||||||0.0160||||||||,C|intron_variant|MODIFIER|OCA2|ENSG00000104044|Transcript|ENST00000354638.3|protein_coding||19/23||||||||rs113139304||-1||HGNC|8101||||||0.0160||||||||
15	28118171	rs74854004	A	G	.	.	AC=0;AN=778;AF=0.0006435;CSQ=G|intron_variant|MODIFIER|OCA2|ENSG00000104044|Transcript|ENST00000353809.5|protein_coding||18/22||||||||rs74854004||-1||HGNC|8101||||||0.0160||||||||,G|intron_variant|MODIFIER|OCA2|ENSG00000104044|Transcript|ENST00000354638.3|protein_coding||19/23||||||||rs74854004||-1||HGNC|8101||||||0.0160||||||||
15	28118430	rs112382390	A	C	.	.	AC=0;AN=778;AF=0.0006435;CSQ=C|intron_variant|MODIFIER|OCA2|ENSG00000104044|Transcript|ENST00000353809.5|protein_coding||18/22||||||||rs112382390||-1||HGNC|8101||||||0.0160||||||||,C|intron_variant|MODIFIER|OCA2|ENSG00000104044|Transcript|ENST00000354638.3|protein_coding||19/23||||||||rs112382390||-1||HGNC|8101||||||0.0160||||||||,C|regulatory_region_variant|MODIFIER|||RegulatoryFeature|ENSR00001083444|CTCF_binding_site||||||||||rs112382390|||||||||||0.0160||||||||
15	28119181	rs10700337	C	A	.	.	AC=0;AN=778;AF=0.0006435;CSQ=A|intron_variant|MODIFIER|OCA2|ENSG00000104044|Transcript|ENST00000353809.5|protein_coding||18/22||||||||||-1||HGNC|8101||||||||||||||,A|intron_variant|MODIFIER|OCA2|ENSG00000104044|Transcript|ENST00000354638.3|protein_coding||19/23||||||||||-1||HGNC|8101||||||||||||||
15	28119403	rs7171761	G	A	.	.	AC=0;AN=778;AF=0.0006435;CSQ=A|intron_variant|MODIFIER|OCA2|ENSG00000104044|Transcript|ENST00000353809.5|protein_coding||18/22||||||||rs7171761||-1||HGNC|8101||||||0.0160||||||||,A|intron_variant|MODIFIER|OCA2|ENSG00000104044|Transcript|ENST00000354638.3|protein_coding||19/23||||||||rs7171761||-1||HGNC|8101||||||0.0160||||||||
15	28119523	rs76374135	T	C	.	.	AC=0;AN=778;AF=0.0006435;CSQ=C|intron_variant|MODIFIER|OCA2|ENSG00000104044|Transcript|ENST00000353809.5|protein_coding||18/22||||||||rs76374135||-1||HGNC|8101||||||0.0164||||||||,C|intron_variant|MODIFIER|OCA2|ENSG00000104044|Transcript|ENST00000354638.3|protein_coding||19/23||||||||rs76374135||-1||HGNC|8101||||||0.0164||||||||
15	28119640	rs75344350	C	A	.	.	AC=0;AN=778;AF=0.0006435;CSQ=A|intron_variant|MODIFIER|OCA2|ENSG00000104044|Transcript|ENST00000353809.5|protein_coding||18/22||||||||rs75344350||-1||HGNC|8101||||||0.0160||||||||,A|intron_variant|MODIFIER|OCA2|ENSG00000104044|Transcript|ENST00000354638.3|protein_coding||19/23||||||||rs75344350||-1||HGNC|8101||||||0.0160||||||||
15	28119843	rs74464657	C	T	.	.	AC=0;AN=778;AF=0.0006435;CSQ=T|intron_variant|MODIFIER|OCA2|ENSG00000104044|Transcript|ENST00000353809.5|protein_coding||18/22||||||||rs74464657||-1||HGNC|8101||||||0.0160||||||||,T|intron_variant|MODIFIER|OCA2|ENSG00000104044|Transcript|ENST00000354638.3|protein_coding||19/23||||||||rs74464657||-1||HGNC|8101||||||0.0160||||||||
15	28120057	rs80151133	G	A	.	.	AC=0;AN=778;AF=0.0006435;CSQ=A|intron_variant|MODIFIER|OCA2|ENSG00000104044|Transcript|ENST00000353809.5|protein_coding||18/22||||||||rs80151133||-1||HGNC|8101||||||0.0160||||||||,A|intron_variant|MODIFIER|OCA2|ENSG00000104044|Transcript|ENST00000354638.3|protein_coding||19/23||||||||rs80151133||-1||HGNC|8101||||||0.0160||||||||
15	28120268	rs77793025	G	A	.	.	AC=0;AN=778;AF=0.0006435;CSQ=A|intron_variant|MODIFIER|OCA2|ENSG00000104044|Transcript|ENST00000353809.5|protein_coding||18/22||||||||rs77793025||-1||HGNC|8101||||||0.0160||||||||,A|intron_variant|MODIFIER|OCA2|ENSG00000104044|Transcript|ENST00000354638.3|protein_coding||19/23||||||||rs77793025||-1||HGNC|8101||||||0.0160||||||||
15	28120306	rs75761187	A	C	.	.	AC=0;AN=778;AF=0.0006435;CSQ=C|intron_variant|MODIFIER|OCA2|ENSG00000104044|Transcript|ENST00000353809.5|protein_coding||18/22||||||||rs75761187||-1||HGNC|8101||||||0.0160||||||||,C|intron_variant|MODIFIER|OCA2|ENSG00000104044|Transcript|ENST00000354638.3|protein_coding||19/23||||||||rs75761187||-1||HGNC|8101||||||0.0160||||||||
15	28120566	rs11858819	G	A	.	.	AC=0;AN=778;AF=0.0006435;CSQ=A|intron_variant|MODIFIER|OCA2|ENSG00000104044|Transcript|ENST00000353809.5|protein_coding||18/22||||||||rs11858819||-1||HGNC|8101||||||0.0160||||||||,A|intron_variant|MODIFIER|OCA2|ENSG00000104044|Transcript|ENST00000354638.3|protein_coding||19/23||||||||rs11858819||-1||HGNC|8101||||||0.0160||||||||
15	28120747	rs11858866	G	A	.	.	AC=0;AN=778;AF=0.0006435;CSQ=A|intron_variant|MODIFIER|OCA2|ENSG00000104044|Transcript|ENST00000353809.5|protein_coding||18/22||||||||rs11858866||-1||HGNC|8101||||||0.0160||||||||,A|intron_variant|MODIFIER|OCA2|ENSG00000104044|Transcript|ENST00000354638.3|protein_coding||19/23||||||||rs11858866||-1||HGNC|8101||||||0.0160||||||||
15	28121264	rs76908135	C	T	.	.	AC=0;AN=778;AF=0.0006435;CSQ=T|intron_variant|MODIFIER|OCA2|ENSG00000104044|Transcript|ENST00000353809.5|protein_coding||18/22||||||||rs76908135||-1||HGNC|8101||||||0.0162||||||||,T|intron_variant|MODIFIER|OCA2|ENSG00000104044|Transcript|ENST00000354638.3|protein_coding||19/23||||||||rs76908135||-1||HGNC|8101||||||0.0162||||||||
15	28121304	rs74427335	G	A	.	.	AC=0;AN=778;AF=0.0006435;CSQ=A|intron_variant|MODIFIER|OCA2|ENSG00000104044|Transcript|ENST00000353809.5|protein_coding||18/22||||||||rs74427335||-1||HGNC|8101||||||0.0160||||||||,A|intron_variant|MODIFIER|OCA2|ENSG00000104044|Transcript|ENST00000354638.3|protein_coding||19/23||||||||rs74427335||-1||HGNC|8101||||||0.0160||||||||
15	28121340	rs111897327	T	A	.	.	AC=0;AN=778;AF=0.0006435;CSQ=A|intron_variant|MODIFIER|OCA2|ENSG00000104044|Transcript|ENST00000353809.5|protein_coding||18/22||||||||rs111897327||-1||HGNC|8101||||||0.0160||||||||,A|intron_variant|MODIFIER|OCA2|ENSG00000104044|Transcript|ENST00000354638.3|protein_coding||19/23||||||||rs111897327||-1||HGNC|8101||||||0.0160||||||||
15	28121355	rs139524804	A	G	.	.	AC=0;AN=778;AF=0.0006435;CSQ=G|intron_variant|MODIFIER|OCA2|ENSG00000104044|Transcript|ENST00000353809.5|protein_coding||18/22||||||||rs139524804||-1||HGNC|8101||||||0.0112||||||||,G|intron_variant|MODIFIER|OCA2|ENSG00000104044|Transcript|ENST00000354638.3|protein_coding||19/23||||||||rs139524804||-1||HGNC|8101||||||0.0112||||||||
15	28121790	rs77626892	T	C	.	.	AC=1;AN=778;AF=0.000858;CSQ=C|intron_variant|MODIFIER|OCA2|ENSG00000104044|Transcript|ENST00000353809.5|protein_coding||18/22||||||||rs77626892||-1||HGNC|8101||||||0.0625||||||||,C|intron_variant|MODIFIER|OCA2|ENSG00000104044|Transcript|ENST00000354638.3|protein_coding||19/23||||||||rs77626892||-1||HGNC|8101||||||0.0625||||||||
15	28122739	rs78662546	C	T	.	.	AC=0;AN=778;AF=0.0006435;CSQ=T|intron_variant|MODIFIER|OCA2|ENSG00000104044|Transcript|ENST00000353809.5|protein_coding||18/22||||||||rs78662546||-1||HGNC|8101||||||0.0160||||||||,T|intron_variant|MODIFIER|OCA2|ENSG00000104044|Transcript|ENST00000354638.3|protein_coding||19/23||||||||rs78662546||-1||HGNC|8101||||||0.0160||||||||
15	28122844	rs79224883	C	T	.	.	AC=0;AN=778;AF=0.0006435;CSQ=T|intron_variant|MODIFIER|OCA2|ENSG00000104044|Transcript|ENST00000353809.5|protein_coding||18/22||||||||rs79224883||-1||HGNC|8101||||||0.0160||||||||,T|intron_variant|MODIFIER|OCA2|ENSG00000104044|Transcript|ENST00000354638.3|protein_coding||19/23||||||||rs79224883||-1||HGNC|8101||||||0.0160||||||||
15	28122946	rs79563030	C	T	.	.	AC=0;AN=778;AF=0.0006435;CSQ=T|intron_variant|MODIFIER|OCA2|ENSG00000104044|Transcript|ENST00000353809.5|protein_coding||18/22||||||||rs79563030||-1||HGNC|8101||||||0.0160||||||||,T|intron_variant|MODIFIER|OCA2|ENSG00000104044|Transcript|ENST00000354638.3|protein_coding||19/23||||||||rs79563030||-1||HGNC|8101||||||0.0160||||||||
15	28123248	rs111328410	A	G	.	.	AC=0;AN=778;AF=0.0006435;CSQ=G|intron_variant|MODIFIER|OCA2|ENSG00000104044|Transcript|ENST00000353809.5|protein_coding||18/22||||||||rs111328410||-1||HGNC|8101||||||0.0160||||||||,G|intron_variant|MODIFIER|OCA2|ENSG00000104044|Transcript|ENST00000354638.3|protein_coding||19/23||||||||rs111328410||-1||HGNC|8101||||||0.0160||||||||
15	28123569	rs113034694	C	T	.	.	AC=0;AN=778;AF=0.0006435;CSQ=T|intron_variant|MODIFIER|OCA2|ENSG00000104044|Transcript|ENST00000353809.5|protein_coding||18/22||||||||rs113034694||-1||HGNC|8101||||||0.0160||||||||,T|intron_variant|MODIFIER|OCA2|ENSG00000104044|Transcript|ENST00000354638.3|protein_coding||19/23||||||||rs113034694||-1||HGNC|8101||||||0.0160||||||||
15	28123669	rs75970850	A	C	.	.	AC=0;AN=778;AF=0.0006435;CSQ=C|intron_variant|MODIFIER|OCA2|ENSG00000104044|Transcript|ENST00000353809.5|protein_coding||18/22||||||||rs75970850||-1||HGNC|8101||||||0.0160||||||||,C|intron_variant|MODIFIER|OCA2|ENSG00000104044|Transcript|ENST00000354638.3|protein_coding||19/23||||||||rs75970850||-1||HGNC|8101||||||0.0160||||||||
15	28123933	rs78367646	T	C	.	.	AC=0;AN=778;AF=0.0006435;CSQ=C|intron_variant|MODIFIER|OCA2|ENSG00000104044|Transcript|ENST00000353809.5|protein_coding||18/22||||||||rs78367646||-1||HGNC|8101||||||0.0160||||||||,C|intron_variant|MODIFIER|OCA2|ENSG00000104044|Transcript|ENST00000354638.3|protein_coding||19/23||||||||rs78367646||-1||HGNC|8101||||||0.0160||||||||
15	28124222	rs115679479	G	A	.	.	AC=0;AN=778;AF=0.0006435;CSQ=A|intron_variant|MODIFIER|OCA2|ENSG00000104044|Transcript|ENST00000353809.5|protein_coding||18/22||||||||rs115679479||-1||HGNC|8101||||||0.0158||||||||,A|intron_variant|MODIFIER|OCA2|ENSG00000104044|Transcript|ENST00000354638.3|protein_coding||19/23||||||||rs115679479||-1||HGNC|8101||||||0.0158||||||||
15	28124437	rs112638951	T	C	.	.	AC=0;AN=778;AF=0.0006435;CSQ=C|intron_variant|MODIFIER|OCA2|ENSG00000104044|Transcript|ENST00000353809.5|protein_coding||18/22||||||||rs112638951||-1||HGNC|8101||||||0.0158||||||||,C|intron_variant|MODIFIER|OCA2|ENSG00000104044|Transcript|ENST00000354638.3|protein_coding||19/23||||||||rs112638951||-1||HGNC|8101||||||0.0158||||||||
15	28124503	rs111415300	T	C	.	.	AC=0;AN=778;AF=0.0006435;CSQ=C|intron_variant|MODIFIER|OCA2|ENSG00000104044|Transcript|ENST00000353809.5|protein_coding||18/22||||||||rs111415300||-1||HGNC|8101||||||0.0158||||||||,C|intron_variant|MODIFIER|OCA2|ENSG00000104044|Transcript|ENST00000354638.3|protein_coding||19/23||||||||rs111415300||-1||HGNC|8101||||||0.0158||||||||
15	28124737	rs11855720	T	C	.	.	AC=0;AN=778;AF=0.0006435;CSQ=C|intron_variant|MODIFIER|OCA2|ENSG00000104044|Transcript|ENST00000353809.5|protein_coding||18/22||||||||rs11855720||-1||HGNC|8101||||||0.0160||||||||,C|intron_variant|MODIFIER|OCA2|ENSG00000104044|Transcript|ENST00000354638.3|protein_coding||19/23||||||||rs11855720||-1||HGNC|8101||||||0.0160||||||||
15	28124780	rs138711349	T	C	.	.	AC=1;AN=778;AF=0.000858;CSQ=C|intron_variant|MODIFIER|OCA2|ENSG00000104044|Transcript|ENST00000353809.5|protein_coding||18/22||||||||rs138711349||-1||HGNC|8101||||||0.0425||||||||,C|intron_variant|MODIFIER|OCA2|ENSG00000104044|Transcript|ENST00000354638.3|protein_coding||19/23||||||||rs138711349||-1||HGNC|8101||||||0.0425||||||||
15	28124966	rs11855768	T	C	.	.	AC=0;AN=778;AF=0.0006435;CSQ=C|intron_variant|MODIFIER|OCA2|ENSG00000104044|Transcript|ENST00000353809.5|protein_coding||18/22||||||||rs11855768||-1||HGNC|8101||||||0.0116||||||||,C|intron_variant|MODIFIER|OCA2|ENSG00000104044|Transcript|ENST00000354638.3|protein_coding||19/23||||||||rs11855768||-1||HGNC|8101||||||0.0116||||||||
15	28125049	rs368555133	A	A	.	.	AC=0;AN=778;AF=0.0006435
15	28125194	rs11855830	T	C	.	.	AC=0;AN=778;AF=0.0006435;CSQ=C|intron_variant|MODIFIER|OCA2|ENSG00000104044|Transcript|ENST00000353809.5|protein_coding||18/22||||||||rs11855830||-1||HGNC|8101||||||0.0160||||||||,C|intron_variant|MODIFIER|OCA2|ENSG00000104044|Transcript|ENST00000354638.3|protein_coding||19/23||||||||rs11855830||-1||HGNC|8101||||||0.0160||||||||
15	28125903	rs114770625	G	A	.	.	AC=0;AN=778;AF=0.0006435;CSQ=A|intron_variant|MODIFIER|OCA2|ENSG00000104044|Transcript|ENST00000353809.5|protein_coding||18/22||||||||rs114770625||-1||HGNC|8101||||||0.0160||||||||,A|intron_variant|MODIFIER|OCA2|ENSG00000104044|Transcript|ENST00000354638.3|protein_coding||19/23||||||||rs114770625||-1||HGNC|8101||||||0.0160||||||||
15	28126357	rs111257059	G	A	.	.	AC=0;AN=778;AF=0.0006435;CSQ=A|intron_variant|MODIFIER|OCA2|ENSG00000104044|Transcript|ENST00000353809.5|protein_coding||18/22||||||||rs111257059||-1||HGNC|8101||||||0.0172||||||||,A|intron_variant|MODIFIER|OCA2|ENSG00000104044|Transcript|ENST00000354638.3|protein_coding||19/23||||||||rs111257059||-1||HGNC|8101||||||0.0172||||||||
15	28126852	rs8030444	A	G	.	.	AC=0;AN=778;AF=0.0006435;CSQ=G|intron_variant|MODIFIER|OCA2|ENSG00000104044|Transcript|ENST00000353809.5|protein_coding||18/22||||||||rs8030444||-1||HGNC|8101||||||0.0130||||||||,G|intron_variant|MODIFIER|OCA2|ENSG00000104044|Transcript|ENST00000354638.3|protein_coding||19/23||||||||rs8030444||-1||HGNC|8101||||||0.0130||||||||
15	28126921	rs8026771	G	C	.	.	AC=0;AN=778;AF=0.0006435;CSQ=C|intron_variant|MODIFIER|OCA2|ENSG00000104044|Transcript|ENST00000353809.5|protein_coding||18/22||||||||rs8026771||-1||HGNC|8101||||||0.0160||||||||,C|intron_variant|MODIFIER|OCA2|ENSG00000104044|Transcript|ENST00000354638.3|protein_coding||19/23||||||||rs8026771||-1||HGNC|8101||||||0.0160||||||||
15	28126962	rs8035719	T	C	.	.	AC=0;AN=778;AF=0.0006435;CSQ=C|intron_variant|MODIFIER|OCA2|ENSG00000104044|Transcript|ENST00000353809.5|protein_coding||18/22||||||||rs8035719||-1||HGNC|8101||||||0.0160||||||||,C|intron_variant|MODIFIER|OCA2|ENSG00000104044|Transcript|ENST00000354638.3|protein_coding||19/23||||||||rs8035719||-1||HGNC|8101||||||0.0160||||||||
15	28127117	rs76198176	G	A	.	.	AC=0;AN=778;AF=0.0006435;CSQ=A|intron_variant|MODIFIER|OCA2|ENSG00000104044|Transcript|ENST00000353809.5|protein_coding||18/22||||||||rs76198176||-1||HGNC|8101||||||0.0160||||||||,A|intron_variant|MODIFIER|OCA2|ENSG00000104044|Transcript|ENST00000354638.3|protein_coding||19/23||||||||rs76198176||-1||HGNC|8101||||||0.0160||||||||
15	28127188	rs111408124	C	G	.	.	AC=0;AN=778;AF=0.0006435;CSQ=G|intron_variant|MODIFIER|OCA2|ENSG00000104044|Transcript|ENST00000353809.5|protein_coding||18/22||||||||rs111408124||-1||HGNC|8101||||||0.0160||||||||,G|intron_variant|MODIFIER|OCA2|ENSG00000104044|Transcript|ENST00000354638.3|protein_coding||19/23||||||||rs111408124||-1||HGNC|8101||||||0.0160||||||||
15	28127359	rs75912763	G	T	.	.	AC=0;AN=778;AF=0.0006435;CSQ=T|intron_variant|MODIFIER|OCA2|ENSG00000104044|Transcript|ENST00000353809.5|protein_coding||18/22||||||||rs75912763||-1||HGNC|8101||||||0.0160||||||||,T|intron_variant|MODIFIER|OCA2|ENSG00000104044|Transcript|ENST00000354638.3|protein_coding||19/23||||||||rs75912763||-1||HGNC|8101||||||0.0160||||||||
15	28127460	rs79317796	G	C	.	.	AC=0;AN=778;AF=0.0006435;CSQ=C|intron_variant|MODIFIER|OCA2|ENSG00000104044|Transcript|ENST00000353809.5|protein_coding||18/22||||||||rs79317796||-1||HGNC|8101||||||0.0160||||||||,C|intron_variant|MODIFIER|OCA2|ENSG00000104044|Transcript|ENST00000354638.3|protein_coding||19/23||||||||rs79317796||-1||HGNC|8101||||||0.0160||||||||
15	28127528	rs116601848	C	T	.	.	AC=0;AN=778;AF=0.0006435;CSQ=T|intron_variant|MODIFIER|OCA2|ENSG00000104044|Transcript|ENST00000353809.5|protein_coding||18/22||||||||rs116601848||-1||HGNC|8101||||||0.0160||||||||,T|intron_variant|MODIFIER|OCA2|ENSG00000104044|Transcript|ENST00000354638.3|protein_coding||19/23||||||||rs116601848||-1||HGNC|8101||||||0.0160||||||||
15	28127840	rs140891610	T	A	.	.	AC=0;AN=778;AF=0.0006435;CSQ=A|intron_variant|MODIFIER|OCA2|ENSG00000104044|Transcript|ENST00000353809.5|protein_coding||18/22||||||||||-1||HGNC|8101||||||||||||||,A|intron_variant|MODIFIER|OCA2|ENSG00000104044|Transcript|ENST00000354638.3|protein_coding||19/23||||||||||-1||HGNC|8101||||||||||||||
15	28128112	rs80022263	G	C	.	.	AC=0;AN=778;AF=0.0006435;CSQ=C|intron_variant|MODIFIER|OCA2|ENSG00000104044|Transcript|ENST00000353809.5|protein_coding||18/22||||||||rs80022263||-1||HGNC|8101||||||0.0110||||||||,C|intron_variant|MODIFIER|OCA2|ENSG00000104044|Transcript|ENST00000354638.3|protein_coding||19/23||||||||rs80022263||-1||HGNC|8101||||||0.0110||||||||
15	28128217	rs77269045	C	T	.	.	AC=0;AN=778;AF=0.0006435;CSQ=T|intron_variant|MODIFIER|OCA2|ENSG00000104044|Transcript|ENST00000353809.5|protein_coding||18/22||||||||rs77269045||-1||HGNC|8101||||||0.0160||||||||,T|intron_variant|MODIFIER|OCA2|ENSG00000104044|Transcript|ENST00000354638.3|protein_coding||19/23||||||||rs77269045||-1||HGNC|8101||||||0.0160||||||||
15	28128540	rs77935779	G	A	.	.	AC=0;AN=778;AF=0.0006435;CSQ=A|intron_variant|MODIFIER|OCA2|ENSG00000104044|Transcript|ENST00000353809.5|protein_coding||18/22||||||||rs77935779||-1||HGNC|8101||||||0.0160||||||||,A|intron_variant|MODIFIER|OCA2|ENSG00000104044|Transcript|ENST00000354638.3|protein_coding||19/23||||||||rs77935779||-1||HGNC|8101||||||0.0160||||||||
15	28128594	rs79148653	C	T	.	.	AC=0;AN=778;AF=0.0006435;CSQ=T|intron_variant|MODIFIER|OCA2|ENSG00000104044|Transcript|ENST00000353809.5|protein_coding||18/22||||||||rs79148653||-1||HGNC|8101||||||0.0162||||||||,T|intron_variant|MODIFIER|OCA2|ENSG00000104044|Transcript|ENST00000354638.3|protein_coding||19/23||||||||rs79148653||-1||HGNC|8101||||||0.0162||||||||
15	28128682	rs115305247	A	G	.	.	AC=0;AN=778;AF=0.0006435;CSQ=G|intron_variant|MODIFIER|OCA2|ENSG00000104044|Transcript|ENST00000353809.5|protein_coding||18/22||||||||rs115305247||-1||HGNC|8101||||||0.0160||||||||,G|intron_variant|MODIFIER|OCA2|ENSG00000104044|Transcript|ENST00000354638.3|protein_coding||19/23||||||||rs115305247||-1||HGNC|8101||||||0.0160||||||||
15	28128792	rs35749652	C	A	.	.	AC=0;AN=778;AF=0.0006435;CSQ=A|intron_variant|MODIFIER|OCA2|ENSG00000104044|Transcript|ENST00000353809.5|protein_coding||18/22||||||||rs35749652||-1||HGNC|8101||||||0.0130||||||||,A|intron_variant|MODIFIER|OCA2|ENSG00000104044|Transcript|ENST00000354638.3|protein_coding||19/23||||||||rs35749652||-1||HGNC|8101||||||0.0130||||||||
15	28128895	rs77208499	A	G	.	.	AC=1;AN=778;AF=0.000858;CSQ=G|intron_variant|MODIFIER|OCA2|ENSG00000104044|Transcript|ENST00000353809.5|protein_coding||18/22||||||||rs77208499||-1||HGNC|8101||||||0.0633||||||||,G|intron_variant|MODIFIER|OCA2|ENSG00000104044|Transcript|ENST00000354638.3|protein_coding||19/23||||||||rs77208499||-1||HGNC|8101||||||0.0633||||||||
15	28129434	rs112319214	C	T	.	.	AC=0;AN=778;AF=0.0006435;CSQ=T|intron_variant|MODIFIER|OCA2|ENSG00000104044|Transcript|ENST00000353809.5|protein_coding||18/22||||||||rs112319214||-1||HGNC|8101||||||0.0160||||||||,T|intron_variant|MODIFIER|OCA2|ENSG00000104044|Transcript|ENST00000354638.3|protein_coding||19/23||||||||rs112319214||-1||HGNC|8101||||||0.0160||||||||
15	28129555	rs76852449	T	C	.	.	AC=0;AN=778;AF=0.0006435;CSQ=C|intron_variant|MODIFIER|OCA2|ENSG00000104044|Transcript|ENST00000353809.5|protein_coding||18/22||||||||rs76852449||-1||HGNC|8101||||||0.0160||||||||,C|intron_variant|MODIFIER|OCA2|ENSG00000104044|Transcript|ENST00000354638.3|protein_coding||19/23||||||||rs76852449||-1||HGNC|8101||||||0.0160||||||||
15	28129567	rs114273848	A	C	.	.	AC=0;AN=778;AF=0.0006435;CSQ=C|intron_variant|MODIFIER|OCA2|ENSG00000104044|Transcript|ENST00000353809.5|protein_coding||18/22||||||||rs114273848||-1||HGNC|8101||||||0.0160||||||||,C|intron_variant|MODIFIER|OCA2|ENSG00000104044|Transcript|ENST00000354638.3|protein_coding||19/23||||||||rs114273848||-1||HGNC|8101||||||0.0160||||||||
15	28129723	rs16950486	A	G	.	.	AC=777;AN=778;AF=0.00093127;CSQ=G|intron_variant|MODIFIER|OCA2|ENSG00000104044|Transcript|ENST00000353809.5|protein_coding||18/22||||||||||-1||HGNC|8101||||||||||||||,G|intron_variant|MODIFIER|OCA2|ENSG00000104044|Transcript|ENST00000354638.3|protein_coding||19/23||||||||||-1||HGNC|8101||||||||||||||
15	28130192	rs77117472	A	G	.	.	AC=0;AN=778;AF=0.0006435;CSQ=G|intron_variant|MODIFIER|OCA2|ENSG00000104044|Transcript|ENST00000353809.5|protein_coding||18/22||||||||rs77117472||-1||HGNC|8101||||||0.0160||||||||,G|intron_variant|MODIFIER|OCA2|ENSG00000104044|Transcript|ENST00000354638.3|protein_coding||19/23||||||||rs77117472||-1||HGNC|8101||||||0.0160||||||||,G|regulatory_region_variant|MODIFIER|||RegulatoryFeature|ENSR00001083445|promoter_flanking_region||||||||||rs77117472|||||||||||0.0160||||||||
15	28130641	rs8037794	T	C	.	.	AC=0;AN=778;AF=0.0006435;CSQ=C|intron_variant|MODIFIER|OCA2|ENSG00000104044|Transcript|ENST00000353809.5|protein_coding||18/22||||||||rs8037794||-1||HGNC|8101||||||0.0160||||||||,C|intron_variant|MODIFIER|OCA2|ENSG00000104044|Transcript|ENST00000354638.3|protein_coding||19/23||||||||rs8037794||-1||HGNC|8101||||||0.0160||||||||
15	28130862	rs8029319	G	A	.	.	AC=0;AN=778;AF=0.0006435;CSQ=A|intron_variant|MODIFIER|OCA2|ENSG00000104044|Transcript|ENST00000353809.5|protein_coding||18/22||||||||rs8029319||-1||HGNC|8101||||||0.0160||||||||,A|intron_variant|MODIFIER|OCA2|ENSG00000104044|Transcript|ENST00000354638.3|protein_coding||19/23||||||||rs8029319||-1||HGNC|8101||||||0.0160||||||||
15	28130948	rs78857631	G	T	.	.	AC=0;AN=778;AF=0.0006435;CSQ=T|intron_variant|MODIFIER|OCA2|ENSG00000104044|Transcript|ENST00000353809.5|protein_coding||18/22||||||||rs78857631||-1||HGNC|8101||||||0.0160||||||||,T|intron_variant|MODIFIER|OCA2|ENSG00000104044|Transcript|ENST00000354638.3|protein_coding||19/23||||||||rs78857631||-1||HGNC|8101||||||0.0160||||||||
15	28131213	rs75783794	C	T	.	.	AC=0;AN=778;AF=0.0006435;CSQ=T|intron_variant|MODIFIER|OCA2|ENSG00000104044|Transcript|ENST00000353809.5|protein_coding||18/22||||||||rs75783794||-1||HGNC|8101||||||0.0160||||||||,T|intron_variant|MODIFIER|OCA2|ENSG00000104044|Transcript|ENST00000354638.3|protein_coding||19/23||||||||rs75783794||-1||HGNC|8101||||||0.0160||||||||
15	28131240	rs79305496	A	G	.	.	AC=0;AN=778;AF=0.0006435;CSQ=G|intron_variant|MODIFIER|OCA2|ENSG00000104044|Transcript|ENST00000353809.5|protein_coding||18/22||||||||rs79305496||-1||HGNC|8101||||||0.0160||||||||,G|intron_variant|MODIFIER|OCA2|ENSG00000104044|Transcript|ENST00000354638.3|protein_coding||19/23||||||||rs79305496||-1||HGNC|8101||||||0.0160||||||||
15	28131241	rs80189505	C	T	.	.	AC=0;AN=778;AF=0.0006435;CSQ=T|intron_variant|MODIFIER|OCA2|ENSG00000104044|Transcript|ENST00000353809.5|protein_coding||18/22||||||||rs80189505||-1||HGNC|8101||||||0.0130||||||||,T|intron_variant|MODIFIER|OCA2|ENSG00000104044|Transcript|ENST00000354638.3|protein_coding||19/23||||||||rs80189505||-1||HGNC|8101||||||0.0130||||||||
15	28131289	rs77379240	C	T	.	.	AC=0;AN=778;AF=0.0006435;CSQ=T|intron_variant|MODIFIER|OCA2|ENSG00000104044|Transcript|ENST00000353809.5|protein_coding||18/22||||||||rs77379240||-1||HGNC|8101||||||0.0130||||||||,T|intron_variant|MODIFIER|OCA2|ENSG00000104044|Transcript|ENST00000354638.3|protein_coding||19/23||||||||rs77379240||-1||HGNC|8101||||||0.0130||||||||
15	28131637	rs75117509	T	A	.	.	AC=0;AN=778;AF=0.0006435;CSQ=A|intron_variant|MODIFIER|OCA2|ENSG00000104044|Transcript|ENST00000353809.5|protein_coding||18/22||||||||rs75117509||-1||HGNC|8101||||||0.0160||||||||,A|intron_variant|MODIFIER|OCA2|ENSG00000104044|Transcript|ENST00000354638.3|protein_coding||19/23||||||||rs75117509||-1||HGNC|8101||||||0.0160||||||||
15	28131739	rs76901004	A	G	.	.	AC=0;AN=778;AF=0.0006435;CSQ=G|intron_variant|MODIFIER|OCA2|ENSG00000104044|Transcript|ENST00000353809.5|protein_coding||18/22||||||||rs76901004||-1||HGNC|8101||||||0.0160||||||||,G|intron_variant|MODIFIER|OCA2|ENSG00000104044|Transcript|ENST00000354638.3|protein_coding||19/23||||||||rs76901004||-1||HGNC|8101||||||0.0160||||||||
15	28132202	rs113403518	T	C	.	.	AC=0;AN=778;AF=0.0006435;CSQ=C|intron_variant|MODIFIER|OCA2|ENSG00000104044|Transcript|ENST00000353809.5|protein_coding||18/22||||||||rs113403518||-1||HGNC|8101||||||0.0160||||||||,C|intron_variant|MODIFIER|OCA2|ENSG00000104044|Transcript|ENST00000354638.3|protein_coding||19/23||||||||rs113403518||-1||HGNC|8101||||||0.0160||||||||
15	28132336	rs144215412	C	T	.	.	AC=0;AN=778;AF=0.0006435;CSQ=T|intron_variant|MODIFIER|OCA2|ENSG00000104044|Transcript|ENST00000353809.5|protein_coding||18/22||||||||rs144215412||-1||HGNC|8101||||||0.0160||||||||,T|intron_variant|MODIFIER|OCA2|ENSG00000104044|Transcript|ENST00000354638.3|protein_coding||19/23||||||||rs144215412||-1||HGNC|8101||||||0.0160||||||||
15	28132441	rs116569252	A	T	.	.	AC=0;AN=778;AF=0.0006435;CSQ=T|intron_variant|MODIFIER|OCA2|ENSG00000104044|Transcript|ENST00000353809.5|protein_coding||18/22||||||||rs116569252||-1||HGNC|8101||||||0.0160||||||||,T|intron_variant|MODIFIER|OCA2|ENSG00000104044|Transcript|ENST00000354638.3|protein_coding||19/23||||||||rs116569252||-1||HGNC|8101||||||0.0160||||||||
15	28132548	rs75539922	C	T	.	.	AC=0;AN=778;AF=0.0006435;CSQ=T|intron_variant|MODIFIER|OCA2|ENSG00000104044|Transcript|ENST00000353809.5|protein_coding||18/22||||||||rs75539922||-1||HGNC|8101||||||0.0160||||||||,T|intron_variant|MODIFIER|OCA2|ENSG00000104044|Transcript|ENST00000354638.3|protein_coding||19/23||||||||rs75539922||-1||HGNC|8101||||||0.0160||||||||
15	28132716	rs116219166	C	T	.	.	AC=0;AN=778;AF=0.0006435;CSQ=T|intron_variant|MODIFIER|OCA2|ENSG00000104044|Transcript|ENST00000353809.5|protein_coding||18/22||||||||rs116219166||-1||HGNC|8101||||||0.0160||||||||,T|intron_variant|MODIFIER|OCA2|ENSG00000104044|Transcript|ENST00000354638.3|protein_coding||19/23||||||||rs116219166||-1||HGNC|8101||||||0.0160||||||||
15	28132755	rs115390496	C	T	.	.	AC=0;AN=778;AF=0.0006435;CSQ=T|intron_variant|MODIFIER|OCA2|ENSG00000104044|Transcript|ENST00000353809.5|protein_coding||18/22||||||||rs115390496||-1||HGNC|8101||||||0.0160||||||||,T|intron_variant|MODIFIER|OCA2|ENSG00000104044|Transcript|ENST00000354638.3|protein_coding||19/23||||||||rs115390496||-1||HGNC|8101||||||0.0160||||||||
15	28132839	rs141317129	G	A	.	.	AC=0;AN=778;AF=0.0006435;CSQ=A|intron_variant|MODIFIER|OCA2|ENSG00000104044|Transcript|ENST00000353809.5|protein_coding||18/22||||||||rs141317129||-1||HGNC|8101||||||0.0160||||||||,A|intron_variant|MODIFIER|OCA2|ENSG00000104044|Transcript|ENST00000354638.3|protein_coding||19/23||||||||rs141317129||-1||HGNC|8101||||||0.0160||||||||
15	28133361	rs77622784	C	T	.	.	AC=0;AN=778;AF=0.0006435;CSQ=T|intron_variant|MODIFIER|OCA2|ENSG00000104044|Transcript|ENST00000353809.5|protein_coding||18/22||||||||rs77622784||-1||HGNC|8101||||||0.0160||||||||,T|intron_variant|MODIFIER|OCA2|ENSG00000104044|Transcript|ENST00000354638.3|protein_coding||19/23||||||||rs77622784||-1||HGNC|8101||||||0.0160||||||||
15	28133369	rs74970346	A	G	.	.	AC=0;AN=778;AF=0.0006435;CSQ=G|intron_variant|MODIFIER|OCA2|ENSG00000104044|Transcript|ENST00000353809.5|protein_coding||18/22||||||||rs74970346||-1||HGNC|8101||||||0.0160||||||||,G|intron_variant|MODIFIER|OCA2|ENSG00000104044|Transcript|ENST00000354638.3|protein_coding||19/23||||||||rs74970346||-1||HGNC|8101||||||0.0160||||||||
15	28133592	rs114907100	G	A	.	.	AC=0;AN=778;AF=0.0006435;CSQ=A|intron_variant|MODIFIER|OCA2|ENSG00000104044|Transcript|ENST00000353809.5|protein_coding||18/22||||||||rs114907100||-1||HGNC|8101||||||0.0160||||||||,A|intron_variant|MODIFIER|OCA2|ENSG00000104044|Transcript|ENST00000354638.3|protein_coding||19/23||||||||rs114907100||-1||HGNC|8101||||||0.0160||||||||
15	28133688	rs75822776	T	C	.	.	AC=0;AN=778;AF=0.0006435;CSQ=C|intron_variant|MODIFIER|OCA2|ENSG00000104044|Transcript|ENST00000353809.5|protein_coding||18/22||||||||rs75822776||-1||HGNC|8101||||||0.0160||||||||,C|intron_variant|MODIFIER|OCA2|ENSG00000104044|Transcript|ENST00000354638.3|protein_coding||19/23||||||||rs75822776||-1||HGNC|8101||||||0.0160||||||||
15	28134709	rs146939882	A	G	.	.	AC=0;AN=778;AF=0.0006435;CSQ=G|intron_variant|MODIFIER|OCA2|ENSG00000104044|Transcript|ENST00000353809.5|protein_coding||18/22||||||||rs146939882||-1||HGNC|8101||||||0.0160||||||||,G|intron_variant|MODIFIER|OCA2|ENSG00000104044|Transcript|ENST00000354638.3|protein_coding||19/23||||||||rs146939882||-1||HGNC|8101||||||0.0160||||||||
15	28134819	rs115809809	C	T	.	.	AC=0;AN=778;AF=0.0006435;CSQ=T|intron_variant|MODIFIER|OCA2|ENSG00000104044|Transcript|ENST00000353809.5|protein_coding||18/22||||||||rs115809809||-1||HGNC|8101||||||0.0164||||||||,T|intron_variant|MODIFIER|OCA2|ENSG00000104044|Transcript|ENST00000354638.3|protein_coding||19/23||||||||rs115809809||-1||HGNC|8101||||||0.0164||||||||
15	28135127	rs76333720	T	C	.	.	AC=0;AN=778;AF=0.0006435;CSQ=C|intron_variant|MODIFIER|OCA2|ENSG00000104044|Transcript|ENST00000353809.5|protein_coding||18/22||||||||rs76333720||-1||HGNC|8101||||||0.0160||||||||,C|intron_variant|MODIFIER|OCA2|ENSG00000104044|Transcript|ENST00000354638.3|protein_coding||19/23||||||||rs76333720||-1||HGNC|8101||||||0.0160||||||||
15	28135151	rs111326184	T	G	.	.	AC=0;AN=778;AF=0.0006435;CSQ=G|intron_variant|MODIFIER|OCA2|ENSG00000104044|Transcript|ENST00000353809.5|protein_coding||18/22||||||||rs111326184||-1||HGNC|8101||||||0.0160||||||||,G|intron_variant|MODIFIER|OCA2|ENSG00000104044|Transcript|ENST00000354638.3|protein_coding||19/23||||||||rs111326184||-1||HGNC|8101||||||0.0160||||||||
15	28135165	rs79733329	G	A	.	.	AC=1;AN=778;AF=0.0015015;CSQ=A|intron_variant|MODIFIER|OCA2|ENSG00000104044|Transcript|ENST00000353809.5|protein_coding||18/22||||||||rs79733329||-1||HGNC|8101||||||0.0789||||||||,A|intron_variant|MODIFIER|OCA2|ENSG00000104044|Transcript|ENST00000354638.3|protein_coding||19/23||||||||rs79733329||-1||HGNC|8101||||||0.0789||||||||
15	28135297	rs77933652	G	A	.	.	AC=0;AN=778;AF=0.0006435;CSQ=A|intron_variant|MODIFIER|OCA2|ENSG00000104044|Transcript|ENST00000353809.5|protein_coding||18/22||||||||rs77933652||-1||HGNC|8101||||||0.0160||||||||,A|intron_variant|MODIFIER|OCA2|ENSG00000104044|Transcript|ENST00000354638.3|protein_coding||19/23||||||||rs77933652||-1||HGNC|8101||||||0.0160||||||||
15	28135417	rs74726126	A	G	.	.	AC=0;AN=778;AF=0.0006435;CSQ=G|intron_variant|MODIFIER|OCA2|ENSG00000104044|Transcript|ENST00000353809.5|protein_coding||18/22||||||||rs74726126||-1||HGNC|8101||||||0.0160||||||||,G|intron_variant|MODIFIER|OCA2|ENSG00000104044|Transcript|ENST00000354638.3|protein_coding||19/23||||||||rs74726126||-1||HGNC|8101||||||0.0160||||||||
15	28135562	rs78400286	T	C	.	.	AC=0;AN=778;AF=0.0006435;CSQ=C|intron_variant|MODIFIER|OCA2|ENSG00000104044|Transcript|ENST00000353809.5|protein_coding||18/22||||||||rs78400286||-1||HGNC|8101||||||0.0160||||||||,C|intron_variant|MODIFIER|OCA2|ENSG00000104044|Transcript|ENST00000354638.3|protein_coding||19/23||||||||rs78400286||-1||HGNC|8101||||||0.0160||||||||
15	28135620	rs79475457	C	T	.	.	AC=0;AN=778;AF=0.0006435;CSQ=T|intron_variant|MODIFIER|OCA2|ENSG00000104044|Transcript|ENST00000353809.5|protein_coding||18/22||||||||rs79475457||-1||HGNC|8101||||||0.0162||||||||,T|intron_variant|MODIFIER|OCA2|ENSG00000104044|Transcript|ENST00000354638.3|protein_coding||19/23||||||||rs79475457||-1||HGNC|8101||||||0.0162||||||||
15	28135907	rs149404316	C	T	.	.	AC=0;AN=778;AF=0.0006435;CSQ=T|intron_variant|MODIFIER|OCA2|ENSG00000104044|Transcript|ENST00000353809.5|protein_coding||18/22||||||||rs149404316||-1||HGNC|8101||||||0.0160||||||||,T|intron_variant|MODIFIER|OCA2|ENSG00000104044|Transcript|ENST00000354638.3|protein_coding||19/23||||||||rs149404316||-1||HGNC|8101||||||0.0160||||||||,T|upstream_gene_variant|MODIFIER|RPL5P32|ENSG00000228992|Transcript|ENST00000454085.2|processed_pseudogene||||||||||rs149404316|4943|1||HGNC|36973||||||0.0160||||||||
15	28136050	rs144826033	T	C	.	.	AC=1;AN=778;AF=0.000858;CSQ=C|intron_variant|MODIFIER|OCA2|ENSG00000104044|Transcript|ENST00000353809.5|protein_coding||18/22||||||||rs144826033||-1||HGNC|8101||||||0.0629||||||||,C|intron_variant|MODIFIER|OCA2|ENSG00000104044|Transcript|ENST00000354638.3|protein_coding||19/23||||||||rs144826033||-1||HGNC|8101||||||0.0629||||||||,C|upstream_gene_variant|MODIFIER|RPL5P32|ENSG00000228992|Transcript|ENST00000454085.2|processed_pseudogene||||||||||rs144826033|4800|1||HGNC|36973||||||0.0629||||||||
15	28136247	rs76464241	A	T	.	.	AC=0;AN=778;AF=0.0006435;CSQ=T|intron_variant|MODIFIER|OCA2|ENSG00000104044|Transcript|ENST00000353809.5|protein_coding||18/22||||||||rs76464241||-1||HGNC|8101||||||0.0160||||||||,T|intron_variant|MODIFIER|OCA2|ENSG00000104044|Transcript|ENST00000354638.3|protein_coding||19/23||||||||rs76464241||-1||HGNC|8101||||||0.0160||||||||,T|upstream_gene_variant|MODIFIER|RPL5P32|ENSG00000228992|Transcript|ENST00000454085.2|processed_pseudogene||||||||||rs76464241|4603|1||HGNC|36973||||||0.0160||||||||
15	28136532	rs116309595	G	A	.	.	AC=0;AN=778;AF=0.0006435;CSQ=A|intron_variant|MODIFIER|OCA2|ENSG00000104044|Transcript|ENST00000353809.5|protein_coding||18/22||||||||rs116309595||-1||HGNC|8101||||||0.0160||||||||,A|intron_variant|MODIFIER|OCA2|ENSG00000104044|Transcript|ENST00000354638.3|protein_coding||19/23||||||||rs116309595||-1||HGNC|8101||||||0.0160||||||||,A|upstream_gene_variant|MODIFIER|RPL5P32|ENSG00000228992|Transcript|ENST00000454085.2|processed_pseudogene||||||||||rs116309595|4318|1||HGNC|36973||||||0.0160||||||||
15	28136701	rs76035994	A	G	.	.	AC=0;AN=778;AF=0.0006435;CSQ=G|intron_variant|MODIFIER|OCA2|ENSG00000104044|Transcript|ENST00000353809.5|protein_coding||18/22||||||||rs76035994||-1||HGNC|8101||||||0.0160||||||||,G|intron_variant|MODIFIER|OCA2|ENSG00000104044|Transcript|ENST00000354638.3|protein_coding||19/23||||||||rs76035994||-1||HGNC|8101||||||0.0160||||||||,G|upstream_gene_variant|MODIFIER|RPL5P32|ENSG00000228992|Transcript|ENST00000454085.2|processed_pseudogene||||||||||rs76035994|4149|1||HGNC|36973||||||0.0160||||||||
15	28136841	rs116804440	C	T	.	.	AC=0;AN=778;AF=0.0006435;CSQ=T|intron_variant|MODIFIER|OCA2|ENSG00000104044|Transcript|ENST00000353809.5|protein_coding||18/22||||||||rs116804440||-1||HGNC|8101||||||0.0160||||||||,T|intron_variant|MODIFIER|OCA2|ENSG00000104044|Transcript|ENST00000354638.3|protein_coding||19/23||||||||rs116804440||-1||HGNC|8101||||||0.0160||||||||,T|upstream_gene_variant|MODIFIER|RPL5P32|ENSG00000228992|Transcript|ENST00000454085.2|processed_pseudogene||||||||||rs116804440|4009|1||HGNC|36973||||||0.0160||||||||
15	28137139	rs115615864	A	C	.	.	AC=0;AN=778;AF=0.0006435;CSQ=C|intron_variant|MODIFIER|OCA2|ENSG00000104044|Transcript|ENST00000353809.5|protein_coding||18/22||||||||rs115615864||-1||HGNC|8101||||||0.0160||||||||,C|intron_variant|MODIFIER|OCA2|ENSG00000104044|Transcript|ENST00000354638.3|protein_coding||19/23||||||||rs115615864||-1||HGNC|8101||||||0.0160||||||||,C|upstream_gene_variant|MODIFIER|RPL5P32|ENSG00000228992|Transcript|ENST00000454085.2|processed_pseudogene||||||||||rs115615864|3711|1||HGNC|36973||||||0.0160||||||||
15	28137323	rs114834648	A	C	.	.	AC=0;AN=778;AF=0.0006435;CSQ=C|intron_variant|MODIFIER|OCA2|ENSG00000104044|Transcript|ENST00000353809.5|protein_coding||18/22||||||||rs114834648||-1||HGNC|8101||||||0.0160||||||||,C|intron_variant|MODIFIER|OCA2|ENSG00000104044|Transcript|ENST00000354638.3|protein_coding||19/23||||||||rs114834648||-1||HGNC|8101||||||0.0160||||||||,C|upstream_gene_variant|MODIFIER|RPL5P32|ENSG00000228992|Transcript|ENST00000454085.2|processed_pseudogene||||||||||rs114834648|3527|1||HGNC|36973||||||0.0160||||||||
15	28137372	rs115680649	T	A	.	.	AC=0;AN=778;AF=0.0006435;CSQ=A|intron_variant|MODIFIER|OCA2|ENSG00000104044|Transcript|ENST00000353809.5|protein_coding||18/22||||||||rs115680649||-1||HGNC|8101||||||0.0162||||||||,A|intron_variant|MODIFIER|OCA2|ENSG00000104044|Transcript|ENST00000354638.3|protein_coding||19/23||||||||rs115680649||-1||HGNC|8101||||||0.0162||||||||,A|upstream_gene_variant|MODIFIER|RPL5P32|ENSG00000228992|Transcript|ENST00000454085.2|processed_pseudogene||||||||||rs115680649|3478|1||HGNC|36973||||||0.0162||||||||
15	28137474	rs116402887	C	T	.	.	AC=0;AN=778;AF=0.0006435;CSQ=T|intron_variant|MODIFIER|OCA2|ENSG00000104044|Transcript|ENST00000353809.5|protein_coding||18/22||||||||rs116402887||-1||HGNC|8101||||||0.0160||||||||,T|intron_variant|MODIFIER|OCA2|ENSG00000104044|Transcript|ENST00000354638.3|protein_coding||19/23||||||||rs116402887||-1||HGNC|8101||||||0.0160||||||||,T|upstream_gene_variant|MODIFIER|RPL5P32|ENSG00000228992|Transcript|ENST00000454085.2|processed_pseudogene||||||||||rs116402887|3376|1||HGNC|36973||||||0.0160||||||||
15	28138214	rs114842666	G	A	.	.	AC=0;AN=778;AF=0.0006435;CSQ=A|intron_variant|MODIFIER|OCA2|ENSG00000104044|Transcript|ENST00000353809.5|protein_coding||18/22||||||||rs114842666||-1||HGNC|8101||||||0.0160||||||||,A|intron_variant|MODIFIER|OCA2|ENSG00000104044|Transcript|ENST00000354638.3|protein_coding||19/23||||||||rs114842666||-1||HGNC|8101||||||0.0160||||||||,A|upstream_gene_variant|MODIFIER|RPL5P32|ENSG00000228992|Transcript|ENST00000454085.2|processed_pseudogene||||||||||rs114842666|2636|1||HGNC|36973||||||0.0160||||||||
15	28138251	rs149035030	A	G	.	.	AC=0;AN=778;AF=0.0006435;CSQ=G|intron_variant|MODIFIER|OCA2|ENSG00000104044|Transcript|ENST00000353809.5|protein_coding||18/22||||||||rs149035030||-1||HGNC|8101||||||0.0160||||||||,G|intron_variant|MODIFIER|OCA2|ENSG00000104044|Transcript|ENST00000354638.3|protein_coding||19/23||||||||rs149035030||-1||HGNC|8101||||||0.0160||||||||,G|upstream_gene_variant|MODIFIER|RPL5P32|ENSG00000228992|Transcript|ENST00000454085.2|processed_pseudogene||||||||||rs149035030|2599|1||HGNC|36973||||||0.0160||||||||
15	28138491	rs148226413	C	T	.	.	AC=0;AN=778;AF=0.0006435;CSQ=T|intron_variant|MODIFIER|OCA2|ENSG00000104044|Transcript|ENST00000353809.5|protein_coding||18/22||||||||rs148226413||-1||HGNC|8101||||||0.0160||||||||,T|intron_variant|MODIFIER|OCA2|ENSG00000104044|Transcript|ENST00000354638.3|protein_coding||19/23||||||||rs148226413||-1||HGNC|8101||||||0.0160||||||||,T|upstream_gene_variant|MODIFIER|RPL5P32|ENSG00000228992|Transcript|ENST00000454085.2|processed_pseudogene||||||||||rs148226413|2359|1||HGNC|36973||||||0.0160||||||||
15	28138798	rs145832515	T	C	.	.	AC=0;AN=778;AF=0.0006435;CSQ=C|intron_variant|MODIFIER|OCA2|ENSG00000104044|Transcript|ENST00000353809.5|protein_coding||18/22||||||||rs145832515||-1||HGNC|8101||||||0.0146||||||||,C|intron_variant|MODIFIER|OCA2|ENSG00000104044|Transcript|ENST00000354638.3|protein_coding||19/23||||||||rs145832515||-1||HGNC|8101||||||0.0146||||||||,C|upstream_gene_variant|MODIFIER|RPL5P32|ENSG00000228992|Transcript|ENST00000454085.2|processed_pseudogene||||||||||rs145832515|2052|1||HGNC|36973||||||0.0146||||||||,C|regulatory_region_variant|MODIFIER|||RegulatoryFeature|ENSR00001083446|open_chromatin_region||||||||||rs145832515|||||||||||0.0146||||||||
15	28138939	rs112907241	G	A	.	.	AC=0;AN=778;AF=0.0006435;CSQ=A|intron_variant|MODIFIER|OCA2|ENSG00000104044|Transcript|ENST00000353809.5|protein_coding||18/22||||||||rs112907241||-1||HGNC|8101||||||0.0160||||||||,A|intron_variant|MODIFIER|OCA2|ENSG00000104044|Transcript|ENST00000354638.3|protein_coding||19/23||||||||rs112907241||-1||HGNC|8101||||||0.0160||||||||,A|upstream_gene_variant|MODIFIER|RPL5P32|ENSG00000228992|Transcript|ENST00000454085.2|processed_pseudogene||||||||||rs112907241|1911|1||HGNC|36973||||||0.0160||||||||
15	28139103	rs111674416	A	G	.	.	AC=0;AN=778;AF=0.0006435;CSQ=G|intron_variant|MODIFIER|OCA2|ENSG00000104044|Transcript|ENST00000353809.5|protein_coding||18/22||||||||rs111674416||-1||HGNC|8101||||||0.0162||||||||,G|intron_variant|MODIFIER|OCA2|ENSG00000104044|Transcript|ENST00000354638.3|protein_coding||19/23||||||||rs111674416||-1||HGNC|8101||||||0.0162||||||||,G|upstream_gene_variant|MODIFIER|RPL5P32|ENSG00000228992|Transcript|ENST00000454085.2|processed_pseudogene||||||||||rs111674416|1747|1||HGNC|36973||||||0.0162||||||||
15	28139182	rs140004762	C	T	.	.	AC=1;AN=778;AF=0.000858;CSQ=T|intron_variant|MODIFIER|OCA2|ENSG00000104044|Transcript|ENST00000353809.5|protein_coding||18/22||||||||rs140004762||-1||HGNC|8101||||||0.0425||||||||,T|intron_variant|MODIFIER|OCA2|ENSG00000104044|Transcript|ENST00000354638.3|protein_coding||19/23||||||||rs140004762||-1||HGNC|8101||||||0.0425||||||||,T|upstream_gene_variant|MODIFIER|RPL5P32|ENSG00000228992|Transcript|ENST00000454085.2|processed_pseudogene||||||||||rs140004762|1668|1||HGNC|36973||||||0.0425||||||||
15	28139363	rs11858639	A	G	.	.	AC=0;AN=778;AF=0.0006435;CSQ=G|intron_variant|MODIFIER|OCA2|ENSG00000104044|Transcript|ENST00000353809.5|protein_coding||18/22||||||||rs11858639||-1||HGNC|8101||||||0.0160||||||||,G|intron_variant|MODIFIER|OCA2|ENSG00000104044|Transcript|ENST00000354638.3|protein_coding||19/23||||||||rs11858639||-1||HGNC|8101||||||0.0160||||||||,G|upstream_gene_variant|MODIFIER|RPL5P32|ENSG00000228992|Transcript|ENST00000454085.2|processed_pseudogene||||||||||rs11858639|1487|1||HGNC|36973||||||0.0160||||||||
15	28140451	rs147641900	G	T	.	.	AC=0;AN=778;AF=0.0006435;CSQ=T|intron_variant|MODIFIER|OCA2|ENSG00000104044|Transcript|ENST00000353809.5|protein_coding||18/22||||||||rs147641900||-1||HGNC|8101||||||0.0132||||||||,T|intron_variant|MODIFIER|OCA2|ENSG00000104044|Transcript|ENST00000354638.3|protein_coding||19/23||||||||rs147641900||-1||HGNC|8101||||||0.0132||||||||,T|upstream_gene_variant|MODIFIER|RPL5P32|ENSG00000228992|Transcript|ENST00000454085.2|processed_pseudogene||||||||||rs147641900|399|1||HGNC|36973||||||0.0132||||||||
15	28140894	rs16950498	T	C	.	.	AC=1;AN=778;AF=0.000858;CSQ=C|intron_variant|MODIFIER|OCA2|ENSG00000104044|Transcript|ENST00000353809.5|protein_coding||18/22||||||||rs16950498||-1||HGNC|8101||||||0.0633||||||||,C|intron_variant|MODIFIER|OCA2|ENSG00000104044|Transcript|ENST00000354638.3|protein_coding||19/23||||||||rs16950498||-1||HGNC|8101||||||0.0633||||||||,C|non_coding_transcript_exon_variant|MODIFIER|RPL5P32|ENSG00000228992|Transcript|ENST00000454085.2|processed_pseudogene|1/1||||45|||||rs16950498||1||HGNC|36973||||||0.0633||||||||
15	28141506	rs16950499	C	T	.	.	AC=1;AN=778;AF=0.000858;CSQ=T|intron_variant|MODIFIER|OCA2|ENSG00000104044|Transcript|ENST00000353809.5|protein_coding||18/22||||||||rs16950499||-1||HGNC|8101||||||0.0429||||||||,T|intron_variant|MODIFIER|OCA2|ENSG00000104044|Transcript|ENST00000354638.3|protein_coding||19/23||||||||rs16950499||-1||HGNC|8101||||||0.0429||||||||,T|non_coding_transcript_exon_variant|MODIFIER|RPL5P32|ENSG00000228992|Transcript|ENST00000454085.2|processed_pseudogene|1/1||||657|||||rs16950499||1||HGNC|36973||||||0.0429||||||||
15	28143528	rs147210318	A	G	.	.	AC=0;AN=778;AF=0.0006435;CSQ=G|intron_variant|MODIFIER|OCA2|ENSG00000104044|Transcript|ENST00000353809.5|protein_coding||18/22||||||||rs147210318||-1||HGNC|8101||||||0.0132||||||||,G|intron_variant|MODIFIER|OCA2|ENSG00000104044|Transcript|ENST00000354638.3|protein_coding||19/23||||||||rs147210318||-1||HGNC|8101||||||0.0132||||||||,G|downstream_gene_variant|MODIFIER|RPL5P32|ENSG00000228992|Transcript|ENST00000454085.2|processed_pseudogene||||||||||rs147210318|1800|1||HGNC|36973||||||0.0132||||||||
15	28145233	rs189691830	G	A	.	.	AC=1;AN=778;AF=0.0002145;CSQ=A|intron_variant|MODIFIER|OCA2|ENSG00000104044|Transcript|ENST00000353809.5|protein_coding||18/22||||||||rs189691830||-1||HGNC|8101||||||0.0028||||||||,A|intron_variant|MODIFIER|OCA2|ENSG00000104044|Transcript|ENST00000354638.3|protein_coding||19/23||||||||rs189691830||-1||HGNC|8101||||||0.0028||||||||,A|downstream_gene_variant|MODIFIER|RPL5P32|ENSG00000228992|Transcript|ENST00000454085.2|processed_pseudogene||||||||||rs189691830|3505|1||HGNC|36973||||||0.0028||||||||,A|regulatory_region_variant|MODIFIER|||RegulatoryFeature|ENSR00001083448|enhancer||||||||||rs189691830|||||||||||0.0028||||||||
15	28145798	rs9806480	T	C	.	.	AC=1;AN=778;AF=0.000858;CSQ=C|intron_variant|MODIFIER|OCA2|ENSG00000104044|Transcript|ENST00000353809.5|protein_coding||18/22||||||||rs9806480||-1||HGNC|8101||||||0.0813||||||||,C|intron_variant|MODIFIER|OCA2|ENSG00000104044|Transcript|ENST00000354638.3|protein_coding||19/23||||||||rs9806480||-1||HGNC|8101||||||0.0813||||||||,C|downstream_gene_variant|MODIFIER|RPL5P32|ENSG00000228992|Transcript|ENST00000454085.2|processed_pseudogene||||||||||rs9806480|4070|1||HGNC|36973||||||0.0813||||||||,C|regulatory_region_variant|MODIFIER|||RegulatoryFeature|ENSR00001083448|enhancer||||||||||rs9806480|||||||||||0.0813||||||||
15	28147646	rs75990021	T	C	.	.	AC=0;AN=778;AF=0.0006435;CSQ=C|intron_variant|MODIFIER|OCA2|ENSG00000104044|Transcript|ENST00000353809.5|protein_coding||18/22||||||||rs75990021||-1||HGNC|8101||||||0.0118||||||||,C|intron_variant|MODIFIER|OCA2|ENSG00000104044|Transcript|ENST00000354638.3|protein_coding||19/23||||||||rs75990021||-1||HGNC|8101||||||0.0118||||||||
15	28150026	rs2703982	G	A	.	.	AC=0;AN=778;AF=0.0010725;CSQ=A|intron_variant|MODIFIER|OCA2|ENSG00000104044|Transcript|ENST00000353809.5|protein_coding||18/22||||||||rs2703982||-1||HGNC|8101||||||0.0649||||||||,A|intron_variant|MODIFIER|OCA2|ENSG00000104044|Transcript|ENST00000354638.3|protein_coding||19/23||||||||rs2703982||-1||HGNC|8101||||||0.0649||||||||
15	28150561	rs2703983	A	C	.	.	AC=449;AN=762;AF=0.40558;CSQ=C|intron_variant|MODIFIER|OCA2|ENSG00000104044|Transcript|ENST00000353809.5|protein_coding||18/22||||||||rs2703983||-1||HGNC|8101||||||0.6757||||||||,C|intron_variant|MODIFIER|OCA2|ENSG00000104044|Transcript|ENST00000354638.3|protein_coding||19/23||||||||rs2703983||-1||HGNC|8101||||||0.6757||||||||
15	28151939	rs2703919	T	C	.	.	AC=0;AN=778;AF=0.0010725;CSQ=C|intron_variant|MODIFIER|OCA2|ENSG00000104044|Transcript|ENST00000353809.5|protein_coding||18/22||||||||rs2703919||-1||HGNC|8101||||||0.0651||||||||,C|intron_variant|MODIFIER|OCA2|ENSG00000104044|Transcript|ENST00000354638.3|protein_coding||19/23||||||||rs2703919||-1||HGNC|8101||||||0.0651||||||||
15	28152104	rs115386705	G	A	.	.	AC=0;AN=778;AF=0.0006435;CSQ=A|intron_variant|MODIFIER|OCA2|ENSG00000104044|Transcript|ENST00000353809.5|protein_coding||18/22||||||||rs115386705||-1||HGNC|8101||||||0.0116||||||||,A|intron_variant|MODIFIER|OCA2|ENSG00000104044|Transcript|ENST00000354638.3|protein_coding||19/23||||||||rs115386705||-1||HGNC|8101||||||0.0116||||||||
15	28152542	rs1584408	T	C	.	.	AC=0;AN=778;AF=0.0010725;CSQ=C|intron_variant|MODIFIER|OCA2|ENSG00000104044|Transcript|ENST00000353809.5|protein_coding||18/22||||||||rs1584408||-1||HGNC|8101||||||0.0543||||||||,C|intron_variant|MODIFIER|OCA2|ENSG00000104044|Transcript|ENST00000354638.3|protein_coding||19/23||||||||rs1584408||-1||HGNC|8101||||||0.0543||||||||
15	28153393	rs77622975	C	T	.	.	AC=0;AN=778;AF=0.0010725;CSQ=T|intron_variant|MODIFIER|OCA2|ENSG00000104044|Transcript|ENST00000353809.5|protein_coding||18/22||||||||rs77622975||-1||HGNC|8101||||||0.0651||||||||,T|intron_variant|MODIFIER|OCA2|ENSG00000104044|Transcript|ENST00000354638.3|protein_coding||19/23||||||||rs77622975||-1||HGNC|8101||||||0.0651||||||||
15	28154755	rs2703927	G	T	.	.	AC=0;AN=778;AF=0.0010725;CSQ=T|intron_variant|MODIFIER|OCA2|ENSG00000104044|Transcript|ENST00000353809.5|protein_coding||18/22||||||||rs2703927||-1||HGNC|8101||||||0.0649||||||||,T|intron_variant|MODIFIER|OCA2|ENSG00000104044|Transcript|ENST00000354638.3|protein_coding||19/23||||||||rs2703927||-1||HGNC|8101||||||0.0649||||||||
15	28154764	rs2703928	G	T	.	.	AC=0;AN=778;AF=0.0010725;CSQ=T|intron_variant|MODIFIER|OCA2|ENSG00000104044|Transcript|ENST00000353809.5|protein_coding||18/22||||||||rs2703928||-1||HGNC|8101||||||0.0649||||||||,T|intron_variant|MODIFIER|OCA2|ENSG00000104044|Transcript|ENST00000354638.3|protein_coding||19/23||||||||rs2703928||-1||HGNC|8101||||||0.0649||||||||
15	28154931	rs2703929	G	A	.	.	AC=0;AN=778;AF=0.0010725;CSQ=A|intron_variant|MODIFIER|OCA2|ENSG00000104044|Transcript|ENST00000353809.5|protein_coding||18/22||||||||rs2703929||-1||HGNC|8101||||||0.0651||||||||,A|intron_variant|MODIFIER|OCA2|ENSG00000104044|Transcript|ENST00000354638.3|protein_coding||19/23||||||||rs2703929||-1||HGNC|8101||||||0.0651||||||||
15	28155006	rs114635649	A	C	.	.	AC=0;AN=778;AF=0.0006435;CSQ=C|intron_variant|MODIFIER|OCA2|ENSG00000104044|Transcript|ENST00000353809.5|protein_coding||18/22||||||||rs114635649||-1||HGNC|8101||||||0.0116||||||||,C|intron_variant|MODIFIER|OCA2|ENSG00000104044|Transcript|ENST00000354638.3|protein_coding||19/23||||||||rs114635649||-1||HGNC|8101||||||0.0116||||||||
15	28155010	rs2703930	C	T	.	.	AC=0;AN=778;AF=0.0010725;CSQ=T|intron_variant|MODIFIER|OCA2|ENSG00000104044|Transcript|ENST00000353809.5|protein_coding||18/22||||||||rs2703930||-1||HGNC|8101||||||0.0661||||||||,T|intron_variant|MODIFIER|OCA2|ENSG00000104044|Transcript|ENST00000354638.3|protein_coding||19/23||||||||rs2703930||-1||HGNC|8101||||||0.0661||||||||
15	28155103	rs2703931	G	T	.	.	AC=0;AN=778;AF=0.0010725;CSQ=T|intron_variant|MODIFIER|OCA2|ENSG00000104044|Transcript|ENST00000353809.5|protein_coding||18/22||||||||rs2703931||-1||HGNC|8101||||||0.0651||||||||,T|intron_variant|MODIFIER|OCA2|ENSG00000104044|Transcript|ENST00000354638.3|protein_coding||19/23||||||||rs2703931||-1||HGNC|8101||||||0.0651||||||||
15	28155530	rs2703932	C	T	.	.	AC=0;AN=778;AF=0.0010725;CSQ=T|intron_variant|MODIFIER|OCA2|ENSG00000104044|Transcript|ENST00000353809.5|protein_coding||18/22||||||||rs2703932||-1||HGNC|8101||||||0.0653||||||||,T|intron_variant|MODIFIER|OCA2|ENSG00000104044|Transcript|ENST00000354638.3|protein_coding||19/23||||||||rs2703932||-1||HGNC|8101||||||0.0653||||||||
15	28155548	rs2249406	C	T	.	.	AC=0;AN=778;AF=0.0010725;CSQ=T|intron_variant|MODIFIER|OCA2|ENSG00000104044|Transcript|ENST00000353809.5|protein_coding||18/22||||||||rs2249406||-1||HGNC|8101||||||0.0651||||||||,T|intron_variant|MODIFIER|OCA2|ENSG00000104044|Transcript|ENST00000354638.3|protein_coding||19/23||||||||rs2249406||-1||HGNC|8101||||||0.0651||||||||
15	28155868	rs111891868	C	T	.	.	AC=0;AN=778;AF=0.0010725;CSQ=T|intron_variant|MODIFIER|OCA2|ENSG00000104044|Transcript|ENST00000353809.5|protein_coding||18/22||||||||rs111891868||-1||HGNC|8101||||||0.0651||||||||,T|intron_variant|MODIFIER|OCA2|ENSG00000104044|Transcript|ENST00000354638.3|protein_coding||19/23||||||||rs111891868||-1||HGNC|8101||||||0.0651||||||||
15	28156081	rs2703933	A	G	.	.	AC=0;AN=778;AF=0.0010725;CSQ=G|intron_variant|MODIFIER|OCA2|ENSG00000104044|Transcript|ENST00000353809.5|protein_coding||18/22||||||||rs2703933||-1||HGNC|8101||||||0.0651||||||||,G|intron_variant|MODIFIER|OCA2|ENSG00000104044|Transcript|ENST00000354638.3|protein_coding||19/23||||||||rs2703933||-1||HGNC|8101||||||0.0651||||||||
15	28156195	rs76285708	T	C	.	.	AC=0;AN=778;AF=0.0010725;CSQ=C|intron_variant|MODIFIER|OCA2|ENSG00000104044|Transcript|ENST00000353809.5|protein_coding||18/22||||||||rs76285708||-1||HGNC|8101||||||0.0651||||||||,C|intron_variant|MODIFIER|OCA2|ENSG00000104044|Transcript|ENST00000354638.3|protein_coding||19/23||||||||rs76285708||-1||HGNC|8101||||||0.0651||||||||
15	28156470	rs111689706	A	G	.	.	AC=0;AN=778;AF=0.0010725;CSQ=G|intron_variant|MODIFIER|OCA2|ENSG00000104044|Transcript|ENST00000353809.5|protein_coding||18/22||||||||||-1||HGNC|8101||||||||||||||,G|intron_variant|MODIFIER|OCA2|ENSG00000104044|Transcript|ENST00000354638.3|protein_coding||19/23||||||||||-1||HGNC|8101||||||||||||||
15	28156661	rs2166914	G	T	.	.	AC=0;AN=778;AF=0.0010725;CSQ=T|intron_variant|MODIFIER|OCA2|ENSG00000104044|Transcript|ENST00000353809.5|protein_coding||18/22||||||||rs2166914||-1||HGNC|8101||||||0.0651||||||||,T|intron_variant|MODIFIER|OCA2|ENSG00000104044|Transcript|ENST00000354638.3|protein_coding||19/23||||||||rs2166914||-1||HGNC|8101||||||0.0651||||||||
15	28156721	rs2166913	C	T	.	.	AC=0;AN=778;AF=0.0010725;CSQ=T|intron_variant|MODIFIER|OCA2|ENSG00000104044|Transcript|ENST00000353809.5|protein_coding||18/22||||||||rs2166913||-1||HGNC|8101||||||0.0651||||||||,T|intron_variant|MODIFIER|OCA2|ENSG00000104044|Transcript|ENST00000354638.3|protein_coding||19/23||||||||rs2166913||-1||HGNC|8101||||||0.0651||||||||
15	28156722	rs2166912	A	G	.	.	AC=0;AN=778;AF=0.0010725;CSQ=G|intron_variant|MODIFIER|OCA2|ENSG00000104044|Transcript|ENST00000353809.5|protein_coding||18/22||||||||rs2166912||-1||HGNC|8101||||||0.0651||||||||,G|intron_variant|MODIFIER|OCA2|ENSG00000104044|Transcript|ENST00000354638.3|protein_coding||19/23||||||||rs2166912||-1||HGNC|8101||||||0.0651||||||||
15	28157501	rs8039856	A	G	.	.	AC=452;AN=762;AF=0.40699;CSQ=G|intron_variant|MODIFIER|OCA2|ENSG00000104044|Transcript|ENST00000353809.5|protein_coding||18/22||||||||||-1||HGNC|8101||||||||||||||,G|intron_variant|MODIFIER|OCA2|ENSG00000104044|Transcript|ENST00000354638.3|protein_coding||19/23||||||||||-1||HGNC|8101||||||||||||||,G|regulatory_region_variant|MODIFIER|||RegulatoryFeature|ENSR00001083451|CTCF_binding_site|||||||||||||||||||||||||||||
15	28158447	rs2044625	T	C	.	.	AC=0;AN=778;AF=0.0010725;CSQ=C|intron_variant|MODIFIER|OCA2|ENSG00000104044|Transcript|ENST00000353809.5|protein_coding||18/22||||||||rs2044625||-1||HGNC|8101||||||0.0649||||||||,C|intron_variant|MODIFIER|OCA2|ENSG00000104044|Transcript|ENST00000354638.3|protein_coding||19/23||||||||rs2044625||-1||HGNC|8101||||||0.0649||||||||
15	28158744	rs2703937	T	G	.	.	AC=0;AN=778;AF=0.0010725;CSQ=G|intron_variant|MODIFIER|OCA2|ENSG00000104044|Transcript|ENST00000353809.5|protein_coding||18/22||||||||rs2703937||-1||HGNC|8101||||||0.0649||||||||,G|intron_variant|MODIFIER|OCA2|ENSG00000104044|Transcript|ENST00000354638.3|protein_coding||19/23||||||||rs2703937||-1||HGNC|8101||||||0.0649||||||||
15	28159121	rs111358290	G	C	.	.	AC=0;AN=778;AF=0.0010725;CSQ=C|intron_variant|MODIFIER|OCA2|ENSG00000104044|Transcript|ENST00000353809.5|protein_coding||18/22||||||||rs111358290||-1||HGNC|8101||||||0.0651||||||||,C|intron_variant|MODIFIER|OCA2|ENSG00000104044|Transcript|ENST00000354638.3|protein_coding||19/23||||||||rs111358290||-1||HGNC|8101||||||0.0651||||||||
15	28160796	rs1579937	G	C	.	.	AC=0;AN=778;AF=0.0010725;CSQ=C|intron_variant|MODIFIER|OCA2|ENSG00000104044|Transcript|ENST00000353809.5|protein_coding||18/22||||||||rs1579937||-1||HGNC|8101||||||0.0649||||||||,C|intron_variant|MODIFIER|OCA2|ENSG00000104044|Transcript|ENST00000354638.3|protein_coding||19/23||||||||rs1579937||-1||HGNC|8101||||||0.0649||||||||
15	28160799	rs1579936	G	A	.	.	AC=0;AN=778;AF=0.0010725;CSQ=A|intron_variant|MODIFIER|OCA2|ENSG00000104044|Transcript|ENST00000353809.5|protein_coding||18/22||||||||rs1579936||-1||HGNC|8101||||||0.0649||||||||,A|intron_variant|MODIFIER|OCA2|ENSG00000104044|Transcript|ENST00000354638.3|protein_coding||19/23||||||||rs1579936||-1||HGNC|8101||||||0.0649||||||||
15	28160983	rs1816973	A	G	.	.	AC=0;AN=778;AF=0.0010725;CSQ=G|intron_variant|MODIFIER|OCA2|ENSG00000104044|Transcript|ENST00000353809.5|protein_coding||18/22||||||||rs1816973||-1||HGNC|8101||||||0.0649||||16252243||||,G|intron_variant|MODIFIER|OCA2|ENSG00000104044|Transcript|ENST00000354638.3|protein_coding||19/23||||||||rs1816973||-1||HGNC|8101||||||0.0649||||16252243||||
15	28161100	rs8025159	A	G	.	.	AC=0;AN=778;AF=0.0006435;CSQ=G|intron_variant|MODIFIER|OCA2|ENSG00000104044|Transcript|ENST00000353809.5|protein_coding||18/22||||||||rs8025159||-1||HGNC|8101||||||0.0132||||||||,G|intron_variant|MODIFIER|OCA2|ENSG00000104044|Transcript|ENST00000354638.3|protein_coding||19/23||||||||rs8025159||-1||HGNC|8101||||||0.0132||||||||
15	28161472	rs2594882	A	G	.	.	AC=0;AN=778;AF=0.0010725;CSQ=G|intron_variant|MODIFIER|OCA2|ENSG00000104044|Transcript|ENST00000353809.5|protein_coding||18/22||||||||rs2594882||-1||HGNC|8101||||||0.0649||||||||,G|intron_variant|MODIFIER|OCA2|ENSG00000104044|Transcript|ENST00000354638.3|protein_coding||19/23||||||||rs2594882||-1||HGNC|8101||||||0.0649||||||||
15	28161945	rs2594942	C	T	.	.	AC=0;AN=778;AF=0.0010725;CSQ=T|intron_variant|MODIFIER|OCA2|ENSG00000104044|Transcript|ENST00000353809.5|protein_coding||18/22||||||||rs2594942||-1||HGNC|8101||||||0.0649||||||||,T|intron_variant|MODIFIER|OCA2|ENSG00000104044|Transcript|ENST00000354638.3|protein_coding||19/23||||||||rs2594942||-1||HGNC|8101||||||0.0649||||||||
15	28162803	rs2594941	C	T	.	.	AC=0;AN=778;AF=0.0010725;CSQ=T|intron_variant|MODIFIER|OCA2|ENSG00000104044|Transcript|ENST00000353809.5|protein_coding||18/22||||||||rs2594941||-1||HGNC|8101||||||0.0649||||||||,T|intron_variant|MODIFIER|OCA2|ENSG00000104044|Transcript|ENST00000354638.3|protein_coding||19/23||||||||rs2594941||-1||HGNC|8101||||||0.0649||||||||
15	28162811	rs2594940	G	T	.	.	AC=0;AN=778;AF=0.0010725;CSQ=T|intron_variant|MODIFIER|OCA2|ENSG00000104044|Transcript|ENST00000353809.5|protein_coding||18/22||||||||rs2594940||-1||HGNC|8101||||||0.0649||||||||,T|intron_variant|MODIFIER|OCA2|ENSG00000104044|Transcript|ENST00000354638.3|protein_coding||19/23||||||||rs2594940||-1||HGNC|8101||||||0.0649||||||||
15	28162850	rs2703942	A	C	.	.	AC=0;AN=778;AF=0.0008383;CSQ=C|intron_variant|MODIFIER|OCA2|ENSG00000104044|Transcript|ENST00000353809.5|protein_coding||18/22||||||||||-1||HGNC|8101||||||||||||||,C|intron_variant|MODIFIER|OCA2|ENSG00000104044|Transcript|ENST00000354638.3|protein_coding||19/23||||||||||-1||HGNC|8101||||||||||||||
15	28162893	rs2594939	G	A	.	.	AC=0;AN=778;AF=0.0010725;CSQ=A|intron_variant|MODIFIER|OCA2|ENSG00000104044|Transcript|ENST00000353809.5|protein_coding||18/22||||||||rs2594939||-1||HGNC|8101||||||0.0649||||||||,A|intron_variant|MODIFIER|OCA2|ENSG00000104044|Transcript|ENST00000354638.3|protein_coding||19/23||||||||rs2594939||-1||HGNC|8101||||||0.0649||||||||
15	28163121	rs75919704	T	C	.	.	AC=0;AN=778;AF=0.0010725;CSQ=C|intron_variant|MODIFIER|OCA2|ENSG00000104044|Transcript|ENST00000353809.5|protein_coding||18/22||||||||rs75919704||-1||HGNC|8101||||||0.0649||||||||,C|intron_variant|MODIFIER|OCA2|ENSG00000104044|Transcript|ENST00000354638.3|protein_coding||19/23||||||||rs75919704||-1||HGNC|8101||||||0.0649||||||||
15	28163272	rs112130965	C	G	.	.	AC=0;AN=778;AF=0.0010725;CSQ=G|intron_variant|MODIFIER|OCA2|ENSG00000104044|Transcript|ENST00000353809.5|protein_coding||18/22||||||||rs112130965||-1||HGNC|8101||||||0.0649||||||||,G|intron_variant|MODIFIER|OCA2|ENSG00000104044|Transcript|ENST00000354638.3|protein_coding||19/23||||||||rs112130965||-1||HGNC|8101||||||0.0649||||||||
15	28163683	rs78421076	C	T	.	.	AC=0;AN=778;AF=0.0010725;CSQ=T|intron_variant|MODIFIER|OCA2|ENSG00000104044|Transcript|ENST00000353809.5|protein_coding||18/22||||||||rs78421076||-1||HGNC|8101||||||0.0649||||||||,T|intron_variant|MODIFIER|OCA2|ENSG00000104044|Transcript|ENST00000354638.3|protein_coding||19/23||||||||rs78421076||-1||HGNC|8101||||||0.0649||||||||
15	28163991	rs1375167	A	T	.	.	AC=0;AN=778;AF=0.0010725;CSQ=T|intron_variant|MODIFIER|OCA2|ENSG00000104044|Transcript|ENST00000353809.5|protein_coding||18/22||||||||rs1375167||-1||HGNC|8101||||||0.0541||||||||,T|intron_variant|MODIFIER|OCA2|ENSG00000104044|Transcript|ENST00000354638.3|protein_coding||19/23||||||||rs1375167||-1||HGNC|8101||||||0.0541||||||||
15	28164541	rs1037207	C	T	.	.	AC=0;AN=778;AF=0.0010725;CSQ=T|intron_variant|MODIFIER|OCA2|ENSG00000104044|Transcript|ENST00000353809.5|protein_coding||18/22||||||||rs1037207||-1||HGNC|8101||||||0.0653||||||||,T|intron_variant|MODIFIER|OCA2|ENSG00000104044|Transcript|ENST00000354638.3|protein_coding||19/23||||||||rs1037207||-1||HGNC|8101||||||0.0653||||||||
15	28164636	rs2594915	T	C	.	.	AC=0;AN=778;AF=0.0010725;CSQ=C|intron_variant|MODIFIER|OCA2|ENSG00000104044|Transcript|ENST00000353809.5|protein_coding||18/22||||||||rs2594915||-1||HGNC|8101||||||0.0541||||||||,C|intron_variant|MODIFIER|OCA2|ENSG00000104044|Transcript|ENST00000354638.3|protein_coding||19/23||||||||rs2594915||-1||HGNC|8101||||||0.0541||||||||
15	28165004	rs2703943	G	A	.	.	AC=0;AN=778;AF=0.0010725;CSQ=A|intron_variant|MODIFIER|OCA2|ENSG00000104044|Transcript|ENST00000353809.5|protein_coding||18/22||||||||rs2703943||-1||HGNC|8101||||||0.0517||||||||,A|intron_variant|MODIFIER|OCA2|ENSG00000104044|Transcript|ENST00000354638.3|protein_coding||19/23||||||||rs2703943||-1||HGNC|8101||||||0.0517||||||||
15	28166267	rs1900755	C	T	.	.	AC=0;AN=778;AF=0.0010725;CSQ=T|intron_variant|MODIFIER|OCA2|ENSG00000104044|Transcript|ENST00000353809.5|protein_coding||18/22||||||||rs1900755||-1||HGNC|8101||||||0.0845||||||||,T|intron_variant|MODIFIER|OCA2|ENSG00000104044|Transcript|ENST00000354638.3|protein_coding||19/23||||||||rs1900755||-1||HGNC|8101||||||0.0845||||||||
15	28166373	rs1900756	C	T	.	.	AC=0;AN=778;AF=0.0010725;CSQ=T|intron_variant|MODIFIER|OCA2|ENSG00000104044|Transcript|ENST00000353809.5|protein_coding||18/22||||||||rs1900756||-1||HGNC|8101||||||0.0651||||||||,T|intron_variant|MODIFIER|OCA2|ENSG00000104044|Transcript|ENST00000354638.3|protein_coding||19/23||||||||rs1900756||-1||HGNC|8101||||||0.0651||||||||
15	28166758	rs2703945	A	G	.	.	AC=0;AN=778;AF=0.0010725;CSQ=G|intron_variant|MODIFIER|OCA2|ENSG00000104044|Transcript|ENST00000353809.5|protein_coding||18/22||||||||rs2703945||-1||HGNC|8101||||||0.0651||||||||,G|intron_variant|MODIFIER|OCA2|ENSG00000104044|Transcript|ENST00000354638.3|protein_coding||19/23||||||||rs2703945||-1||HGNC|8101||||||0.0651||||||||
15	28169606	rs148579949	A	A	.	.	AC=0;AN=778;AF=0.0006435
15	28169613	rs11853510	T	C	.	.	AC=0;AN=778;AF=0.0006435;CSQ=C|intron_variant|MODIFIER|OCA2|ENSG00000104044|Transcript|ENST00000353809.5|protein_coding||18/22||||||||rs11853510||-1||HGNC|8101||||||0.0118||||||||,C|intron_variant|MODIFIER|OCA2|ENSG00000104044|Transcript|ENST00000354638.3|protein_coding||19/23||||||||rs11853510||-1||HGNC|8101||||||0.0118||||||||
15	28170394	rs1597200	G	A	.	.	AC=309;AN=762;AF=0.40717;CSQ=A|intron_variant|MODIFIER|OCA2|ENSG00000104044|Transcript|ENST00000353809.5|protein_coding||18/22||||||||||-1||HGNC|8101||||||||||||||,A|intron_variant|MODIFIER|OCA2|ENSG00000104044|Transcript|ENST00000354638.3|protein_coding||19/23||||||||||-1||HGNC|8101||||||||||||||
15	28170950	rs2594927	C	A	.	.	AC=0;AN=778;AF=0.0010725;CSQ=A|intron_variant|MODIFIER|OCA2|ENSG00000104044|Transcript|ENST00000353809.5|protein_coding||18/22||||||||rs2594927||-1||HGNC|8101||||||0.0529||||||||,A|intron_variant|MODIFIER|OCA2|ENSG00000104044|Transcript|ENST00000354638.3|protein_coding||19/23||||||||rs2594927||-1||HGNC|8101||||||0.0529||||||||
15	28171128	rs3751651	A	G	.	.	AC=140;AN=760;AF=0.19036;CSQ=G|intron_variant|MODIFIER|OCA2|ENSG00000104044|Transcript|ENST00000353809.5|protein_coding||18/22||||||||rs3751651||-1||HGNC|8101||||||0.3183||||17236130||||,G|intron_variant|MODIFIER|OCA2|ENSG00000104044|Transcript|ENST00000354638.3|protein_coding||19/23||||||||rs3751651||-1||HGNC|8101||||||0.3183||||17236130||||
15	28171268	variant.34284	G	A	.	.	AC=0;AN=762;AF=0.00052247;CSQ=A|splice_region_variant&intron_variant|LOW|OCA2|ENSG00000104044|Transcript|ENST00000353809.5|protein_coding||18/22||||||||||-1||HGNC|8101||||||||||||||,A|splice_region_variant&intron_variant|LOW|OCA2|ENSG00000104044|Transcript|ENST00000354638.3|protein_coding||19/23||||||||||-1||HGNC|8101||||||||||||||
15	28171294	rs1800416	T	G	.	.	AC=0;AN=778;AF=0.0010072;CSQ=G|synonymous_variant|LOW|OCA2|ENSG00000104044|Transcript|ENST00000353809.5|protein_coding|18/23||||2096|1986|662|A|gcA/gcC|rs1800416||-1||HGNC|8101||||||0.0645|likely_benign||1|25741868&17236130||||,G|synonymous_variant|LOW|OCA2|ENSG00000104044|Transcript|ENST00000354638.3|protein_coding|19/24||||2214|2058|686|A|gcA/gcC|rs1800416||-1||HGNC|8101||||||0.0645|likely_benign||1|25741868&17236130||||
15	28171296	rs775872950	A	C	.	.	AC=1;AN=606;AF=0.0013228;CSQ=C|missense_variant|MODERATE|OCA2|ENSG00000104044|Transcript|ENST00000353809.5|protein_coding|18/23||||2094|1984|662|S/A|Tca/Gca|||-1||HGNC|8101||||||||||||||,C|missense_variant|MODERATE|OCA2|ENSG00000104044|Transcript|ENST00000354638.3|protein_coding|19/24||||2212|2056|686|S/A|Tca/Gca|||-1||HGNC|8101||||||||||||||
15	28171301	rs772754008	A	C	.	.	AC=1;AN=606;AF=0.0013228;CSQ=C|missense_variant|MODERATE|OCA2|ENSG00000104044|Transcript|ENST00000353809.5|protein_coding|18/23||||2089|1979|660|F/C|tTt/tGt|rs772754008&CM135775||-1||HGNC|8101||||deleterious(0)|probably_damaging(1)||||0&1|||||,C|missense_variant|MODERATE|OCA2|ENSG00000104044|Transcript|ENST00000354638.3|protein_coding|19/24||||2207|2051|684|F/C|tTt/tGt|rs772754008&CM135775||-1||HGNC|8101||||deleterious(0)|probably_damaging(1)||||0&1|||||
15	28172002	rs2442126	C	T	.	.	AC=0;AN=778;AF=0.0010725;CSQ=T|intron_variant|MODIFIER|OCA2|ENSG00000104044|Transcript|ENST00000353809.5|protein_coding||17/22||||||||rs2442126||-1||HGNC|8101||||||0.0619||||||||,T|intron_variant|MODIFIER|OCA2|ENSG00000104044|Transcript|ENST00000354638.3|protein_coding||18/23||||||||rs2442126||-1||HGNC|8101||||||0.0619||||||||
15	28172983	rs138711542	G	T	.	.	AC=0;AN=778;AF=0.0006435;CSQ=T|intron_variant|MODIFIER|OCA2|ENSG00000104044|Transcript|ENST00000353809.5|protein_coding||17/22||||||||rs138711542||-1||HGNC|8101||||||0.0122||||||||,T|intron_variant|MODIFIER|OCA2|ENSG00000104044|Transcript|ENST00000354638.3|protein_coding||18/23||||||||rs138711542||-1||HGNC|8101||||||0.0122||||||||
15	28173529	rs2594930	G	A	.	.	AC=0;AN=778;AF=0.0010725;CSQ=A|intron_variant|MODIFIER|OCA2|ENSG00000104044|Transcript|ENST00000353809.5|protein_coding||17/22||||||||rs2594930||-1||HGNC|8101||||||0.0643||||||||,A|intron_variant|MODIFIER|OCA2|ENSG00000104044|Transcript|ENST00000354638.3|protein_coding||18/23||||||||rs2594930||-1||HGNC|8101||||||0.0643||||||||
15	28173631	rs2703967	G	A	.	.	AC=0;AN=778;AF=0.0010725;CSQ=A|intron_variant|MODIFIER|OCA2|ENSG00000104044|Transcript|ENST00000353809.5|protein_coding||17/22||||||||rs2703967||-1||HGNC|8101||||||0.0643||||||||,A|intron_variant|MODIFIER|OCA2|ENSG00000104044|Transcript|ENST00000354638.3|protein_coding||18/23||||||||rs2703967||-1||HGNC|8101||||||0.0643||||||||
15	28176276	rs2703964	G	A	.	.	AC=0;AN=778;AF=0.0010725;CSQ=A|intron_variant|MODIFIER|OCA2|ENSG00000104044|Transcript|ENST00000353809.5|protein_coding||17/22||||||||rs2703964||-1||HGNC|8101||||||0.0641||||||||,A|intron_variant|MODIFIER|OCA2|ENSG00000104044|Transcript|ENST00000354638.3|protein_coding||18/23||||||||rs2703964||-1||HGNC|8101||||||0.0641||||||||
15	28176407	rs2442128	A	G	.	.	AC=0;AN=778;AF=0.0010725;CSQ=G|intron_variant|MODIFIER|OCA2|ENSG00000104044|Transcript|ENST00000353809.5|protein_coding||17/22||||||||rs2442128||-1||HGNC|8101||||||0.0523||||||||,G|intron_variant|MODIFIER|OCA2|ENSG00000104044|Transcript|ENST00000354638.3|protein_coding||18/23||||||||rs2442128||-1||HGNC|8101||||||0.0523||||||||
15	28181981	rs2703952	A	C	.	.	AC=42;AN=290;AF=0.14922;CSQ=C|intron_variant|MODIFIER|OCA2|ENSG00000104044|Transcript|ENST00000353809.5|protein_coding||17/22||||||||||-1||HGNC|8101||||||||||||||,C|intron_variant|MODIFIER|OCA2|ENSG00000104044|Transcript|ENST00000354638.3|protein_coding||18/23||||||||||-1||HGNC|8101||||||||||||||
15	28182715	rs2594934	G	A	.	.	AC=219;AN=762;AF=0.29507;CSQ=A|intron_variant|MODIFIER|OCA2|ENSG00000104044|Transcript|ENST00000353809.5|protein_coding||17/22||||||||||-1||HGNC|8101||||||||||||||,A|intron_variant|MODIFIER|OCA2|ENSG00000104044|Transcript|ENST00000354638.3|protein_coding||18/23||||||||||-1||HGNC|8101||||||||||||||
15	28192224	rs7170451	A	G	.	.	AC=551;AN=762;AF=0.27649;CSQ=G|intron_variant|MODIFIER|OCA2|ENSG00000104044|Transcript|ENST00000353809.5|protein_coding||17/22||||||||rs7170451||-1||HGNC|8101||||||0.3191||||20585627&27081560||||,G|intron_variant|MODIFIER|OCA2|ENSG00000104044|Transcript|ENST00000354638.3|protein_coding||18/23||||||||rs7170451||-1||HGNC|8101||||||0.3191||||20585627&27081560||||,G|downstream_gene_variant|MODIFIER|OCA2|ENSG00000104044|Transcript|ENST00000382996.2|protein_coding||||||||||rs7170451|3431|-1||HGNC|8101||||||0.3191||||20585627&27081560||||
15	28196145	rs76930569	C	T	.	.	AC=1;AN=778;AF=0.0019305;CSQ=T|intron_variant|MODIFIER|OCA2|ENSG00000104044|Transcript|ENST00000353809.5|protein_coding||17/22||||||||rs76930569||-1||HGNC|8101||||||0.1210|||1|29109912||||,T|intron_variant|MODIFIER|OCA2|ENSG00000104044|Transcript|ENST00000354638.3|protein_coding||18/23||||||||rs76930569||-1||HGNC|8101||||||0.1210|||1|29109912||||,T|intron_variant|MODIFIER|OCA2|ENSG00000104044|Transcript|ENST00000382996.2|protein_coding||18/18||||||||rs76930569||-1||HGNC|8101||||||0.1210|||1|29109912||||
15	28196885	rs17566952	C	G	.	.	AC=32;AN=606;AF=0.058804;CSQ=G|intron_variant|MODIFIER|OCA2|ENSG00000104044|Transcript|ENST00000353809.5|protein_coding||17/22||||||||rs17566952||-1||HGNC|8101||||||0.0511||||17999355&17236130||||,G|intron_variant|MODIFIER|OCA2|ENSG00000104044|Transcript|ENST00000354638.3|protein_coding||18/23||||||||rs17566952||-1||HGNC|8101||||||0.0511||||17999355&17236130||||,G|intron_variant|MODIFIER|OCA2|ENSG00000104044|Transcript|ENST00000382996.2|protein_coding||18/18||||||||rs17566952||-1||HGNC|8101||||||0.0511||||17999355&17236130||||
15	28196905	rs772655059	T	C	.	.	AC=0;AN=0;AF=0.00087413;CSQ=C|intron_variant|MODIFIER|OCA2|ENSG00000104044|Transcript|ENST00000353809.5|protein_coding||17/22||||||||rs772655059||-1||HGNC|8101||||||||||||||,C|intron_variant|MODIFIER|OCA2|ENSG00000104044|Transcript|ENST00000354638.3|protein_coding||18/23||||||||rs772655059||-1||HGNC|8101||||||||||||||,C|intron_variant|MODIFIER|OCA2|ENSG00000104044|Transcript|ENST00000382996.2|protein_coding||18/18||||||||rs772655059||-1||HGNC|8101||||||||||||||
15	28197024	rs7164127	G	A	.	.	AC=1;AN=606;AF=0.00065703;CSQ=A|synonymous_variant|LOW|OCA2|ENSG00000104044|Transcript|ENST00000353809.5|protein_coding|17/23||||1895|1785|595|D|gaC/gaT|rs7164127||-1||HGNC|8101||||||0.0004||||17236130||||,A|synonymous_variant|LOW|OCA2|ENSG00000104044|Transcript|ENST00000354638.3|protein_coding|18/24||||2013|1857|619|D|gaC/gaT|rs7164127||-1||HGNC|8101||||||0.0004||||17236130||||,A|synonymous_variant|LOW|OCA2|ENSG00000104044|Transcript|ENST00000382996.2|protein_coding|18/19||||1967|1857|619|D|gaC/gaT|rs7164127||-1||HGNC|8101||||||0.0004||||17236130||||
15	28197037	rs1800414	A	G	.	.	AC=1;AN=778;AF=0.0013972;CSQ=G|missense_variant&splice_region_variant|MODERATE|OCA2|ENSG00000104044|Transcript|ENST00000353809.5|protein_coding|17/23||||1882|1772|591|L/P|cTt/cCt|CM101831||-1||HGNC|8101||||deleterious(0)|possibly_damaging(0.708)||||1|||||,G|missense_variant&splice_region_variant|MODERATE|OCA2|ENSG00000104044|Transcript|ENST00000354638.3|protein_coding|18/24||||2000|1844|615|L/P|cTt/cCt|CM101831||-1||HGNC|8101||||deleterious(0)|possibly_damaging(0.808)||||1|||||,G|missense_variant&splice_region_variant|MODERATE|OCA2|ENSG00000104044|Transcript|ENST00000382996.2|protein_coding|18/19||||1954|1844|615|L/P|cTt/cCt|CM101831||-1||HGNC|8101||||deleterious(0)|possibly_damaging(0.864)||||1|||||
15	28197038	rs755768280	G	A	.	.	AC=0;AN=0;AF=0.00087413;CSQ=A|missense_variant&splice_region_variant|MODERATE|OCA2|ENSG00000104044|Transcript|ENST00000353809.5|protein_coding|17/23||||1881|1771|591|H/Y|Cat/Tat|rs755768280||-1||HGNC|8101||||tolerated(0.73)|benign(0.015)|||||||||,A|missense_variant&splice_region_variant|MODERATE|OCA2|ENSG00000104044|Transcript|ENST00000354638.3|protein_coding|18/24||||1999|1843|615|H/Y|Cat/Tat|rs755768280||-1||HGNC|8101||||tolerated(0.65)|benign(0.028)|||||||||,A|missense_variant&splice_region_variant|MODERATE|OCA2|ENSG00000104044|Transcript|ENST00000382996.2|protein_coding|18/19||||1953|1843|615|H/Y|Cat/Tat|rs755768280||-1||HGNC|8101||||tolerated(0.5)|benign(0.061)|||||||||
15	28198567	rs921221	G	A	.	.	AC=178;AN=762;AF=0.22787;CSQ=A|intron_variant|MODIFIER|OCA2|ENSG00000104044|Transcript|ENST00000353809.5|protein_coding||16/22||||||||||-1||HGNC|8101||||||||||||||,A|intron_variant|MODIFIER|OCA2|ENSG00000104044|Transcript|ENST00000354638.3|protein_coding||17/23||||||||||-1||HGNC|8101||||||||||||||,A|intron_variant|MODIFIER|OCA2|ENSG00000104044|Transcript|ENST00000382996.2|protein_coding||17/18||||||||||-1||HGNC|8101||||||||||||||
15	28200302	chr15:28200302	A	G	.	.	AC=1;AN=606;AF=0.0013228;CSQ=G|splice_donor_variant|HIGH|OCA2|ENSG00000104044|Transcript|ENST00000353809.5|protein_coding||16/22||||||||COSM1372215&COSM4786154||-1||HGNC|8101||||||||1&1|1&1|||||,G|splice_donor_variant|HIGH|OCA2|ENSG00000104044|Transcript|ENST00000354638.3|protein_coding||17/23||||||||COSM1372215&COSM4786154||-1||HGNC|8101||||||||1&1|1&1|||||,G|splice_donor_variant|HIGH|OCA2|ENSG00000104044|Transcript|ENST00000382996.2|protein_coding||17/18||||||||COSM1372215&COSM4786154||-1||HGNC|8101||||||||1&1|1&1|||||
15	28200361	rs141159640	T	A	.	.	AC=754;AN=754;AF=0.00026247;CSQ=A|missense_variant&splice_region_variant|MODERATE|OCA2|ENSG00000104044|Transcript|ENST00000353809.5|protein_coding|16/23||||1823|1713|571|R/S|agA/agT|rs141159640&COSM1608212&COSM3706501||-1||HGNC|8101||||tolerated(0.19)|benign(0.34)|0.0002||0&1&1|0&1&1|||||,A|missense_variant&splice_region_variant|MODERATE|OCA2|ENSG00000104044|Transcript|ENST00000354638.3|protein_coding|17/24||||1941|1785|595|R/S|agA/agT|rs141159640&COSM1608212&COSM3706501||-1||HGNC|8101||||tolerated(0.21)|possibly_damaging(0.762)|0.0002||0&1&1|0&1&1|||||,A|missense_variant&splice_region_variant|MODERATE|OCA2|ENSG00000104044|Transcript|ENST00000382996.2|protein_coding|17/19||||1895|1785|595|R/S|agA/agT|rs141159640&COSM1608212&COSM3706501||-1||HGNC|8101||||tolerated(0.16)|probably_damaging(0.985)|0.0002||0&1&1|0&1&1|||||
15	28200368	rs375281082	G	C	.	.	AC=1;AN=606;AF=0.00065703;CSQ=C|splice_region_variant&intron_variant|LOW|OCA2|ENSG00000104044|Transcript|ENST00000353809.5|protein_coding||15/22||||||||rs375281082||-1||HGNC|8101|||||||uncertain_significance||1|||||,C|splice_region_variant&intron_variant|LOW|OCA2|ENSG00000104044|Transcript|ENST00000354638.3|protein_coding||16/23||||||||rs375281082||-1||HGNC|8101|||||||uncertain_significance||1|||||,C|splice_region_variant&intron_variant|LOW|OCA2|ENSG00000104044|Transcript|ENST00000382996.2|protein_coding||16/18||||||||rs375281082||-1||HGNC|8101|||||||uncertain_significance||1|||||
15	28200408	rs7170989	T	C	.	.	AC=465;AN=606;AF=0.2362;CSQ=C|intron_variant|MODIFIER|OCA2|ENSG00000104044|Transcript|ENST00000353809.5|protein_coding||15/22||||||||rs7170989||-1||HGNC|8101||||||0.4287||||17999355&17236130&23100201||||,C|intron_variant|MODIFIER|OCA2|ENSG00000104044|Transcript|ENST00000354638.3|protein_coding||16/23||||||||rs7170989||-1||HGNC|8101||||||0.4287||||17999355&17236130&23100201||||,C|intron_variant|MODIFIER|OCA2|ENSG00000104044|Transcript|ENST00000382996.2|protein_coding||16/18||||||||rs7170989||-1||HGNC|8101||||||0.4287||||17999355&17236130&23100201||||
15	28202756	rs150711896	A	G	.	.	AC=762;AN=762;AF=0.00052301;CSQ=G|missense_variant|MODERATE|OCA2|ENSG00000104044|Transcript|ENST00000353809.5|protein_coding|15/23||||1800|1690|564|W/R|Tgg/Cgg|||-1||HGNC|8101||||||||||||||,G|missense_variant|MODERATE|OCA2|ENSG00000104044|Transcript|ENST00000354638.3|protein_coding|16/24||||1918|1762|588|W/R|Tgg/Cgg|||-1||HGNC|8101||||||||||||||,G|missense_variant|MODERATE|OCA2|ENSG00000104044|Transcript|ENST00000382996.2|protein_coding|16/19||||1872|1762|588|W/R|Tgg/Cgg|||-1||HGNC|8101||||||||||||||
15	28202766	rs151225947	G	A	.	.	AC=0;AN=0;AF=0.00043706;CSQ=A|synonymous_variant|LOW|OCA2|ENSG00000104044|Transcript|ENST00000353809.5|protein_coding|15/23||||1790|1680|560|H|caC/caT|rs151225947&COSM3690345&COSM3690346||-1||HGNC|8101||||||0.0134|likely_benign|0&1&1|1&1&1|||||,A|synonymous_variant|LOW|OCA2|ENSG00000104044|Transcript|ENST00000354638.3|protein_coding|16/24||||1908|1752|584|H|caC/caT|rs151225947&COSM3690345&COSM3690346||-1||HGNC|8101||||||0.0134|likely_benign|0&1&1|1&1&1|||||,A|synonymous_variant|LOW|OCA2|ENSG00000104044|Transcript|ENST00000382996.2|protein_coding|16/19||||1862|1752|584|H|caC/caT|rs151225947&COSM3690345&COSM3690346||-1||HGNC|8101||||||0.0134|likely_benign|0&1&1|1&1&1|||||
15	28202801	rs140556122	G	A	.	.	AC=0;AN=0;AF=0.00043706;CSQ=A|missense_variant|MODERATE|OCA2|ENSG00000104044|Transcript|ENST00000353809.5|protein_coding|15/23||||1755|1645|549|R/C|Cgc/Tgc|rs140556122&COSM1259833||-1||HGNC|8101||||tolerated(0.07)|benign(0)|0.0002||0&1|0&1|||||,A|missense_variant|MODERATE|OCA2|ENSG00000104044|Transcript|ENST00000354638.3|protein_coding|16/24||||1873|1717|573|R/C|Cgc/Tgc|rs140556122&COSM1259833||-1||HGNC|8101||||tolerated(0.08)|benign(0)|0.0002||0&1|0&1|||||,A|missense_variant|MODERATE|OCA2|ENSG00000104044|Transcript|ENST00000382996.2|protein_coding|16/19||||1827|1717|573|R/C|Cgc/Tgc|rs140556122&COSM1259833||-1||HGNC|8101||||tolerated(0.08)|benign(0.001)|0.0002||0&1|0&1|||||
15	28202830	rs201904219	A	G	.	.	AC=762;AN=762;AF=0.00052301;CSQ=G|missense_variant|MODERATE|OCA2|ENSG00000104044|Transcript|ENST00000353809.5|protein_coding|15/23||||1726|1616|539|L/P|cTg/cCg|COSM5535845&COSM5535846||-1||HGNC|8101||||||||1&1|1&1|||||,G|missense_variant|MODERATE|OCA2|ENSG00000104044|Transcript|ENST00000354638.3|protein_coding|16/24||||1844|1688|563|L/P|cTg/cCg|COSM5535845&COSM5535846||-1||HGNC|8101||||||||1&1|1&1|||||,G|missense_variant|MODERATE|OCA2|ENSG00000104044|Transcript|ENST00000382996.2|protein_coding|16/19||||1798|1688|563|L/P|cTg/cCg|COSM5535845&COSM5535846||-1||HGNC|8101||||||||1&1|1&1|||||
15	28202839	rs35110389	G	A	.	.	AC=0;AN=762;AF=0.00052301;CSQ=A|missense_variant|MODERATE|OCA2|ENSG00000104044|Transcript|ENST00000353809.5|protein_coding|15/23||||1717|1607|536|P/L|cCc/cTc|||-1||HGNC|8101||||deleterious(0.04)|benign(0.013)|||||||||,A|missense_variant|MODERATE|OCA2|ENSG00000104044|Transcript|ENST00000354638.3|protein_coding|16/24||||1835|1679|560|P/L|cCc/cTc|||-1||HGNC|8101||||deleterious(0.04)|benign(0.319)|||||||||,A|missense_variant|MODERATE|OCA2|ENSG00000104044|Transcript|ENST00000382996.2|protein_coding|16/19||||1789|1679|560|P/L|cCc/cTc|||-1||HGNC|8101||||deleterious(0.04)|benign(0.415)|||||||||
15	28211758	rs4778218	A	G	.	.	AC=620;AN=762;AF=0.16738;CSQ=G|intron_variant|MODIFIER|OCA2|ENSG00000104044|Transcript|ENST00000353809.5|protein_coding||14/22||||||||rs4778218||-1||HGNC|8101||||||||||17236130||||,G|intron_variant|MODIFIER|OCA2|ENSG00000104044|Transcript|ENST00000354638.3|protein_coding||15/23||||||||rs4778218||-1||HGNC|8101||||||||||17236130||||,G|intron_variant|MODIFIER|OCA2|ENSG00000104044|Transcript|ENST00000382996.2|protein_coding||15/18||||||||rs4778218||-1||HGNC|8101||||||||||17236130||||
15	28211789	chr15:28211789	T	C	.	.	AC=0;AN=0;AF=0.00043706;CSQ=C|intron_variant|MODIFIER|OCA2|ENSG00000104044|Transcript|ENST00000353809.5|protein_coding||14/22||||||||rs1314900666||-1||HGNC|8101||||||||||||||,C|intron_variant|MODIFIER|OCA2|ENSG00000104044|Transcript|ENST00000354638.3|protein_coding||15/23||||||||rs1314900666||-1||HGNC|8101||||||||||||||,C|intron_variant|MODIFIER|OCA2|ENSG00000104044|Transcript|ENST00000382996.2|protein_coding||15/18||||||||rs1314900666||-1||HGNC|8101||||||||||||||
15	28211897	rs151046206	C	T	.	.	AC=1;AN=606;AF=0.0013228;CSQ=T|synonymous_variant|LOW|OCA2|ENSG00000104044|Transcript|ENST00000353809.5|protein_coding|14/23||||1613|1503|501|P|ccG/ccA|rs151046206&COSM1372218&COSM5495158&COSM5495159||-1||HGNC|8101||||||||0&1&1&1|0&1&1&1|||||,T|synonymous_variant|LOW|OCA2|ENSG00000104044|Transcript|ENST00000354638.3|protein_coding|15/24||||1731|1575|525|P|ccG/ccA|rs151046206&COSM1372218&COSM5495158&COSM5495159||-1||HGNC|8101||||||||0&1&1&1|0&1&1&1|||||,T|synonymous_variant|LOW|OCA2|ENSG00000104044|Transcript|ENST00000382996.2|protein_coding|15/19||||1685|1575|525|P|ccG/ccA|rs151046206&COSM1372218&COSM5495158&COSM5495159||-1||HGNC|8101||||||||0&1&1&1|0&1&1&1|||||
15	28211912	rs140932222	G	T	.	.	AC=1;AN=606;AF=0.00098555;CSQ=T|synonymous_variant|LOW|OCA2|ENSG00000104044|Transcript|ENST00000353809.5|protein_coding|14/23||||1598|1488|496|L|ctC/ctA|rs140932222||-1||HGNC|8101||||||0.0004||||||||,T|synonymous_variant|LOW|OCA2|ENSG00000104044|Transcript|ENST00000354638.3|protein_coding|15/24||||1716|1560|520|L|ctC/ctA|rs140932222||-1||HGNC|8101||||||0.0004||||||||,T|synonymous_variant|LOW|OCA2|ENSG00000104044|Transcript|ENST00000382996.2|protein_coding|15/19||||1670|1560|520|L|ctC/ctA|rs140932222||-1||HGNC|8101||||||0.0004||||||||
15	28211921	rs1800411	G	A	.	.	AC=0;AN=0;AF=0.29983;CSQ=A|synonymous_variant|LOW|OCA2|ENSG00000104044|Transcript|ENST00000353809.5|protein_coding|14/23||||1589|1479|493|C|tgC/tgT|rs1800411||-1||HGNC|8101||||||0.3640|benign||1|25741868&20158590&17999355&17236130&22734612&14704187||||,A|synonymous_variant|LOW|OCA2|ENSG00000104044|Transcript|ENST00000354638.3|protein_coding|15/24||||1707|1551|517|C|tgC/tgT|rs1800411||-1||HGNC|8101||||||0.3640|benign||1|25741868&20158590&17999355&17236130&22734612&14704187||||,A|synonymous_variant|LOW|OCA2|ENSG00000104044|Transcript|ENST00000382996.2|protein_coding|15/19||||1661|1551|517|C|tgC/tgT|rs1800411||-1||HGNC|8101||||||0.3640|benign||1|25741868&20158590&17999355&17236130&22734612&14704187||||
15	28211944	rs201590781	G	A	.	.	AC=1;AN=760;AF=0.00078411;CSQ=A|missense_variant|MODERATE|OCA2|ENSG00000104044|Transcript|ENST00000353809.5|protein_coding|14/23||||1566|1456|486|P/S|Cca/Tca|||-1||HGNC|8101||||deleterious(0.02)|benign(0.036)|||||||||,A|missense_variant|MODERATE|OCA2|ENSG00000104044|Transcript|ENST00000354638.3|protein_coding|15/24||||1684|1528|510|P/S|Cca/Tca|||-1||HGNC|8101||||deleterious(0.02)|possibly_damaging(0.497)|||||||||,A|missense_variant|MODERATE|OCA2|ENSG00000104044|Transcript|ENST00000382996.2|protein_coding|15/19||||1638|1528|510|P/S|Cca/Tca|||-1||HGNC|8101||||deleterious(0.02)|possibly_damaging(0.466)|||||||||
15	28211953	rs138606284	G	A	.	.	AC=0;AN=762;AF=0.00026123;CSQ=A|stop_gained|HIGH|OCA2|ENSG00000104044|Transcript|ENST00000353809.5|protein_coding|14/23||||1557|1447|483|R/*|Cga/Tga|||-1||HGNC|8101||||||||||||||,A|stop_gained|HIGH|OCA2|ENSG00000104044|Transcript|ENST00000354638.3|protein_coding|15/24||||1675|1519|507|R/*|Cga/Tga|||-1||HGNC|8101||||||||||||||,A|stop_gained|HIGH|OCA2|ENSG00000104044|Transcript|ENST00000382996.2|protein_coding|15/19||||1629|1519|507|R/*|Cga/Tga|||-1||HGNC|8101||||||||||||||
15	28216972	rs76470826	A	A	.	.	AC=1;AN=778;AF=0.0019305
15	28217189	rs544667194	C	T	.	.	AC=0;AN=778;AF=0.0002145;CSQ=T|intron_variant|MODIFIER|OCA2|ENSG00000104044|Transcript|ENST00000353809.5|protein_coding||13/22||||||||rs544667194||-1||HGNC|8101||||||0.0010||||||||,T|intron_variant|MODIFIER|OCA2|ENSG00000104044|Transcript|ENST00000354638.3|protein_coding||14/23||||||||rs544667194||-1||HGNC|8101||||||0.0010||||||||,T|intron_variant|MODIFIER|OCA2|ENSG00000104044|Transcript|ENST00000382996.2|protein_coding||14/18||||||||rs544667194||-1||HGNC|8101||||||0.0010||||||||
15	28224899	rs561327188	G	T	.	.	AC=0;AN=778;AF=0.0002145;CSQ=T|intron_variant|MODIFIER|OCA2|ENSG00000104044|Transcript|ENST00000353809.5|protein_coding||13/22||||||||rs561327188||-1||HGNC|8101||||||0.0010||||||||,T|intron_variant|MODIFIER|OCA2|ENSG00000104044|Transcript|ENST00000354638.3|protein_coding||14/23||||||||rs561327188||-1||HGNC|8101||||||0.0010||||||||,T|intron_variant|MODIFIER|OCA2|ENSG00000104044|Transcript|ENST00000382996.2|protein_coding||14/18||||||||rs561327188||-1||HGNC|8101||||||0.0010||||||||
15	28228486	variant.34289	G	A	.	.	AC=0;AN=762;AF=0.00026123;CSQ=A|splice_region_variant&intron_variant|LOW|OCA2|ENSG00000104044|Transcript|ENST00000353809.5|protein_coding||13/22||||||||CS141119||-1||HGNC|8101|||||||||1|||||,A|splice_region_variant&intron_variant|LOW|OCA2|ENSG00000104044|Transcript|ENST00000354638.3|protein_coding||14/23||||||||CS141119||-1||HGNC|8101|||||||||1|||||,A|splice_region_variant&intron_variant|LOW|OCA2|ENSG00000104044|Transcript|ENST00000382996.2|protein_coding||14/18||||||||CS141119||-1||HGNC|8101|||||||||1|||||
15	28228511	rs202126510	T	C	.	.	AC=0;AN=0;AF=0.00043706;CSQ=C|missense_variant|MODERATE|OCA2|ENSG00000104044|Transcript|ENST00000353809.5|protein_coding|13/23||||1521|1411|471|N/D|Aac/Gac|rs202126510&COSM4384840&COSM4384841||-1||HGNC|8101||||deleterious(0.01)|benign(0.249)|0.0002||0&1&1|0&1&1|||||,C|missense_variant|MODERATE|OCA2|ENSG00000104044|Transcript|ENST00000354638.3|protein_coding|14/24||||1639|1483|495|N/D|Aac/Gac|rs202126510&COSM4384840&COSM4384841||-1||HGNC|8101||||deleterious(0)|possibly_damaging(0.728)|0.0002||0&1&1|0&1&1|||||,C|missense_variant|MODERATE|OCA2|ENSG00000104044|Transcript|ENST00000382996.2|protein_coding|14/19||||1593|1483|495|N/D|Aac/Gac|rs202126510&COSM4384840&COSM4384841||-1||HGNC|8101||||deleterious(0.01)|possibly_damaging(0.849)|0.0002||0&1&1|0&1&1|||||
15	28228529	rs121918170	A	G	.	.	AC=1;AN=764;AF=0.00097879;CSQ=G|missense_variant|MODERATE|OCA2|ENSG00000104044|Transcript|ENST00000353809.5|protein_coding|13/23||||1503|1393|465|Y/H|Tat/Cat|CM971083||-1||HGNC|8101||||deleterious(0)|probably_damaging(1)||||1|||||,G|missense_variant|MODERATE|OCA2|ENSG00000104044|Transcript|ENST00000354638.3|protein_coding|14/24||||1621|1465|489|Y/H|Tat/Cat|CM971083||-1||HGNC|8101||||deleterious(0)|probably_damaging(1)||||1|||||,G|missense_variant|MODERATE|OCA2|ENSG00000104044|Transcript|ENST00000382996.2|protein_coding|14/19||||1575|1465|489|Y/H|Tat/Cat|CM971083||-1||HGNC|8101||||deleterious(0)|probably_damaging(0.999)||||1|||||
15	28228553	rs74653330	G	A	.	.	AC=0;AN=778;AF=0.00021231;CSQ=A|missense_variant|MODERATE|OCA2|ENSG00000104044|Transcript|ENST00000353809.5|protein_coding|13/23||||1479|1369|457|P/S|Ccc/Tcc|CM941112||-1||HGNC|8101||||tolerated(0.06)|possibly_damaging(0.492)||||1|||||,A|missense_variant|MODERATE|OCA2|ENSG00000104044|Transcript|ENST00000354638.3|protein_coding|14/24||||1597|1441|481|P/S|Ccc/Tcc|CM941112||-1||HGNC|8101||||tolerated(0.08)|possibly_damaging(0.457)||||1|||||,A|missense_variant|MODERATE|OCA2|ENSG00000104044|Transcript|ENST00000382996.2|protein_coding|14/19||||1551|1441|481|P/S|Ccc/Tcc|CM941112||-1||HGNC|8101||||deleterious(0.04)|possibly_damaging(0.858)||||1|||||
15	28228644	rs12910433	G	A	.	.	AC=429;AN=606;AF=0.30092;CSQ=A|intron_variant|MODIFIER|OCA2|ENSG00000104044|Transcript|ENST00000353809.5|protein_coding||12/22||||||||rs12910433||-1||HGNC|8101||||||0.3213|benign||1|25741868&20158590&17999355&17236130&27081560||||,A|intron_variant|MODIFIER|OCA2|ENSG00000104044|Transcript|ENST00000354638.3|protein_coding||13/23||||||||rs12910433||-1||HGNC|8101||||||0.3213|benign||1|25741868&20158590&17999355&17236130&27081560||||,A|intron_variant|MODIFIER|OCA2|ENSG00000104044|Transcript|ENST00000382996.2|protein_coding||13/18||||||||rs12910433||-1||HGNC|8101||||||0.3213|benign||1|25741868&20158590&17999355&17236130&27081560||||
15	28228675	rs761653807	G	A	.	.	AC=0;AN=0;AF=0.00043706;CSQ=A|intron_variant|MODIFIER|OCA2|ENSG00000104044|Transcript|ENST00000353809.5|protein_coding||12/22||||||||rs761653807||-1||HGNC|8101||||||||||||||,A|intron_variant|MODIFIER|OCA2|ENSG00000104044|Transcript|ENST00000354638.3|protein_coding||13/23||||||||rs761653807||-1||HGNC|8101||||||||||||||,A|intron_variant|MODIFIER|OCA2|ENSG00000104044|Transcript|ENST00000382996.2|protein_coding||13/18||||||||rs761653807||-1||HGNC|8101||||||||||||||
15	28230184	rs1800410	T	C	.	.	AC=0;AN=0;AF=0.12631;CSQ=C|intron_variant|MODIFIER|OCA2|ENSG00000104044|Transcript|ENST00000353809.5|protein_coding||12/22||||||||rs1800410||-1||HGNC|8101||||||0.3678||||18282109&20158590&17236130&22734612&14704187||||,C|intron_variant|MODIFIER|OCA2|ENSG00000104044|Transcript|ENST00000354638.3|protein_coding||13/23||||||||rs1800410||-1||HGNC|8101||||||0.3678||||18282109&20158590&17236130&22734612&14704187||||,C|intron_variant|MODIFIER|OCA2|ENSG00000104044|Transcript|ENST00000382996.2|protein_coding||13/18||||||||rs1800410||-1||HGNC|8101||||||0.3678||||18282109&20158590&17236130&22734612&14704187||||
15	28230211	rs200764804	A	G	.	.	AC=0;AN=778;AF=0.00021231;CSQ=G|missense_variant&splice_region_variant|MODERATE|OCA2|ENSG00000104044|Transcript|ENST00000353809.5|protein_coding|12/23||||1401|1291|431|W/R|Tgg/Cgg|CM100995||-1||HGNC|8101|||||||||1|||||,G|missense_variant&splice_region_variant|MODERATE|OCA2|ENSG00000104044|Transcript|ENST00000354638.3|protein_coding|13/24||||1519|1363|455|W/R|Tgg/Cgg|CM100995||-1||HGNC|8101|||||||||1|||||,G|missense_variant&splice_region_variant|MODERATE|OCA2|ENSG00000104044|Transcript|ENST00000382996.2|protein_coding|13/19||||1473|1363|455|W/R|Tgg/Cgg|CM100995||-1||HGNC|8101|||||||||1|||||
15	28230247	rs121918166	G	A	.	.	AC=12;AN=764;AF=0.01044;CSQ=A|missense_variant|MODERATE|OCA2|ENSG00000104044|Transcript|ENST00000353809.5|protein_coding|12/23||||1365|1255|419|L/F|Ctc/Ttc|CM941111||-1||HGNC|8101||||deleterious(0)|probably_damaging(1)||||1|||||,A|missense_variant|MODERATE|OCA2|ENSG00000104044|Transcript|ENST00000354638.3|protein_coding|13/24||||1483|1327|443|L/F|Ctc/Ttc|CM941111||-1||HGNC|8101||||deleterious(0)|probably_damaging(1)||||1|||||,A|missense_variant|MODERATE|OCA2|ENSG00000104044|Transcript|ENST00000382996.2|protein_coding|13/19||||1437|1327|443|L/F|Ctc/Ttc|CM941111||-1||HGNC|8101||||deleterious(0)|probably_damaging(1)||||1|||||
15	28230254	rs1800408	G	C	.	.	AC=0;AN=762;AF=0.00052274;CSQ=C|missense_variant|MODERATE|OCA2|ENSG00000104044|Transcript|ENST00000353809.5|protein_coding|12/23||||1358|1248|416|F/L|ttC/ttG|||-1||HGNC|8101||||||||||||||,C|missense_variant|MODERATE|OCA2|ENSG00000104044|Transcript|ENST00000354638.3|protein_coding|13/24||||1476|1320|440|F/L|ttC/ttG|||-1||HGNC|8101||||||||||||||,C|missense_variant|MODERATE|OCA2|ENSG00000104044|Transcript|ENST00000382996.2|protein_coding|13/19||||1430|1320|440|F/L|ttC/ttG|||-1||HGNC|8101||||||||||||||
15	28230318	rs1800407	C	T	.	.	AC=67;AN=606;AF=0.092313;CSQ=T|missense_variant|MODERATE|OCA2|ENSG00000104044|Transcript|ENST00000353809.5|protein_coding|12/23||||1294|1184|395|R/Q|cGg/cAg|rs1800407&CM025432||-1||HGNC|8101||||deleterious(0.02)|possibly_damaging(0.879)|0.0254|affects&likely_benign||1&1|20463881&25741868&20158590&21197618&26547235&26938746&27468418&26567291&19384953&20546537&20042077&24809478&19710684&21926416&27424798&20585627&17236130&24681889&22065085&18252222&20457063&21674838&23948321&24631691&24880832&26848990&27221533&12163334&15889046&18093281&19208107&19320733&26286644&19278628&16857289&23612573&24416183&23986280&28240252&22842228&23100201&27766958&23843775&23317428&28819144&28500464||||,T|missense_variant|MODERATE|OCA2|ENSG00000104044|Transcript|ENST00000354638.3|protein_coding|13/24||||1412|1256|419|R/Q|cGg/cAg|rs1800407&CM025432||-1||HGNC|8101||||deleterious(0.02)|probably_damaging(0.986)|0.0254|affects&likely_benign||1&1|20463881&25741868&20158590&21197618&26547235&26938746&27468418&26567291&19384953&20546537&20042077&24809478&19710684&21926416&27424798&20585627&17236130&24681889&22065085&18252222&20457063&21674838&23948321&24631691&24880832&26848990&27221533&12163334&15889046&18093281&19208107&19320733&26286644&19278628&16857289&23612573&24416183&23986280&28240252&22842228&23100201&27766958&23843775&23317428&28819144&28500464||||,T|missense_variant|MODERATE|OCA2|ENSG00000104044|Transcript|ENST00000382996.2|protein_coding|13/19||||1366|1256|419|R/Q|cGg/cAg|rs1800407&CM025432||-1||HGNC|8101||||deleterious(0.01)|probably_damaging(0.968)|0.0254|affects&likely_benign||1&1|20463881&25741868&20158590&21197618&26547235&26938746&27468418&26567291&19384953&20546537&20042077&24809478&19710684&21926416&27424798&20585627&17236130&24681889&22065085&18252222&20457063&21674838&23948321&24631691&24880832&26848990&27221533&12163334&15889046&18093281&19208107&19320733&26286644&19278628&16857289&23612573&24416183&23986280&28240252&22842228&23100201&27766958&23843775&23317428&28819144&28500464||||
15	28230318	rs386545578	G	A	.	.	AC=80;AN=762;AF=0.087774;CSQ=A|missense_variant|MODERATE|OCA2|ENSG00000104044|Transcript|ENST00000353809.5|protein_coding|12/23||||1294|1184|395|P/L|cCg/cTg|CM025432||-1||HGNC|8101||||deleterious(0.01)|probably_damaging(0.91)||||1|||||,A|missense_variant|MODERATE|OCA2|ENSG00000104044|Transcript|ENST00000354638.3|protein_coding|13/24||||1412|1256|419|P/L|cCg/cTg|CM025432||-1||HGNC|8101||||deleterious(0.01)|probably_damaging(0.988)||||1|||||,A|missense_variant|MODERATE|OCA2|ENSG00000104044|Transcript|ENST00000382996.2|protein_coding|13/19||||1366|1256|419|P/L|cCg/cTg|CM025432||-1||HGNC|8101||||deleterious(0)|probably_damaging(0.987)||||1|||||
15	28230319	rs143218168	A	G	.	.	AC=762;AN=762;AF=0.00052247;CSQ=G|missense_variant|MODERATE|OCA2|ENSG00000104044|Transcript|ENST00000353809.5|protein_coding|12/23||||1293|1183|395|W/R|Tgg/Cgg|CM971080||-1||HGNC|8101|||||||||1|||||,G|missense_variant|MODERATE|OCA2|ENSG00000104044|Transcript|ENST00000354638.3|protein_coding|13/24||||1411|1255|419|W/R|Tgg/Cgg|CM971080||-1||HGNC|8101|||||||||1|||||,G|missense_variant|MODERATE|OCA2|ENSG00000104044|Transcript|ENST00000382996.2|protein_coding|13/19||||1365|1255|419|W/R|Tgg/Cgg|CM971080||-1||HGNC|8101|||||||||1|||||
15	28230343	rs375750722	A	G	.	.	AC=0;AN=0;AF=0.00043706;CSQ=G|intron_variant|MODIFIER|OCA2|ENSG00000104044|Transcript|ENST00000353809.5|protein_coding||11/22||||||||rs375750722||-1||HGNC|8101||||||||||||||,G|intron_variant|MODIFIER|OCA2|ENSG00000104044|Transcript|ENST00000354638.3|protein_coding||12/23||||||||rs375750722||-1||HGNC|8101||||||||||||||,G|intron_variant|MODIFIER|OCA2|ENSG00000104044|Transcript|ENST00000382996.2|protein_coding||12/18||||||||rs375750722||-1||HGNC|8101||||||||||||||
15	28230356	rs377070187	G	C	.	.	AC=1;AN=606;AF=0.0013228;CSQ=C|intron_variant|MODIFIER|OCA2|ENSG00000104044|Transcript|ENST00000353809.5|protein_coding||11/22||||||||rs377070187||-1||HGNC|8101||||||||||||||,C|intron_variant|MODIFIER|OCA2|ENSG00000104044|Transcript|ENST00000354638.3|protein_coding||12/23||||||||rs377070187||-1||HGNC|8101||||||||||||||,C|intron_variant|MODIFIER|OCA2|ENSG00000104044|Transcript|ENST00000382996.2|protein_coding||12/18||||||||rs377070187||-1||HGNC|8101||||||||||||||
15	28230366	rs201126000	C	T	.	.	AC=1;AN=606;AF=0.0013228;CSQ=T|intron_variant|MODIFIER|OCA2|ENSG00000104044|Transcript|ENST00000353809.5|protein_coding||11/22||||||||rs201126000||-1||HGNC|8101||||||0.0006||||||||,T|intron_variant|MODIFIER|OCA2|ENSG00000104044|Transcript|ENST00000354638.3|protein_coding||12/23||||||||rs201126000||-1||HGNC|8101||||||0.0006||||||||,T|intron_variant|MODIFIER|OCA2|ENSG00000104044|Transcript|ENST00000382996.2|protein_coding||12/18||||||||rs201126000||-1||HGNC|8101||||||0.0006||||||||
15	28230378	rs117886461	G	A	.	.	AC=16;AN=606;AF=0.025296;CSQ=A|intron_variant|MODIFIER|OCA2|ENSG00000104044|Transcript|ENST00000353809.5|protein_coding||11/22||||||||rs117886461||-1||HGNC|8101||||||0.0036||||||||,A|intron_variant|MODIFIER|OCA2|ENSG00000104044|Transcript|ENST00000354638.3|protein_coding||12/23||||||||rs117886461||-1||HGNC|8101||||||0.0036||||||||,A|intron_variant|MODIFIER|OCA2|ENSG00000104044|Transcript|ENST00000382996.2|protein_coding||12/18||||||||rs117886461||-1||HGNC|8101||||||0.0036||||||||
15	28231761	rs144812594	A	G	.	.	AC=760;AN=760;AF=0.00078411;CSQ=G|missense_variant|MODERATE|OCA2|ENSG00000104044|Transcript|ENST00000353809.5|protein_coding|11/23||||1249|1139|380|M/T|aTg/aCg|CM952146&COSM4168871&COSM4168872||-1||HGNC|8101||||||||0&1&1|1&1&1|||||,G|missense_variant|MODERATE|OCA2|ENSG00000104044|Transcript|ENST00000354638.3|protein_coding|12/24||||1367|1211|404|M/T|aTg/aCg|CM952146&COSM4168871&COSM4168872||-1||HGNC|8101||||||||0&1&1|1&1&1|||||,G|missense_variant|MODERATE|OCA2|ENSG00000104044|Transcript|ENST00000382996.2|protein_coding|12/19||||1321|1211|404|M/T|aTg/aCg|CM952146&COSM4168871&COSM4168872||-1||HGNC|8101||||||||0&1&1|1&1&1|||||
15	28231771	rs145880356	A	G	.	.	AC=0;AN=754;AF=0.00052411;CSQ=G|missense_variant|MODERATE|OCA2|ENSG00000104044|Transcript|ENST00000353809.5|protein_coding|11/23||||1239|1129|377|F/L|Ttt/Ctt|rs145880356||-1||HGNC|8101||||tolerated(0.29)|benign(0.09)|||||||||,G|missense_variant|MODERATE|OCA2|ENSG00000104044|Transcript|ENST00000354638.3|protein_coding|12/24||||1357|1201|401|F/L|Ttt/Ctt|rs145880356||-1||HGNC|8101||||tolerated(0.4)|benign(0.241)|||||||||,G|missense_variant|MODERATE|OCA2|ENSG00000104044|Transcript|ENST00000382996.2|protein_coding|12/19||||1311|1201|401|F/L|Ttt/Ctt|rs145880356||-1||HGNC|8101||||tolerated(0.2)|possibly_damaging(0.69)|||||||||
15	28231780	rs75208498	A	C	.	.	AC=754;AN=754;AF=0.0015732;CSQ=C|missense_variant|MODERATE|OCA2|ENSG00000104044|Transcript|ENST00000353809.5|protein_coding|11/23||||1230|1120|374|L/V|Tta/Gta|||-1||HGNC|8101||||||||||||||,C|missense_variant|MODERATE|OCA2|ENSG00000104044|Transcript|ENST00000354638.3|protein_coding|12/24||||1348|1192|398|L/V|Tta/Gta|||-1||HGNC|8101||||||||||||||,C|missense_variant|MODERATE|OCA2|ENSG00000104044|Transcript|ENST00000382996.2|protein_coding|12/19||||1302|1192|398|L/V|Tta/Gta|||-1||HGNC|8101||||||||||||||
15	28231793	rs10852218	T	C	.	.	AC=489;AN=606;AF=0.17904;CSQ=C|splice_region_variant&intron_variant|LOW|OCA2|ENSG00000104044|Transcript|ENST00000353809.5|protein_coding||10/22||||||||rs10852218||-1||HGNC|8101||||||0.6933|benign||1|25741868&20158590&17236130&22734612||||,C|splice_region_variant&intron_variant|LOW|OCA2|ENSG00000104044|Transcript|ENST00000354638.3|protein_coding||11/23||||||||rs10852218||-1||HGNC|8101||||||0.6933|benign||1|25741868&20158590&17236130&22734612||||,C|splice_region_variant&intron_variant|LOW|OCA2|ENSG00000104044|Transcript|ENST00000382996.2|protein_coding||11/18||||||||rs10852218||-1||HGNC|8101||||||0.6933|benign||1|25741868&20158590&17236130&22734612||||
15	28234712	rs374211481	G	A	.	.	AC=0;AN=0;AF=0.0021853;CSQ=A|intron_variant|MODIFIER|OCA2|ENSG00000104044|Transcript|ENST00000353809.5|protein_coding||10/22||||||||rs374211481||-1||HGNC|8101||||||0.0002||||||||,A|intron_variant|MODIFIER|OCA2|ENSG00000104044|Transcript|ENST00000354638.3|protein_coding||11/23||||||||rs374211481||-1||HGNC|8101||||||0.0002||||||||,A|intron_variant|MODIFIER|OCA2|ENSG00000104044|Transcript|ENST00000382996.2|protein_coding||11/18||||||||rs374211481||-1||HGNC|8101||||||0.0002||||||||,A|regulatory_region_variant|MODIFIER|||RegulatoryFeature|ENSR00001083458|CTCF_binding_site||||||||||rs374211481|||||||||||0.0002||||||||,A|regulatory_region_variant|MODIFIER|||RegulatoryFeature|ENSR00001083459|open_chromatin_region||||||||||rs374211481|||||||||||0.0002||||||||
15	28234729	rs200890879	G	C	.	.	AC=0;AN=606;AF=0.00022707;CSQ=C|intron_variant|MODIFIER|OCA2|ENSG00000104044|Transcript|ENST00000353809.5|protein_coding||10/22||||||||rs200890879||-1||HGNC|8101||||||||||||||,C|intron_variant|MODIFIER|OCA2|ENSG00000104044|Transcript|ENST00000354638.3|protein_coding||11/23||||||||rs200890879||-1||HGNC|8101||||||||||||||,C|intron_variant|MODIFIER|OCA2|ENSG00000104044|Transcript|ENST00000382996.2|protein_coding||11/18||||||||rs200890879||-1||HGNC|8101||||||||||||||,C|regulatory_region_variant|MODIFIER|||RegulatoryFeature|ENSR00001083458|CTCF_binding_site||||||||||rs200890879|||||||||||||||||||,C|regulatory_region_variant|MODIFIER|||RegulatoryFeature|ENSR00001083459|open_chromatin_region||||||||||rs200890879|||||||||||||||||||
15	28234769	rs150335311	A	G	.	.	AC=778;AN=778;AF=0.00057143;CSQ=G|missense_variant|MODERATE|OCA2|ENSG00000104044|Transcript|ENST00000353809.5|protein_coding|10/23||||1198|1088|363|M/T|aTg/aCg|||-1||HGNC|8101||||||||||||||,G|missense_variant|MODERATE|OCA2|ENSG00000104044|Transcript|ENST00000354638.3|protein_coding|11/24||||1316|1160|387|M/T|aTg/aCg|||-1||HGNC|8101||||||||||||||,G|missense_variant|MODERATE|OCA2|ENSG00000104044|Transcript|ENST00000382996.2|protein_coding|11/19||||1270|1160|387|M/T|aTg/aCg|||-1||HGNC|8101||||||||||||||,G|regulatory_region_variant|MODIFIER|||RegulatoryFeature|ENSR00001083458|CTCF_binding_site|||||||||||||||||||||||||||||,G|regulatory_region_variant|MODIFIER|||RegulatoryFeature|ENSR00001083459|open_chromatin_region|||||||||||||||||||||||||||||
15	28234829	rs200081580	A	G	.	.	AC=0;AN=606;AF=0.0013141;CSQ=G|intron_variant|MODIFIER|OCA2|ENSG00000104044|Transcript|ENST00000353809.5|protein_coding||9/22||||||||rs200081580||-1||HGNC|8101||||||0.0002|likely_benign|||25741868||||,G|intron_variant|MODIFIER|OCA2|ENSG00000104044|Transcript|ENST00000354638.3|protein_coding||10/23||||||||rs200081580||-1||HGNC|8101||||||0.0002|likely_benign|||25741868||||,G|intron_variant|MODIFIER|OCA2|ENSG00000104044|Transcript|ENST00000382996.2|protein_coding||10/18||||||||rs200081580||-1||HGNC|8101||||||0.0002|likely_benign|||25741868||||,G|regulatory_region_variant|MODIFIER|||RegulatoryFeature|ENSR00001083458|CTCF_binding_site||||||||||rs200081580|||||||||||0.0002|likely_benign|||25741868||||,G|regulatory_region_variant|MODIFIER|||RegulatoryFeature|ENSR00001083459|open_chromatin_region||||||||||rs200081580|||||||||||0.0002|likely_benign|||25741868||||
15	28234845	rs202234532	C	T	.	.	AC=0;AN=0;AF=0.00043706;CSQ=T|intron_variant|MODIFIER|OCA2|ENSG00000104044|Transcript|ENST00000353809.5|protein_coding||9/22||||||||rs202234532||-1||HGNC|8101||||||0.0002||||||||,T|intron_variant|MODIFIER|OCA2|ENSG00000104044|Transcript|ENST00000354638.3|protein_coding||10/23||||||||rs202234532||-1||HGNC|8101||||||0.0002||||||||,T|intron_variant|MODIFIER|OCA2|ENSG00000104044|Transcript|ENST00000382996.2|protein_coding||10/18||||||||rs202234532||-1||HGNC|8101||||||0.0002||||||||,T|regulatory_region_variant|MODIFIER|||RegulatoryFeature|ENSR00001083458|CTCF_binding_site||||||||||rs202234532|||||||||||0.0002||||||||,T|regulatory_region_variant|MODIFIER|||RegulatoryFeature|ENSR00001083459|open_chromatin_region||||||||||rs202234532|||||||||||0.0002||||||||
15	28235725	rs1800405	G	A	.	.	AC=4;AN=606;AF=0.0068988;CSQ=A|intron_variant|MODIFIER|OCA2|ENSG00000104044|Transcript|ENST00000353809.5|protein_coding||9/22||||||||rs1800405&CS1111669||-1||HGNC|8101||||||0.0192|likely_benign||1&1|25741868&17236130||||,A|synonymous_variant|LOW|OCA2|ENSG00000104044|Transcript|ENST00000354638.3|protein_coding|10/24||||1269|1113|371|G|ggC/ggT|rs1800405&CS1111669||-1||HGNC|8101||||||0.0192|likely_benign||1&1|25741868&17236130||||,A|synonymous_variant|LOW|OCA2|ENSG00000104044|Transcript|ENST00000382996.2|protein_coding|10/19||||1223|1113|371|G|ggC/ggT|rs1800405&CS1111669||-1||HGNC|8101||||||0.0192|likely_benign||1&1|25741868&17236130||||,A|regulatory_region_variant|MODIFIER|||RegulatoryFeature|ENSR00001083460|open_chromatin_region||||||||||rs1800405&CS1111669|||||||||||0.0192|likely_benign||1&1|25741868&17236130||||
15	28235729	rs34731820	A	G	.	.	AC=1;AN=778;AF=0.00021231;CSQ=G|intron_variant|MODIFIER|OCA2|ENSG00000104044|Transcript|ENST00000353809.5|protein_coding||9/22||||||||rs34731820&CM000192||-1||HGNC|8101||||||0.0030|||0&1|25741868||||,G|missense_variant|MODERATE|OCA2|ENSG00000104044|Transcript|ENST00000354638.3|protein_coding|10/24||||1265|1109|370|I/T|aTt/aCt|rs34731820&CM000192||-1||HGNC|8101||||tolerated(0.16)|benign(0.038)|0.0030|||0&1|25741868||||,G|missense_variant|MODERATE|OCA2|ENSG00000104044|Transcript|ENST00000382996.2|protein_coding|10/19||||1219|1109|370|I/T|aTt/aCt|rs34731820&CM000192||-1||HGNC|8101||||tolerated(0.17)|benign(0.055)|0.0030|||0&1|25741868||||,G|regulatory_region_variant|MODIFIER|||RegulatoryFeature|ENSR00001083460|open_chromatin_region||||||||||rs34731820&CM000192|||||||||||0.0030|||0&1|25741868||||
15	28235735	rs61745150	A	G	.	.	AC=762;AN=762;AF=0.00052247;CSQ=G|intron_variant|MODIFIER|OCA2|ENSG00000104044|Transcript|ENST00000353809.5|protein_coding||9/22||||||||CM981405||-1||HGNC|8101|||||||||1|||||,G|missense_variant|MODERATE|OCA2|ENSG00000104044|Transcript|ENST00000354638.3|protein_coding|10/24||||1259|1103|368|V/A|gTt/gCt|CM981405||-1||HGNC|8101|||||||||1|||||,G|missense_variant|MODERATE|OCA2|ENSG00000104044|Transcript|ENST00000382996.2|protein_coding|10/19||||1213|1103|368|V/A|gTt/gCt|CM981405||-1||HGNC|8101|||||||||1|||||,G|regulatory_region_variant|MODIFIER|||RegulatoryFeature|ENSR00001083460|open_chromatin_region||||||||||CM981405||||||||||||||1|||||
15	28235773	rs1800404	C	T	.	.	AC=472;AN=606;AF=0.21748;CSQ=T|intron_variant|MODIFIER|OCA2|ENSG00000104044|Transcript|ENST00000353809.5|protein_coding||9/22||||||||rs1800404||-1||HGNC|8101||||||0.4107|benign||1|20021678&21273692&21498954&21592109&25741868&18282109&20158590&18654799&20004415&17999355&20585627&18392143&17236130&22065085&22734612&19461972&20927332&23612573&14704187&29025994&28701907&18578648&29129317||||,T|synonymous_variant|LOW|OCA2|ENSG00000104044|Transcript|ENST00000354638.3|protein_coding|10/24||||1221|1065|355|A|gcG/gcA|rs1800404||-1||HGNC|8101||||||0.4107|benign||1|20021678&21273692&21498954&21592109&25741868&18282109&20158590&18654799&20004415&17999355&20585627&18392143&17236130&22065085&22734612&19461972&20927332&23612573&14704187&29025994&28701907&18578648&29129317||||,T|synonymous_variant|LOW|OCA2|ENSG00000104044|Transcript|ENST00000382996.2|protein_coding|10/19||||1175|1065|355|A|gcG/gcA|rs1800404||-1||HGNC|8101||||||0.4107|benign||1|20021678&21273692&21498954&21592109&25741868&18282109&20158590&18654799&20004415&17999355&20585627&18392143&17236130&22065085&22734612&19461972&20927332&23612573&14704187&29025994&28701907&18578648&29129317||||,T|regulatory_region_variant|MODIFIER|||RegulatoryFeature|ENSR00001083460|open_chromatin_region||||||||||rs1800404|||||||||||0.4107|benign||1|20021678&21273692&21498954&21592109&25741868&18282109&20158590&18654799&20004415&17999355&20585627&18392143&17236130&22065085&22734612&19461972&20927332&23612573&14704187&29025994&28701907&18578648&29129317||||
15	28235832	rs145533503	C	T	.	.	AC=0;AN=0;AF=0.0061189;CSQ=T|intron_variant|MODIFIER|OCA2|ENSG00000104044|Transcript|ENST00000353809.5|protein_coding||9/22||||||||rs145533503||-1||HGNC|8101||||||0.0020||||||||,T|intron_variant|MODIFIER|OCA2|ENSG00000104044|Transcript|ENST00000354638.3|protein_coding||9/23||||||||rs145533503||-1||HGNC|8101||||||0.0020||||||||,T|intron_variant|MODIFIER|OCA2|ENSG00000104044|Transcript|ENST00000382996.2|protein_coding||9/18||||||||rs145533503||-1||HGNC|8101||||||0.0020||||||||,T|regulatory_region_variant|MODIFIER|||RegulatoryFeature|ENSR00001083460|open_chromatin_region||||||||||rs145533503|||||||||||0.0020||||||||
15	28237909	rs7178315	G	A	.	.	AC=166;AN=762;AF=0.20634;CSQ=A|intron_variant|MODIFIER|OCA2|ENSG00000104044|Transcript|ENST00000353809.5|protein_coding||9/22||||||||||-1||HGNC|8101||||||||||||||,A|intron_variant|MODIFIER|OCA2|ENSG00000104044|Transcript|ENST00000354638.3|protein_coding||9/23||||||||||-1||HGNC|8101||||||||||||||,A|intron_variant|MODIFIER|OCA2|ENSG00000104044|Transcript|ENST00000382996.2|protein_coding||9/18||||||||||-1||HGNC|8101||||||||||||||
15	28238728	rs78926045	C	G	.	.	AC=1;AN=778;AF=0.001287;CSQ=G|intron_variant|MODIFIER|OCA2|ENSG00000104044|Transcript|ENST00000353809.5|protein_coding||9/22||||||||rs78926045||-1||HGNC|8101||||||0.0150||||||||,G|intron_variant|MODIFIER|OCA2|ENSG00000104044|Transcript|ENST00000354638.3|protein_coding||9/23||||||||rs78926045||-1||HGNC|8101||||||0.0150||||||||,G|intron_variant|MODIFIER|OCA2|ENSG00000104044|Transcript|ENST00000382996.2|protein_coding||9/18||||||||rs78926045||-1||HGNC|8101||||||0.0150||||||||
15	28242428	rs114433186	G	A	.	.	AC=1;AN=778;AF=0.001287;CSQ=A|intron_variant|MODIFIER|OCA2|ENSG00000104044|Transcript|ENST00000353809.5|protein_coding||9/22||||||||rs114433186||-1||HGNC|8101||||||0.0150||||||||,A|intron_variant|MODIFIER|OCA2|ENSG00000104044|Transcript|ENST00000354638.3|protein_coding||9/23||||||||rs114433186||-1||HGNC|8101||||||0.0150||||||||,A|intron_variant|MODIFIER|OCA2|ENSG00000104044|Transcript|ENST00000382996.2|protein_coding||9/18||||||||rs114433186||-1||HGNC|8101||||||0.0150||||||||
15	28245333	rs138815278	C	T	.	.	AC=1;AN=778;AF=0.001287;CSQ=T|intron_variant|MODIFIER|OCA2|ENSG00000104044|Transcript|ENST00000353809.5|protein_coding||9/22||||||||rs138815278||-1||HGNC|8101||||||0.0150||||||||,T|intron_variant|MODIFIER|OCA2|ENSG00000104044|Transcript|ENST00000354638.3|protein_coding||9/23||||||||rs138815278||-1||HGNC|8101||||||0.0150||||||||,T|intron_variant|MODIFIER|OCA2|ENSG00000104044|Transcript|ENST00000382996.2|protein_coding||9/18||||||||rs138815278||-1||HGNC|8101||||||0.0150||||||||
15	28247118	rs111562191	A	G	.	.	AC=1;AN=778;AF=0.001287;CSQ=G|intron_variant|MODIFIER|OCA2|ENSG00000104044|Transcript|ENST00000353809.5|protein_coding||9/22||||||||rs111562191||-1||HGNC|8101||||||0.0270||||||||,G|intron_variant|MODIFIER|OCA2|ENSG00000104044|Transcript|ENST00000354638.3|protein_coding||9/23||||||||rs111562191||-1||HGNC|8101||||||0.0270||||||||,G|intron_variant|MODIFIER|OCA2|ENSG00000104044|Transcript|ENST00000382996.2|protein_coding||9/18||||||||rs111562191||-1||HGNC|8101||||||0.0270||||||||
15	28247182	rs113447395	C	T	.	.	AC=1;AN=778;AF=0.001287;CSQ=T|intron_variant|MODIFIER|OCA2|ENSG00000104044|Transcript|ENST00000353809.5|protein_coding||9/22||||||||rs113447395||-1||HGNC|8101||||||0.0270||||||||,T|intron_variant|MODIFIER|OCA2|ENSG00000104044|Transcript|ENST00000354638.3|protein_coding||9/23||||||||rs113447395||-1||HGNC|8101||||||0.0270||||||||,T|intron_variant|MODIFIER|OCA2|ENSG00000104044|Transcript|ENST00000382996.2|protein_coding||9/18||||||||rs113447395||-1||HGNC|8101||||||0.0270||||||||
15	28247345	rs112446283	G	A	.	.	AC=1;AN=778;AF=0.001287;CSQ=A|intron_variant|MODIFIER|OCA2|ENSG00000104044|Transcript|ENST00000353809.5|protein_coding||9/22||||||||rs112446283||-1||HGNC|8101||||||0.0272||||||||,A|intron_variant|MODIFIER|OCA2|ENSG00000104044|Transcript|ENST00000354638.3|protein_coding||9/23||||||||rs112446283||-1||HGNC|8101||||||0.0272||||||||,A|intron_variant|MODIFIER|OCA2|ENSG00000104044|Transcript|ENST00000382996.2|protein_coding||9/18||||||||rs112446283||-1||HGNC|8101||||||0.0272||||||||
15	28247351	rs77484052	C	T	.	.	AC=1;AN=778;AF=0.001287;CSQ=T|intron_variant|MODIFIER|OCA2|ENSG00000104044|Transcript|ENST00000353809.5|protein_coding||9/22||||||||rs77484052||-1||HGNC|8101||||||0.0270||||||||,T|intron_variant|MODIFIER|OCA2|ENSG00000104044|Transcript|ENST00000354638.3|protein_coding||9/23||||||||rs77484052||-1||HGNC|8101||||||0.0270||||||||,T|intron_variant|MODIFIER|OCA2|ENSG00000104044|Transcript|ENST00000382996.2|protein_coding||9/18||||||||rs77484052||-1||HGNC|8101||||||0.0270||||||||
15	28248388	rs111977040	T	C	.	.	AC=1;AN=778;AF=0.001287;CSQ=C|intron_variant|MODIFIER|OCA2|ENSG00000104044|Transcript|ENST00000353809.5|protein_coding||9/22||||||||rs111977040||-1||HGNC|8101||||||0.0407||||||||,C|intron_variant|MODIFIER|OCA2|ENSG00000104044|Transcript|ENST00000354638.3|protein_coding||9/23||||||||rs111977040||-1||HGNC|8101||||||0.0407||||||||,C|intron_variant|MODIFIER|OCA2|ENSG00000104044|Transcript|ENST00000382996.2|protein_coding||9/18||||||||rs111977040||-1||HGNC|8101||||||0.0407||||||||
15	28248742	rs116598101	A	G	.	.	AC=1;AN=778;AF=0.001287;CSQ=G|intron_variant|MODIFIER|OCA2|ENSG00000104044|Transcript|ENST00000353809.5|protein_coding||9/22||||||||rs116598101||-1||HGNC|8101||||||0.0407||||||||,G|intron_variant|MODIFIER|OCA2|ENSG00000104044|Transcript|ENST00000354638.3|protein_coding||9/23||||||||rs116598101||-1||HGNC|8101||||||0.0407||||||||,G|intron_variant|MODIFIER|OCA2|ENSG00000104044|Transcript|ENST00000382996.2|protein_coding||9/18||||||||rs116598101||-1||HGNC|8101||||||0.0407||||||||
15	28248945	rs149682884	G	A	.	.	AC=1;AN=778;AF=0.001287;CSQ=A|intron_variant|MODIFIER|OCA2|ENSG00000104044|Transcript|ENST00000353809.5|protein_coding||9/22||||||||rs149682884||-1||HGNC|8101||||||0.0264||||||||,A|intron_variant|MODIFIER|OCA2|ENSG00000104044|Transcript|ENST00000354638.3|protein_coding||9/23||||||||rs149682884||-1||HGNC|8101||||||0.0264||||||||,A|intron_variant|MODIFIER|OCA2|ENSG00000104044|Transcript|ENST00000382996.2|protein_coding||9/18||||||||rs149682884||-1||HGNC|8101||||||0.0264||||||||
15	28248980	rs74323543	A	C	.	.	AC=1;AN=778;AF=0.001287;CSQ=C|intron_variant|MODIFIER|OCA2|ENSG00000104044|Transcript|ENST00000353809.5|protein_coding||9/22||||||||rs74323543||-1||HGNC|8101||||||0.0405||||||||,C|intron_variant|MODIFIER|OCA2|ENSG00000104044|Transcript|ENST00000354638.3|protein_coding||9/23||||||||rs74323543||-1||HGNC|8101||||||0.0405||||||||,C|intron_variant|MODIFIER|OCA2|ENSG00000104044|Transcript|ENST00000382996.2|protein_coding||9/18||||||||rs74323543||-1||HGNC|8101||||||0.0405||||||||
15	28249012	rs112811639	T	G	.	.	AC=1;AN=778;AF=0.001287;CSQ=G|intron_variant|MODIFIER|OCA2|ENSG00000104044|Transcript|ENST00000353809.5|protein_coding||9/22||||||||rs112811639||-1||HGNC|8101||||||0.0270||||||||,G|intron_variant|MODIFIER|OCA2|ENSG00000104044|Transcript|ENST00000354638.3|protein_coding||9/23||||||||rs112811639||-1||HGNC|8101||||||0.0270||||||||,G|intron_variant|MODIFIER|OCA2|ENSG00000104044|Transcript|ENST00000382996.2|protein_coding||9/18||||||||rs112811639||-1||HGNC|8101||||||0.0270||||||||
15	28249031	rs113624298	T	C	.	.	AC=1;AN=778;AF=0.001287;CSQ=C|intron_variant|MODIFIER|OCA2|ENSG00000104044|Transcript|ENST00000353809.5|protein_coding||9/22||||||||rs113624298||-1||HGNC|8101||||||0.0405||||||||,C|intron_variant|MODIFIER|OCA2|ENSG00000104044|Transcript|ENST00000354638.3|protein_coding||9/23||||||||rs113624298||-1||HGNC|8101||||||0.0405||||||||,C|intron_variant|MODIFIER|OCA2|ENSG00000104044|Transcript|ENST00000382996.2|protein_coding||9/18||||||||rs113624298||-1||HGNC|8101||||||0.0405||||||||
15	28249243	rs75070978	C	T	.	.	AC=1;AN=778;AF=0.001287;CSQ=T|intron_variant|MODIFIER|OCA2|ENSG00000104044|Transcript|ENST00000353809.5|protein_coding||9/22||||||||rs75070978||-1||HGNC|8101||||||0.0270||||||||,T|intron_variant|MODIFIER|OCA2|ENSG00000104044|Transcript|ENST00000354638.3|protein_coding||9/23||||||||rs75070978||-1||HGNC|8101||||||0.0270||||||||,T|intron_variant|MODIFIER|OCA2|ENSG00000104044|Transcript|ENST00000382996.2|protein_coding||9/18||||||||rs75070978||-1||HGNC|8101||||||0.0270||||||||
15	28249420	rs113296520	A	G	.	.	AC=1;AN=778;AF=0.001287;CSQ=G|intron_variant|MODIFIER|OCA2|ENSG00000104044|Transcript|ENST00000353809.5|protein_coding||9/22||||||||rs113296520||-1||HGNC|8101||||||0.0300||||||||,G|intron_variant|MODIFIER|OCA2|ENSG00000104044|Transcript|ENST00000354638.3|protein_coding||9/23||||||||rs113296520||-1||HGNC|8101||||||0.0300||||||||,G|intron_variant|MODIFIER|OCA2|ENSG00000104044|Transcript|ENST00000382996.2|protein_coding||9/18||||||||rs113296520||-1||HGNC|8101||||||0.0300||||||||
15	28249598	rs78537724	G	A	.	.	AC=1;AN=778;AF=0.001287;CSQ=A|intron_variant|MODIFIER|OCA2|ENSG00000104044|Transcript|ENST00000353809.5|protein_coding||9/22||||||||rs78537724||-1||HGNC|8101||||||0.0300||||||||,A|intron_variant|MODIFIER|OCA2|ENSG00000104044|Transcript|ENST00000354638.3|protein_coding||9/23||||||||rs78537724||-1||HGNC|8101||||||0.0300||||||||,A|intron_variant|MODIFIER|OCA2|ENSG00000104044|Transcript|ENST00000382996.2|protein_coding||9/18||||||||rs78537724||-1||HGNC|8101||||||0.0300||||||||
15	28249671	rs112886039	C	T	.	.	AC=1;AN=778;AF=0.001287;CSQ=T|intron_variant|MODIFIER|OCA2|ENSG00000104044|Transcript|ENST00000353809.5|protein_coding||9/22||||||||rs112886039||-1||HGNC|8101||||||0.0300||||||||,T|intron_variant|MODIFIER|OCA2|ENSG00000104044|Transcript|ENST00000354638.3|protein_coding||9/23||||||||rs112886039||-1||HGNC|8101||||||0.0300||||||||,T|intron_variant|MODIFIER|OCA2|ENSG00000104044|Transcript|ENST00000382996.2|protein_coding||9/18||||||||rs112886039||-1||HGNC|8101||||||0.0300||||||||,T|regulatory_region_variant|MODIFIER|||RegulatoryFeature|ENSR00001083462|CTCF_binding_site||||||||||rs112886039|||||||||||0.0300||||||||
15	28249694	rs116408615	A	T	.	.	AC=1;AN=778;AF=0.001287;CSQ=T|intron_variant|MODIFIER|OCA2|ENSG00000104044|Transcript|ENST00000353809.5|protein_coding||9/22||||||||rs116408615||-1||HGNC|8101||||||0.0150||||||||,T|intron_variant|MODIFIER|OCA2|ENSG00000104044|Transcript|ENST00000354638.3|protein_coding||9/23||||||||rs116408615||-1||HGNC|8101||||||0.0150||||||||,T|intron_variant|MODIFIER|OCA2|ENSG00000104044|Transcript|ENST00000382996.2|protein_coding||9/18||||||||rs116408615||-1||HGNC|8101||||||0.0150||||||||,T|regulatory_region_variant|MODIFIER|||RegulatoryFeature|ENSR00001083462|CTCF_binding_site||||||||||rs116408615|||||||||||0.0150||||||||,T|TF_binding_site_variant|MODIFIER|||MotifFeature|ENSM00526900032|||||||||||rs116408615||1|||||||||0.0150|||||ENSM00526900032|4|Y|-0.088
15	28249705	rs113715958	C	T	.	.	AC=1;AN=778;AF=0.001287;CSQ=T|intron_variant|MODIFIER|OCA2|ENSG00000104044|Transcript|ENST00000353809.5|protein_coding||9/22||||||||rs113715958||-1||HGNC|8101||||||0.0300||||||||,T|intron_variant|MODIFIER|OCA2|ENSG00000104044|Transcript|ENST00000354638.3|protein_coding||9/23||||||||rs113715958||-1||HGNC|8101||||||0.0300||||||||,T|intron_variant|MODIFIER|OCA2|ENSG00000104044|Transcript|ENST00000382996.2|protein_coding||9/18||||||||rs113715958||-1||HGNC|8101||||||0.0300||||||||,T|regulatory_region_variant|MODIFIER|||RegulatoryFeature|ENSR00001083462|CTCF_binding_site||||||||||rs113715958|||||||||||0.0300||||||||
15	28249854	rs112838821	G	A	.	.	AC=1;AN=778;AF=0.001287;CSQ=A|intron_variant|MODIFIER|OCA2|ENSG00000104044|Transcript|ENST00000353809.5|protein_coding||9/22||||||||||-1||HGNC|8101||||||||||||||,A|intron_variant|MODIFIER|OCA2|ENSG00000104044|Transcript|ENST00000354638.3|protein_coding||9/23||||||||||-1||HGNC|8101||||||||||||||,A|intron_variant|MODIFIER|OCA2|ENSG00000104044|Transcript|ENST00000382996.2|protein_coding||9/18||||||||||-1||HGNC|8101||||||||||||||,A|regulatory_region_variant|MODIFIER|||RegulatoryFeature|ENSR00001083462|CTCF_binding_site|||||||||||||||||||||||||||||
15	28250009	rs7170546	A	G	.	.	AC=1;AN=778;AF=0.001287;CSQ=G|intron_variant|MODIFIER|OCA2|ENSG00000104044|Transcript|ENST00000353809.5|protein_coding||9/22||||||||rs7170546||-1||HGNC|8101||||||0.0321||||||||,G|intron_variant|MODIFIER|OCA2|ENSG00000104044|Transcript|ENST00000354638.3|protein_coding||9/23||||||||rs7170546||-1||HGNC|8101||||||0.0321||||||||,G|intron_variant|MODIFIER|OCA2|ENSG00000104044|Transcript|ENST00000382996.2|protein_coding||9/18||||||||rs7170546||-1||HGNC|8101||||||0.0321||||||||
15	28250864	rs74846885	G	A	.	.	AC=1;AN=778;AF=0.001287;CSQ=A|intron_variant|MODIFIER|OCA2|ENSG00000104044|Transcript|ENST00000353809.5|protein_coding||9/22||||||||rs74846885||-1||HGNC|8101||||||0.0373||||||||,A|intron_variant|MODIFIER|OCA2|ENSG00000104044|Transcript|ENST00000354638.3|protein_coding||9/23||||||||rs74846885||-1||HGNC|8101||||||0.0373||||||||,A|intron_variant|MODIFIER|OCA2|ENSG00000104044|Transcript|ENST00000382996.2|protein_coding||9/18||||||||rs74846885||-1||HGNC|8101||||||0.0373||||||||
15	28254962	rs150352622	A	G	.	.	AC=1;AN=778;AF=0.001287;CSQ=G|intron_variant|MODIFIER|OCA2|ENSG00000104044|Transcript|ENST00000353809.5|protein_coding||9/22||||||||||-1||HGNC|8101||||||||||||||,G|intron_variant|MODIFIER|OCA2|ENSG00000104044|Transcript|ENST00000354638.3|protein_coding||9/23||||||||||-1||HGNC|8101||||||||||||||,G|intron_variant|MODIFIER|OCA2|ENSG00000104044|Transcript|ENST00000382996.2|protein_coding||9/18||||||||||-1||HGNC|8101||||||||||||||
15	28255930	rs143835254	C	A	.	.	AC=1;AN=778;AF=0.001287;CSQ=A|intron_variant|MODIFIER|OCA2|ENSG00000104044|Transcript|ENST00000353809.5|protein_coding||9/22||||||||rs143835254||-1||HGNC|8101||||||0.0162||||||||,A|intron_variant|MODIFIER|OCA2|ENSG00000104044|Transcript|ENST00000354638.3|protein_coding||9/23||||||||rs143835254||-1||HGNC|8101||||||0.0162||||||||,A|intron_variant|MODIFIER|OCA2|ENSG00000104044|Transcript|ENST00000382996.2|protein_coding||9/18||||||||rs143835254||-1||HGNC|8101||||||0.0162||||||||
15	28259941	rs142931246	A	G	.	.	AC=0;AN=760;AF=0.00081806;CSQ=G|missense_variant|MODERATE|OCA2|ENSG00000104044|Transcript|ENST00000353809.5|protein_coding|9/23||||1135|1025|342|F/S|tTc/tCc|CM091279||-1||HGNC|8101||||deleterious(0)|probably_damaging(0.999)||||1|||||,G|missense_variant|MODERATE|OCA2|ENSG00000104044|Transcript|ENST00000354638.3|protein_coding|9/24||||1181|1025|342|F/S|tTc/tCc|CM091279||-1||HGNC|8101||||deleterious(0)|probably_damaging(0.999)||||1|||||,G|missense_variant|MODERATE|OCA2|ENSG00000104044|Transcript|ENST00000382996.2|protein_coding|9/19||||1135|1025|342|F/S|tTc/tCc|CM091279||-1||HGNC|8101||||deleterious(0)|probably_damaging(0.999)||||1|||||,G|downstream_gene_variant|MODIFIER|OCA2|ENSG00000104044|Transcript|ENST00000431101.1|protein_coding||||||||||CM091279|3617|-1|cds_end_NF|HGNC|8101|||||||||1|||||,G|downstream_gene_variant|MODIFIER|OCA2|ENSG00000104044|Transcript|ENST00000445578.1|protein_coding||||||||||CM091279|1309|-1|cds_end_NF|HGNC|8101|||||||||1|||||
15	28259951	rs148468031	A	C	.	.	AC=754;AN=754;AF=0.00052438;CSQ=C|missense_variant|MODERATE|OCA2|ENSG00000104044|Transcript|ENST00000353809.5|protein_coding|9/23||||1125|1015|339|S/A|Tcg/Gcg|COSM404679&COSM4868041&COSM960083||-1||HGNC|8101||||||||1&1&1|1&1&1|||||,C|missense_variant|MODERATE|OCA2|ENSG00000104044|Transcript|ENST00000354638.3|protein_coding|9/24||||1171|1015|339|S/A|Tcg/Gcg|COSM404679&COSM4868041&COSM960083||-1||HGNC|8101||||||||1&1&1|1&1&1|||||,C|missense_variant|MODERATE|OCA2|ENSG00000104044|Transcript|ENST00000382996.2|protein_coding|9/19||||1125|1015|339|S/A|Tcg/Gcg|COSM404679&COSM4868041&COSM960083||-1||HGNC|8101||||||||1&1&1|1&1&1|||||,C|downstream_gene_variant|MODIFIER|OCA2|ENSG00000104044|Transcript|ENST00000431101.1|protein_coding||||||||||COSM404679&COSM4868041&COSM960083|3607|-1|cds_end_NF|HGNC|8101||||||||1&1&1|1&1&1|||||,C|downstream_gene_variant|MODIFIER|OCA2|ENSG00000104044|Transcript|ENST00000445578.1|protein_coding||||||||||COSM404679&COSM4868041&COSM960083|1299|-1|cds_end_NF|HGNC|8101||||||||1&1&1|1&1&1|||||
15	28259959	rs34010619	A	G	.	.	AC=760;AN=760;AF=0.00052301;CSQ=G|missense_variant|MODERATE|OCA2|ENSG00000104044|Transcript|ENST00000353809.5|protein_coding|9/23||||1117|1007|336|V/A|gTc/gCc|||-1||HGNC|8101||||||||||||||,G|missense_variant|MODERATE|OCA2|ENSG00000104044|Transcript|ENST00000354638.3|protein_coding|9/24||||1163|1007|336|V/A|gTc/gCc|||-1||HGNC|8101||||||||||||||,G|missense_variant|MODERATE|OCA2|ENSG00000104044|Transcript|ENST00000382996.2|protein_coding|9/19||||1117|1007|336|V/A|gTc/gCc|||-1||HGNC|8101||||||||||||||,G|downstream_gene_variant|MODIFIER|OCA2|ENSG00000104044|Transcript|ENST00000431101.1|protein_coding|||||||||||3599|-1|cds_end_NF|HGNC|8101||||||||||||||,G|downstream_gene_variant|MODIFIER|OCA2|ENSG00000104044|Transcript|ENST00000445578.1|protein_coding|||||||||||1291|-1|cds_end_NF|HGNC|8101||||||||||||||
15	28259994	rs368832716	G	A	.	.	AC=2;AN=606;AF=0.00098555;CSQ=A|synonymous_variant|LOW|OCA2|ENSG00000104044|Transcript|ENST00000353809.5|protein_coding|9/23||||1082|972|324|R|cgC/cgT|rs368832716&COSM5665743&COSM5665744||-1||HGNC|8101||||||||0&1&1|0&1&1|||||,A|synonymous_variant|LOW|OCA2|ENSG00000104044|Transcript|ENST00000354638.3|protein_coding|9/24||||1128|972|324|R|cgC/cgT|rs368832716&COSM5665743&COSM5665744||-1||HGNC|8101||||||||0&1&1|0&1&1|||||,A|synonymous_variant|LOW|OCA2|ENSG00000104044|Transcript|ENST00000382996.2|protein_coding|9/19||||1082|972|324|R|cgC/cgT|rs368832716&COSM5665743&COSM5665744||-1||HGNC|8101||||||||0&1&1|0&1&1|||||,A|downstream_gene_variant|MODIFIER|OCA2|ENSG00000104044|Transcript|ENST00000431101.1|protein_coding||||||||||rs368832716&COSM5665743&COSM5665744|3564|-1|cds_end_NF|HGNC|8101||||||||0&1&1|0&1&1|||||,A|downstream_gene_variant|MODIFIER|OCA2|ENSG00000104044|Transcript|ENST00000445578.1|protein_coding||||||||||rs368832716&COSM5665743&COSM5665744|1256|-1|cds_end_NF|HGNC|8101||||||||0&1&1|0&1&1|||||
15	28259996	rs146795884	A	G	.	.	AC=762;AN=762;AF=0.00052247;CSQ=G|missense_variant|MODERATE|OCA2|ENSG00000104044|Transcript|ENST00000353809.5|protein_coding|9/23||||1080|970|324|C/R|Tgc/Cgc|||-1||HGNC|8101||||||||||||||,G|missense_variant|MODERATE|OCA2|ENSG00000104044|Transcript|ENST00000354638.3|protein_coding|9/24||||1126|970|324|C/R|Tgc/Cgc|||-1||HGNC|8101||||||||||||||,G|missense_variant|MODERATE|OCA2|ENSG00000104044|Transcript|ENST00000382996.2|protein_coding|9/19||||1080|970|324|C/R|Tgc/Cgc|||-1||HGNC|8101||||||||||||||,G|downstream_gene_variant|MODIFIER|OCA2|ENSG00000104044|Transcript|ENST00000431101.1|protein_coding|||||||||||3562|-1|cds_end_NF|HGNC|8101||||||||||||||,G|downstream_gene_variant|MODIFIER|OCA2|ENSG00000104044|Transcript|ENST00000445578.1|protein_coding|||||||||||1254|-1|cds_end_NF|HGNC|8101||||||||||||||
15	28260052	rs141603023	G	A	.	.	AC=0;AN=762;AF=0.00052247;CSQ=A|missense_variant|MODERATE|OCA2|ENSG00000104044|Transcript|ENST00000353809.5|protein_coding|9/23||||1024|914|305|P/L|cCg/cTg|||-1||HGNC|8101||||tolerated(0.06)|benign(0.084)|||||||||,A|missense_variant|MODERATE|OCA2|ENSG00000104044|Transcript|ENST00000354638.3|protein_coding|9/24||||1070|914|305|P/L|cCg/cTg|||-1||HGNC|8101||||tolerated(0.06)|benign(0.02)|||||||||,A|missense_variant|MODERATE|OCA2|ENSG00000104044|Transcript|ENST00000382996.2|protein_coding|9/19||||1024|914|305|P/L|cCg/cTg|||-1||HGNC|8101||||tolerated(0.07)|benign(0.171)|||||||||,A|downstream_gene_variant|MODIFIER|OCA2|ENSG00000104044|Transcript|ENST00000431101.1|protein_coding|||||||||||3506|-1|cds_end_NF|HGNC|8101||||||||||||||,A|downstream_gene_variant|MODIFIER|OCA2|ENSG00000104044|Transcript|ENST00000445578.1|protein_coding|||||||||||1198|-1|cds_end_NF|HGNC|8101||||||||||||||
15	28260053	rs1800401	A	G	.	.	AC=726;AN=764;AF=0.051387;CSQ=G|missense_variant|MODERATE|OCA2|ENSG00000104044|Transcript|ENST00000353809.5|protein_coding|9/23||||1023|913|305|W/R|Tgg/Cgg|CM025431||-1||HGNC|8101|||||||||1|||||,G|missense_variant|MODERATE|OCA2|ENSG00000104044|Transcript|ENST00000354638.3|protein_coding|9/24||||1069|913|305|W/R|Tgg/Cgg|CM025431||-1||HGNC|8101|||||||||1|||||,G|missense_variant|MODERATE|OCA2|ENSG00000104044|Transcript|ENST00000382996.2|protein_coding|9/19||||1023|913|305|W/R|Tgg/Cgg|CM025431||-1||HGNC|8101|||||||||1|||||,G|downstream_gene_variant|MODIFIER|OCA2|ENSG00000104044|Transcript|ENST00000431101.1|protein_coding||||||||||CM025431|3505|-1|cds_end_NF|HGNC|8101|||||||||1|||||,G|downstream_gene_variant|MODIFIER|OCA2|ENSG00000104044|Transcript|ENST00000445578.1|protein_coding||||||||||CM025431|1197|-1|cds_end_NF|HGNC|8101|||||||||1|||||
15	28261092	rs79098807	G	C	.	.	AC=1;AN=778;AF=0.001287;CSQ=C|intron_variant|MODIFIER|OCA2|ENSG00000104044|Transcript|ENST00000353809.5|protein_coding||8/22||||||||rs79098807||-1||HGNC|8101||||||0.0166||||||||,C|intron_variant|MODIFIER|OCA2|ENSG00000104044|Transcript|ENST00000354638.3|protein_coding||8/23||||||||rs79098807||-1||HGNC|8101||||||0.0166||||||||,C|intron_variant|MODIFIER|OCA2|ENSG00000104044|Transcript|ENST00000382996.2|protein_coding||8/18||||||||rs79098807||-1||HGNC|8101||||||0.0166||||||||,C|downstream_gene_variant|MODIFIER|OCA2|ENSG00000104044|Transcript|ENST00000431101.1|protein_coding||||||||||rs79098807|2466|-1|cds_end_NF|HGNC|8101||||||0.0166||||||||,C|downstream_gene_variant|MODIFIER|OCA2|ENSG00000104044|Transcript|ENST00000445578.1|protein_coding||||||||||rs79098807|158|-1|cds_end_NF|HGNC|8101||||||0.0166||||||||
15	28262900	rs116441176	C	G	.	.	AC=1;AN=778;AF=0.001287;CSQ=G|intron_variant|MODIFIER|OCA2|ENSG00000104044|Transcript|ENST00000353809.5|protein_coding||7/22||||||||rs116441176||-1||HGNC|8101||||||0.0168||||||||,G|intron_variant|MODIFIER|OCA2|ENSG00000104044|Transcript|ENST00000354638.3|protein_coding||7/23||||||||rs116441176||-1||HGNC|8101||||||0.0168||||||||,G|intron_variant|MODIFIER|OCA2|ENSG00000104044|Transcript|ENST00000382996.2|protein_coding||7/18||||||||rs116441176||-1||HGNC|8101||||||0.0168||||||||,G|downstream_gene_variant|MODIFIER|OCA2|ENSG00000104044|Transcript|ENST00000431101.1|protein_coding||||||||||rs116441176|658|-1|cds_end_NF|HGNC|8101||||||0.0168||||||||,G|intron_variant|MODIFIER|OCA2|ENSG00000104044|Transcript|ENST00000445578.1|protein_coding||5/5||||||||rs116441176||-1|cds_end_NF|HGNC|8101||||||0.0168||||||||,G|regulatory_region_variant|MODIFIER|||RegulatoryFeature|ENSR00001083464|enhancer||||||||||rs116441176|||||||||||0.0168||||||||,G|regulatory_region_variant|MODIFIER|||RegulatoryFeature|ENSR00001083465|CTCF_binding_site||||||||||rs116441176|||||||||||0.0168||||||||
15	28262921	rs144930818	T	G	.	.	AC=1;AN=778;AF=0.001287;CSQ=G|intron_variant|MODIFIER|OCA2|ENSG00000104044|Transcript|ENST00000353809.5|protein_coding||7/22||||||||rs144930818||-1||HGNC|8101||||||0.0168||||||||,G|intron_variant|MODIFIER|OCA2|ENSG00000104044|Transcript|ENST00000354638.3|protein_coding||7/23||||||||rs144930818||-1||HGNC|8101||||||0.0168||||||||,G|intron_variant|MODIFIER|OCA2|ENSG00000104044|Transcript|ENST00000382996.2|protein_coding||7/18||||||||rs144930818||-1||HGNC|8101||||||0.0168||||||||,G|downstream_gene_variant|MODIFIER|OCA2|ENSG00000104044|Transcript|ENST00000431101.1|protein_coding||||||||||rs144930818|637|-1|cds_end_NF|HGNC|8101||||||0.0168||||||||,G|intron_variant|MODIFIER|OCA2|ENSG00000104044|Transcript|ENST00000445578.1|protein_coding||5/5||||||||rs144930818||-1|cds_end_NF|HGNC|8101||||||0.0168||||||||,G|regulatory_region_variant|MODIFIER|||RegulatoryFeature|ENSR00001083464|enhancer||||||||||rs144930818|||||||||||0.0168||||||||,G|regulatory_region_variant|MODIFIER|||RegulatoryFeature|ENSR00001083465|CTCF_binding_site||||||||||rs144930818|||||||||||0.0168||||||||
15	28263520	rs114117298	T	A	.	.	AC=1;AN=778;AF=0.0018705;CSQ=A|intron_variant|MODIFIER|OCA2|ENSG00000104044|Transcript|ENST00000353809.5|protein_coding||7/22||||||||rs114117298||-1||HGNC|8101||||||0.0168||||||||,A|intron_variant|MODIFIER|OCA2|ENSG00000104044|Transcript|ENST00000354638.3|protein_coding||7/23||||||||rs114117298||-1||HGNC|8101||||||0.0168||||||||,A|intron_variant|MODIFIER|OCA2|ENSG00000104044|Transcript|ENST00000382996.2|protein_coding||7/18||||||||rs114117298||-1||HGNC|8101||||||0.0168||||||||,A|downstream_gene_variant|MODIFIER|OCA2|ENSG00000104044|Transcript|ENST00000431101.1|protein_coding||||||||||rs114117298|38|-1|cds_end_NF|HGNC|8101||||||0.0168||||||||,A|intron_variant|MODIFIER|OCA2|ENSG00000104044|Transcript|ENST00000445578.1|protein_coding||5/5||||||||rs114117298||-1|cds_end_NF|HGNC|8101||||||0.0168||||||||
15	28263554	rs33929465	A	G	.	.	AC=777;AN=778;AF=0.0021429;CSQ=G|missense_variant|MODERATE|OCA2|ENSG00000104044|Transcript|ENST00000353809.5|protein_coding|7/23||||906|796|266|W/R|Tgg/Cgg|COSM3420217&COSM3420218||-1||HGNC|8101||||||||1&1|1&1|||||,G|missense_variant|MODERATE|OCA2|ENSG00000104044|Transcript|ENST00000354638.3|protein_coding|7/24||||952|796|266|W/R|Tgg/Cgg|COSM3420217&COSM3420218||-1||HGNC|8101||||||||1&1|1&1|||||,G|missense_variant|MODERATE|OCA2|ENSG00000104044|Transcript|ENST00000382996.2|protein_coding|7/19||||906|796|266|W/R|Tgg/Cgg|COSM3420217&COSM3420218||-1||HGNC|8101||||||||1&1|1&1|||||,G|downstream_gene_variant|MODIFIER|OCA2|ENSG00000104044|Transcript|ENST00000431101.1|protein_coding||||||||||COSM3420217&COSM3420218|4|-1|cds_end_NF|HGNC|8101||||||||1&1|1&1|||||,G|intron_variant|MODIFIER|OCA2|ENSG00000104044|Transcript|ENST00000445578.1|protein_coding||5/5||||||||COSM3420217&COSM3420218||-1|cds_end_NF|HGNC|8101||||||||1&1|1&1|||||
15	28263599	rs147432138	G	A	.	.	AC=0;AN=762;AF=0.00052274;CSQ=A|synonymous_variant|LOW|OCA2|ENSG00000104044|Transcript|ENST00000353809.5|protein_coding|7/23||||861|751|251|L|Ctg/Ttg|||-1||HGNC|8101||||||||||||||,A|synonymous_variant|LOW|OCA2|ENSG00000104044|Transcript|ENST00000354638.3|protein_coding|7/24||||907|751|251|L|Ctg/Ttg|||-1||HGNC|8101||||||||||||||,A|synonymous_variant|LOW|OCA2|ENSG00000104044|Transcript|ENST00000382996.2|protein_coding|7/19||||861|751|251|L|Ctg/Ttg|||-1||HGNC|8101||||||||||||||,A|synonymous_variant|LOW|OCA2|ENSG00000104044|Transcript|ENST00000431101.1|protein_coding|7/7||||955|751|251|L|Ctg/Ttg|||-1|cds_end_NF|HGNC|8101||||||||||||||,A|intron_variant|MODIFIER|OCA2|ENSG00000104044|Transcript|ENST00000445578.1|protein_coding||5/5||||||||||-1|cds_end_NF|HGNC|8101||||||||||||||
15	28263623	rs138065338	A	G	.	.	AC=762;AN=762;AF=0.00052274;CSQ=G|missense_variant|MODERATE|OCA2|ENSG00000104044|Transcript|ENST00000353809.5|protein_coding|7/23||||837|727|243|C/R|Tgt/Cgt|CM100994||-1||HGNC|8101|||||||||1|||||,G|missense_variant|MODERATE|OCA2|ENSG00000104044|Transcript|ENST00000354638.3|protein_coding|7/24||||883|727|243|C/R|Tgt/Cgt|CM100994||-1||HGNC|8101|||||||||1|||||,G|missense_variant|MODERATE|OCA2|ENSG00000104044|Transcript|ENST00000382996.2|protein_coding|7/19||||837|727|243|C/R|Tgt/Cgt|CM100994||-1||HGNC|8101|||||||||1|||||,G|missense_variant|MODERATE|OCA2|ENSG00000104044|Transcript|ENST00000431101.1|protein_coding|7/7||||931|727|243|C/R|Tgt/Cgt|CM100994||-1|cds_end_NF|HGNC|8101|||||||||1|||||,G|intron_variant|MODIFIER|OCA2|ENSG00000104044|Transcript|ENST00000445578.1|protein_coding||5/5||||||||CM100994||-1|cds_end_NF|HGNC|8101|||||||||1|||||,G|regulatory_region_variant|MODIFIER|||RegulatoryFeature|ENSR00001083466|CTCF_binding_site||||||||||CM100994||||||||||||||1|||||
15	28263684	rs751309779	G	A	.	.	AC=0;AN=0;AF=0.00043706;CSQ=A|synonymous_variant|LOW|OCA2|ENSG00000104044|Transcript|ENST00000353809.5|protein_coding|7/23||||776|666|222|H|caC/caT|rs751309779&COSM6051105&COSM6051106||-1||HGNC|8101|||||||uncertain_significance|0&1&1|1&1&1|||||,A|synonymous_variant|LOW|OCA2|ENSG00000104044|Transcript|ENST00000354638.3|protein_coding|7/24||||822|666|222|H|caC/caT|rs751309779&COSM6051105&COSM6051106||-1||HGNC|8101|||||||uncertain_significance|0&1&1|1&1&1|||||,A|synonymous_variant|LOW|OCA2|ENSG00000104044|Transcript|ENST00000382996.2|protein_coding|7/19||||776|666|222|H|caC/caT|rs751309779&COSM6051105&COSM6051106||-1||HGNC|8101|||||||uncertain_significance|0&1&1|1&1&1|||||,A|synonymous_variant|LOW|OCA2|ENSG00000104044|Transcript|ENST00000431101.1|protein_coding|7/7||||870|666|222|H|caC/caT|rs751309779&COSM6051105&COSM6051106||-1|cds_end_NF|HGNC|8101|||||||uncertain_significance|0&1&1|1&1&1|||||,A|intron_variant|MODIFIER|OCA2|ENSG00000104044|Transcript|ENST00000445578.1|protein_coding||5/5||||||||rs751309779&COSM6051105&COSM6051106||-1|cds_end_NF|HGNC|8101|||||||uncertain_significance|0&1&1|1&1&1|||||,A|regulatory_region_variant|MODIFIER|||RegulatoryFeature|ENSR00001083466|CTCF_binding_site||||||||||rs751309779&COSM6051105&COSM6051106||||||||||||uncertain_significance|0&1&1|1&1&1|||||
15	28266235	rs746861	A	G	.	.	AC=365;AN=762;AF=0.48414;CSQ=G|intron_variant|MODIFIER|OCA2|ENSG00000104044|Transcript|ENST00000353809.5|protein_coding||6/22||||||||||-1||HGNC|8101||||||||||||||,G|intron_variant|MODIFIER|OCA2|ENSG00000104044|Transcript|ENST00000354638.3|protein_coding||6/23||||||||||-1||HGNC|8101||||||||||||||,G|intron_variant|MODIFIER|OCA2|ENSG00000104044|Transcript|ENST00000382996.2|protein_coding||6/18||||||||||-1||HGNC|8101||||||||||||||,G|intron_variant|MODIFIER|OCA2|ENSG00000104044|Transcript|ENST00000431101.1|protein_coding||6/6||||||||||-1|cds_end_NF|HGNC|8101||||||||||||||,G|intron_variant|MODIFIER|OCA2|ENSG00000104044|Transcript|ENST00000445578.1|protein_coding||5/5||||||||||-1|cds_end_NF|HGNC|8101||||||||||||||
15	28267661	rs190612616	A	G	.	.	AC=763;AN=764;AF=0.00052056;CSQ=G|missense_variant|MODERATE|OCA2|ENSG00000104044|Transcript|ENST00000353809.5|protein_coding|6/23||||742|632|211|L/P|cTg/cCg|CM031308&COSM307619||-1||HGNC|8101||||||||0&1|1&1|||||,G|missense_variant|MODERATE|OCA2|ENSG00000104044|Transcript|ENST00000354638.3|protein_coding|6/24||||788|632|211|L/P|cTg/cCg|CM031308&COSM307619||-1||HGNC|8101||||||||0&1|1&1|||||,G|missense_variant|MODERATE|OCA2|ENSG00000104044|Transcript|ENST00000382996.2|protein_coding|6/19||||742|632|211|L/P|cTg/cCg|CM031308&COSM307619||-1||HGNC|8101||||||||0&1|1&1|||||,G|missense_variant|MODERATE|OCA2|ENSG00000104044|Transcript|ENST00000431101.1|protein_coding|6/7||||836|632|211|L/P|cTg/cCg|CM031308&COSM307619||-1|cds_end_NF|HGNC|8101||||||||0&1|1&1|||||,G|intron_variant|MODIFIER|OCA2|ENSG00000104044|Transcript|ENST00000445578.1|protein_coding||5/5||||||||CM031308&COSM307619||-1|cds_end_NF|HGNC|8101||||||||0&1|1&1|||||
15	28267693	rs139562520	T	A	.	.	AC=0;AN=0;AF=0.00043706;CSQ=A|missense_variant|MODERATE|OCA2|ENSG00000104044|Transcript|ENST00000353809.5|protein_coding|6/23||||710|600|200|Q/H|caA/caT|rs139562520||-1||HGNC|8101||||tolerated(0.2)|benign(0.009)|||||||||,A|missense_variant|MODERATE|OCA2|ENSG00000104044|Transcript|ENST00000354638.3|protein_coding|6/24||||756|600|200|Q/H|caA/caT|rs139562520||-1||HGNC|8101||||tolerated(0.19)|benign(0.006)|||||||||,A|missense_variant|MODERATE|OCA2|ENSG00000104044|Transcript|ENST00000382996.2|protein_coding|6/19||||710|600|200|Q/H|caA/caT|rs139562520||-1||HGNC|8101||||tolerated(0.18)|benign(0.022)|||||||||,A|missense_variant|MODERATE|OCA2|ENSG00000104044|Transcript|ENST00000431101.1|protein_coding|6/7||||804|600|200|Q/H|caA/caT|rs139562520||-1|cds_end_NF|HGNC|8101||||tolerated(0.08)|benign(0.006)|||||||||,A|intron_variant|MODIFIER|OCA2|ENSG00000104044|Transcript|ENST00000445578.1|protein_coding||5/5||||||||rs139562520||-1|cds_end_NF|HGNC|8101||||||||||||||
15	28267738	rs145242923	A	G	.	.	AC=7;AN=778;AF=0.0082857;CSQ=G|intron_variant|MODIFIER|OCA2|ENSG00000104044|Transcript|ENST00000353809.5|protein_coding||5/22||||||||CS951493||-1||HGNC|8101|||||||||1|||||,G|intron_variant|MODIFIER|OCA2|ENSG00000104044|Transcript|ENST00000354638.3|protein_coding||5/23||||||||CS951493||-1||HGNC|8101|||||||||1|||||,G|intron_variant|MODIFIER|OCA2|ENSG00000104044|Transcript|ENST00000382996.2|protein_coding||5/18||||||||CS951493||-1||HGNC|8101|||||||||1|||||,G|intron_variant|MODIFIER|OCA2|ENSG00000104044|Transcript|ENST00000431101.1|protein_coding||5/6||||||||CS951493||-1|cds_end_NF|HGNC|8101|||||||||1|||||,G|intron_variant|MODIFIER|OCA2|ENSG00000104044|Transcript|ENST00000445578.1|protein_coding||5/5||||||||CS951493||-1|cds_end_NF|HGNC|8101|||||||||1|||||
15	28267758	rs41534647	A	G	.	.	AC=4;AN=606;AF=0.0068988;CSQ=G|intron_variant|MODIFIER|OCA2|ENSG00000104044|Transcript|ENST00000353809.5|protein_coding||5/22||||||||rs41534647||-1||HGNC|8101||||||0.0313||||17236130||||,G|intron_variant|MODIFIER|OCA2|ENSG00000104044|Transcript|ENST00000354638.3|protein_coding||5/23||||||||rs41534647||-1||HGNC|8101||||||0.0313||||17236130||||,G|intron_variant|MODIFIER|OCA2|ENSG00000104044|Transcript|ENST00000382996.2|protein_coding||5/18||||||||rs41534647||-1||HGNC|8101||||||0.0313||||17236130||||,G|intron_variant|MODIFIER|OCA2|ENSG00000104044|Transcript|ENST00000431101.1|protein_coding||5/6||||||||rs41534647||-1|cds_end_NF|HGNC|8101||||||0.0313||||17236130||||,G|intron_variant|MODIFIER|OCA2|ENSG00000104044|Transcript|ENST00000445578.1|protein_coding||5/5||||||||rs41534647||-1|cds_end_NF|HGNC|8101||||||0.0313||||17236130||||
15	28269953	rs768503175	G	A	.	.	AC=0;AN=0;AF=0.00043706;CSQ=A|intron_variant|MODIFIER|OCA2|ENSG00000104044|Transcript|ENST00000353809.5|protein_coding||5/22||||||||rs768503175||-1||HGNC|8101||||||||||||||,A|intron_variant|MODIFIER|OCA2|ENSG00000104044|Transcript|ENST00000354638.3|protein_coding||5/23||||||||rs768503175||-1||HGNC|8101||||||||||||||,A|intron_variant|MODIFIER|OCA2|ENSG00000104044|Transcript|ENST00000382996.2|protein_coding||5/18||||||||rs768503175||-1||HGNC|8101||||||||||||||,A|intron_variant|MODIFIER|OCA2|ENSG00000104044|Transcript|ENST00000431101.1|protein_coding||5/6||||||||rs768503175||-1|cds_end_NF|HGNC|8101||||||||||||||,A|intron_variant|MODIFIER|OCA2|ENSG00000104044|Transcript|ENST00000445578.1|protein_coding||5/5||||||||rs768503175||-1|cds_end_NF|HGNC|8101||||||||||||||
15	28270243	rs73375883	G	A	.	.	AC=1;AN=778;AF=0.000429;CSQ=A|intron_variant|MODIFIER|OCA2|ENSG00000104044|Transcript|ENST00000353809.5|protein_coding||4/22||||||||rs73375883||-1||HGNC|8101||||||0.0573||||||||,A|intron_variant|MODIFIER|OCA2|ENSG00000104044|Transcript|ENST00000354638.3|protein_coding||4/23||||||||rs73375883||-1||HGNC|8101||||||0.0573||||||||,A|intron_variant|MODIFIER|OCA2|ENSG00000104044|Transcript|ENST00000382996.2|protein_coding||4/18||||||||rs73375883||-1||HGNC|8101||||||0.0573||||||||,A|intron_variant|MODIFIER|OCA2|ENSG00000104044|Transcript|ENST00000431101.1|protein_coding||4/6||||||||rs73375883||-1|cds_end_NF|HGNC|8101||||||0.0573||||||||,A|intron_variant|MODIFIER|OCA2|ENSG00000104044|Transcript|ENST00000445578.1|protein_coding||4/5||||||||rs73375883||-1|cds_end_NF|HGNC|8101||||||0.0573||||||||
15	28273197	rs562649990	C	A	.	.	AC=0;AN=0;AF=0.00043706;CSQ=A|missense_variant|MODERATE|OCA2|ENSG00000104044|Transcript|ENST00000353809.5|protein_coding|4/23||||445|335|112|C/F|tGc/tTc|rs562649990&CM981404||-1||HGNC|8101||||tolerated_low_confidence(0.66)|benign(0.003)||||0&1|||||,A|missense_variant|MODERATE|OCA2|ENSG00000104044|Transcript|ENST00000354638.3|protein_coding|4/24||||491|335|112|C/F|tGc/tTc|rs562649990&CM981404||-1||HGNC|8101||||tolerated_low_confidence(0.66)|benign(0)||||0&1|||||,A|missense_variant|MODERATE|OCA2|ENSG00000104044|Transcript|ENST00000382996.2|protein_coding|4/19||||445|335|112|C/F|tGc/tTc|rs562649990&CM981404||-1||HGNC|8101||||tolerated_low_confidence(0.66)|benign(0.006)||||0&1|||||,A|missense_variant|MODERATE|OCA2|ENSG00000104044|Transcript|ENST00000431101.1|protein_coding|4/7||||539|335|112|C/F|tGc/tTc|rs562649990&CM981404||-1|cds_end_NF|HGNC|8101||||tolerated(0.65)|benign(0)||||0&1|||||,A|missense_variant|MODERATE|OCA2|ENSG00000104044|Transcript|ENST00000445578.1|protein_coding|4/6||||429|335|112|C/F|tGc/tTc|rs562649990&CM981404||-1|cds_end_NF|HGNC|8101||||tolerated(0.38)|benign(0)||||0&1|||||
15	28274149	rs201838888	A	G	.	.	AC=7;AN=778;AF=0.006864;CSQ=G|intron_variant|MODIFIER|OCA2|ENSG00000104044|Transcript|ENST00000353809.5|protein_coding||3/22||||||||||-1||HGNC|8101||||||||||||||,G|intron_variant|MODIFIER|OCA2|ENSG00000104044|Transcript|ENST00000354638.3|protein_coding||3/23||||||||||-1||HGNC|8101||||||||||||||,G|intron_variant|MODIFIER|OCA2|ENSG00000104044|Transcript|ENST00000382996.2|protein_coding||3/18||||||||||-1||HGNC|8101||||||||||||||,G|intron_variant|MODIFIER|OCA2|ENSG00000104044|Transcript|ENST00000431101.1|protein_coding||3/6||||||||||-1|cds_end_NF|HGNC|8101||||||||||||||,G|intron_variant|MODIFIER|OCA2|ENSG00000104044|Transcript|ENST00000445578.1|protein_coding||3/5||||||||||-1|cds_end_NF|HGNC|8101||||||||||||||
15	28274880	rs10649103	T	A	.	.	AC=1;AN=778;AF=0.001716;CSQ=A|intron_variant|MODIFIER|OCA2|ENSG00000104044|Transcript|ENST00000353809.5|protein_coding||3/22||||||||||-1||HGNC|8101||||||||||||||,A|intron_variant|MODIFIER|OCA2|ENSG00000104044|Transcript|ENST00000354638.3|protein_coding||3/23||||||||||-1||HGNC|8101||||||||||||||,A|intron_variant|MODIFIER|OCA2|ENSG00000104044|Transcript|ENST00000382996.2|protein_coding||3/18||||||||||-1||HGNC|8101||||||||||||||,A|intron_variant|MODIFIER|OCA2|ENSG00000104044|Transcript|ENST00000431101.1|protein_coding||3/6||||||||||-1|cds_end_NF|HGNC|8101||||||||||||||,A|intron_variant|MODIFIER|OCA2|ENSG00000104044|Transcript|ENST00000445578.1|protein_coding||3/5||||||||||-1|cds_end_NF|HGNC|8101||||||||||||||
15	28274985	rs1448486	C	A	.	.	AC=1;AN=778;AF=0.000429;CSQ=A|intron_variant|MODIFIER|OCA2|ENSG00000104044|Transcript|ENST00000353809.5|protein_coding||3/22||||||||rs1448486||-1||HGNC|8101||||||0.0607||||||||,A|intron_variant|MODIFIER|OCA2|ENSG00000104044|Transcript|ENST00000354638.3|protein_coding||3/23||||||||rs1448486||-1||HGNC|8101||||||0.0607||||||||,A|intron_variant|MODIFIER|OCA2|ENSG00000104044|Transcript|ENST00000382996.2|protein_coding||3/18||||||||rs1448486||-1||HGNC|8101||||||0.0607||||||||,A|intron_variant|MODIFIER|OCA2|ENSG00000104044|Transcript|ENST00000431101.1|protein_coding||3/6||||||||rs1448486||-1|cds_end_NF|HGNC|8101||||||0.0607||||||||,A|intron_variant|MODIFIER|OCA2|ENSG00000104044|Transcript|ENST00000445578.1|protein_coding||3/5||||||||rs1448486||-1|cds_end_NF|HGNC|8101||||||0.0607||||||||
15	28275188	rs974102	C	T	.	.	AC=1;AN=778;AF=0.000429;CSQ=T|intron_variant|MODIFIER|OCA2|ENSG00000104044|Transcript|ENST00000353809.5|protein_coding||3/22||||||||rs974102||-1||HGNC|8101||||||0.0607||||||||,T|intron_variant|MODIFIER|OCA2|ENSG00000104044|Transcript|ENST00000354638.3|protein_coding||3/23||||||||rs974102||-1||HGNC|8101||||||0.0607||||||||,T|intron_variant|MODIFIER|OCA2|ENSG00000104044|Transcript|ENST00000382996.2|protein_coding||3/18||||||||rs974102||-1||HGNC|8101||||||0.0607||||||||,T|intron_variant|MODIFIER|OCA2|ENSG00000104044|Transcript|ENST00000431101.1|protein_coding||3/6||||||||rs974102||-1|cds_end_NF|HGNC|8101||||||0.0607||||||||,T|intron_variant|MODIFIER|OCA2|ENSG00000104044|Transcript|ENST00000445578.1|protein_coding||3/5||||||||rs974102||-1|cds_end_NF|HGNC|8101||||||0.0607||||||||
15	28275331	rs974101	G	A	.	.	AC=1;AN=778;AF=0.000429;CSQ=A|intron_variant|MODIFIER|OCA2|ENSG00000104044|Transcript|ENST00000353809.5|protein_coding||3/22||||||||rs974101||-1||HGNC|8101||||||0.0571||||||||,A|intron_variant|MODIFIER|OCA2|ENSG00000104044|Transcript|ENST00000354638.3|protein_coding||3/23||||||||rs974101||-1||HGNC|8101||||||0.0571||||||||,A|intron_variant|MODIFIER|OCA2|ENSG00000104044|Transcript|ENST00000382996.2|protein_coding||3/18||||||||rs974101||-1||HGNC|8101||||||0.0571||||||||,A|intron_variant|MODIFIER|OCA2|ENSG00000104044|Transcript|ENST00000431101.1|protein_coding||3/6||||||||rs974101||-1|cds_end_NF|HGNC|8101||||||0.0571||||||||,A|intron_variant|MODIFIER|OCA2|ENSG00000104044|Transcript|ENST00000445578.1|protein_coding||3/5||||||||rs974101||-1|cds_end_NF|HGNC|8101||||||0.0571||||||||
15	28276539	rs4427755	A	G	.	.	AC=777;AN=778;AF=0.00071429;CSQ=G|intron_variant|MODIFIER|OCA2|ENSG00000104044|Transcript|ENST00000353809.5|protein_coding||3/22||||||||||-1||HGNC|8101||||||||||||||,G|intron_variant|MODIFIER|OCA2|ENSG00000104044|Transcript|ENST00000354638.3|protein_coding||3/23||||||||||-1||HGNC|8101||||||||||||||,G|intron_variant|MODIFIER|OCA2|ENSG00000104044|Transcript|ENST00000382996.2|protein_coding||3/18||||||||||-1||HGNC|8101||||||||||||||,G|intron_variant|MODIFIER|OCA2|ENSG00000104044|Transcript|ENST00000431101.1|protein_coding||3/6||||||||||-1|cds_end_NF|HGNC|8101||||||||||||||,G|intron_variant|MODIFIER|OCA2|ENSG00000104044|Transcript|ENST00000445578.1|protein_coding||3/5||||||||||-1|cds_end_NF|HGNC|8101||||||||||||||
15	28277060	rs972334	G	A	.	.	AC=1;AN=778;AF=0.000429;CSQ=A|intron_variant|MODIFIER|OCA2|ENSG00000104044|Transcript|ENST00000353809.5|protein_coding||3/22||||||||rs972334||-1||HGNC|8101||||||0.0609||||||||,A|intron_variant|MODIFIER|OCA2|ENSG00000104044|Transcript|ENST00000354638.3|protein_coding||3/23||||||||rs972334||-1||HGNC|8101||||||0.0609||||||||,A|intron_variant|MODIFIER|OCA2|ENSG00000104044|Transcript|ENST00000382996.2|protein_coding||3/18||||||||rs972334||-1||HGNC|8101||||||0.0609||||||||,A|intron_variant|MODIFIER|OCA2|ENSG00000104044|Transcript|ENST00000431101.1|protein_coding||3/6||||||||rs972334||-1|cds_end_NF|HGNC|8101||||||0.0609||||||||,A|intron_variant|MODIFIER|OCA2|ENSG00000104044|Transcript|ENST00000445578.1|protein_coding||3/5||||||||rs972334||-1|cds_end_NF|HGNC|8101||||||0.0609||||||||
15	28277338	rs376728693	C	T	.	.	AC=0;AN=0;AF=0.0017483;CSQ=T|intron_variant|MODIFIER|OCA2|ENSG00000104044|Transcript|ENST00000353809.5|protein_coding||2/22||||||||rs376728693||-1||HGNC|8101||||||||||||||,T|intron_variant|MODIFIER|OCA2|ENSG00000104044|Transcript|ENST00000354638.3|protein_coding||2/23||||||||rs376728693||-1||HGNC|8101||||||||||||||,T|intron_variant|MODIFIER|OCA2|ENSG00000104044|Transcript|ENST00000382996.2|protein_coding||2/18||||||||rs376728693||-1||HGNC|8101||||||||||||||,T|intron_variant|MODIFIER|OCA2|ENSG00000104044|Transcript|ENST00000431101.1|protein_coding||2/6||||||||rs376728693||-1|cds_end_NF|HGNC|8101||||||||||||||,T|intron_variant|MODIFIER|OCA2|ENSG00000104044|Transcript|ENST00000445578.1|protein_coding||2/5||||||||rs376728693||-1|cds_end_NF|HGNC|8101||||||||||||||
15	28277352	rs372042105	T	C	.	.	AC=0;AN=0;AF=0.00043706;CSQ=C|intron_variant|MODIFIER|OCA2|ENSG00000104044|Transcript|ENST00000353809.5|protein_coding||2/22||||||||rs372042105||-1||HGNC|8101||||||||||||||,C|intron_variant|MODIFIER|OCA2|ENSG00000104044|Transcript|ENST00000354638.3|protein_coding||2/23||||||||rs372042105||-1||HGNC|8101||||||||||||||,C|intron_variant|MODIFIER|OCA2|ENSG00000104044|Transcript|ENST00000382996.2|protein_coding||2/18||||||||rs372042105||-1||HGNC|8101||||||||||||||,C|intron_variant|MODIFIER|OCA2|ENSG00000104044|Transcript|ENST00000431101.1|protein_coding||2/6||||||||rs372042105||-1|cds_end_NF|HGNC|8101||||||||||||||,C|intron_variant|MODIFIER|OCA2|ENSG00000104044|Transcript|ENST00000445578.1|protein_coding||2/5||||||||rs372042105||-1|cds_end_NF|HGNC|8101||||||||||||||
15	28278276	rs1562590	T	C	.	.	AC=1;AN=778;AF=0.000429;CSQ=C|intron_variant|MODIFIER|OCA2|ENSG00000104044|Transcript|ENST00000353809.5|protein_coding||2/22||||||||rs1562590||-1||HGNC|8101||||||0.0581||||||||,C|intron_variant|MODIFIER|OCA2|ENSG00000104044|Transcript|ENST00000354638.3|protein_coding||2/23||||||||rs1562590||-1||HGNC|8101||||||0.0581||||||||,C|intron_variant|MODIFIER|OCA2|ENSG00000104044|Transcript|ENST00000382996.2|protein_coding||2/18||||||||rs1562590||-1||HGNC|8101||||||0.0581||||||||,C|intron_variant|MODIFIER|OCA2|ENSG00000104044|Transcript|ENST00000431101.1|protein_coding||2/6||||||||rs1562590||-1|cds_end_NF|HGNC|8101||||||0.0581||||||||,C|intron_variant|MODIFIER|OCA2|ENSG00000104044|Transcript|ENST00000445578.1|protein_coding||2/5||||||||rs1562590||-1|cds_end_NF|HGNC|8101||||||0.0581||||||||
15	28281765	rs4778232	G	A	.	.	AC=164;AN=762;AF=0.21656;CSQ=A|intron_variant|MODIFIER|OCA2|ENSG00000104044|Transcript|ENST00000353809.5|protein_coding||2/22||||||||||-1||HGNC|8101||||||||||||||,A|intron_variant|MODIFIER|OCA2|ENSG00000104044|Transcript|ENST00000354638.3|protein_coding||2/23||||||||||-1||HGNC|8101||||||||||||||,A|intron_variant|MODIFIER|OCA2|ENSG00000104044|Transcript|ENST00000382996.2|protein_coding||2/18||||||||||-1||HGNC|8101||||||||||||||,A|intron_variant|MODIFIER|OCA2|ENSG00000104044|Transcript|ENST00000431101.1|protein_coding||2/6||||||||||-1|cds_end_NF|HGNC|8101||||||||||||||,A|intron_variant|MODIFIER|OCA2|ENSG00000104044|Transcript|ENST00000445578.1|protein_coding||2/5||||||||||-1|cds_end_NF|HGNC|8101||||||||||||||
15	28283441	rs1448484	A	G	.	.	AC=2;AN=778;AF=0.0031438;CSQ=G|intron_variant|MODIFIER|OCA2|ENSG00000104044|Transcript|ENST00000353809.5|protein_coding||2/22||||||||rs1448484||-1||HGNC|8101||||||0.2310||||20886636&24596592&28500464||||,G|intron_variant|MODIFIER|OCA2|ENSG00000104044|Transcript|ENST00000354638.3|protein_coding||2/23||||||||rs1448484||-1||HGNC|8101||||||0.2310||||20886636&24596592&28500464||||,G|intron_variant|MODIFIER|OCA2|ENSG00000104044|Transcript|ENST00000382996.2|protein_coding||2/18||||||||rs1448484||-1||HGNC|8101||||||0.2310||||20886636&24596592&28500464||||,G|intron_variant|MODIFIER|OCA2|ENSG00000104044|Transcript|ENST00000431101.1|protein_coding||2/6||||||||rs1448484||-1|cds_end_NF|HGNC|8101||||||0.2310||||20886636&24596592&28500464||||,G|intron_variant|MODIFIER|OCA2|ENSG00000104044|Transcript|ENST00000445578.1|protein_coding||2/5||||||||rs1448484||-1|cds_end_NF|HGNC|8101||||||0.2310||||20886636&24596592&28500464||||,G|regulatory_region_variant|MODIFIER|||RegulatoryFeature|ENSR00000368652|TF_binding_site||||||||||rs1448484|||||||||||0.2310||||20886636&24596592&28500464||||
15	28283507	rs16950821	A	G	.	.	AC=688;AN=760;AF=0.10587;CSQ=G|intron_variant|MODIFIER|OCA2|ENSG00000104044|Transcript|ENST00000353809.5|protein_coding||2/22||||||||||-1||HGNC|8101||||||||||||||,G|intron_variant|MODIFIER|OCA2|ENSG00000104044|Transcript|ENST00000354638.3|protein_coding||2/23||||||||||-1||HGNC|8101||||||||||||||,G|intron_variant|MODIFIER|OCA2|ENSG00000104044|Transcript|ENST00000382996.2|protein_coding||2/18||||||||||-1||HGNC|8101||||||||||||||,G|intron_variant|MODIFIER|OCA2|ENSG00000104044|Transcript|ENST00000431101.1|protein_coding||2/6||||||||||-1|cds_end_NF|HGNC|8101||||||||||||||,G|intron_variant|MODIFIER|OCA2|ENSG00000104044|Transcript|ENST00000445578.1|protein_coding||2/5||||||||||-1|cds_end_NF|HGNC|8101||||||||||||||,G|regulatory_region_variant|MODIFIER|||RegulatoryFeature|ENSR00000368652|TF_binding_site|||||||||||||||||||||||||||||
15	28285737	rs1584410	T	A	.	.	AC=1;AN=778;AF=0.000429;CSQ=A|intron_variant|MODIFIER|OCA2|ENSG00000104044|Transcript|ENST00000353809.5|protein_coding||2/22||||||||rs1584410||-1||HGNC|8101||||||0.0701||||||||,A|intron_variant|MODIFIER|OCA2|ENSG00000104044|Transcript|ENST00000354638.3|protein_coding||2/23||||||||rs1584410||-1||HGNC|8101||||||0.0701||||||||,A|intron_variant|MODIFIER|OCA2|ENSG00000104044|Transcript|ENST00000382996.2|protein_coding||2/18||||||||rs1584410||-1||HGNC|8101||||||0.0701||||||||,A|intron_variant|MODIFIER|OCA2|ENSG00000104044|Transcript|ENST00000431101.1|protein_coding||2/6||||||||rs1584410||-1|cds_end_NF|HGNC|8101||||||0.0701||||||||,A|intron_variant|MODIFIER|OCA2|ENSG00000104044|Transcript|ENST00000445578.1|protein_coding||2/5||||||||rs1584410||-1|cds_end_NF|HGNC|8101||||||0.0701||||||||
15	28288102	rs1470609	C	G	.	.	AC=1;AN=778;AF=0.000429;CSQ=G|intron_variant|MODIFIER|OCA2|ENSG00000104044|Transcript|ENST00000353809.5|protein_coding||2/22||||||||rs1470609||-1||HGNC|8101||||||0.0721||||||||,G|intron_variant|MODIFIER|OCA2|ENSG00000104044|Transcript|ENST00000354638.3|protein_coding||2/23||||||||rs1470609||-1||HGNC|8101||||||0.0721||||||||,G|intron_variant|MODIFIER|OCA2|ENSG00000104044|Transcript|ENST00000382996.2|protein_coding||2/18||||||||rs1470609||-1||HGNC|8101||||||0.0721||||||||,G|intron_variant|MODIFIER|OCA2|ENSG00000104044|Transcript|ENST00000431101.1|protein_coding||2/6||||||||rs1470609||-1|cds_end_NF|HGNC|8101||||||0.0721||||||||,G|intron_variant|MODIFIER|OCA2|ENSG00000104044|Transcript|ENST00000445578.1|protein_coding||2/5||||||||rs1470609||-1|cds_end_NF|HGNC|8101||||||0.0721||||||||
15	28288121	rs1470608	C	A	.	.	AC=104;AN=762;AF=0.13967;CSQ=A|intron_variant|MODIFIER|OCA2|ENSG00000104044|Transcript|ENST00000353809.5|protein_coding||2/22||||||||||-1||HGNC|8101||||||||||||||,A|intron_variant|MODIFIER|OCA2|ENSG00000104044|Transcript|ENST00000354638.3|protein_coding||2/23||||||||||-1||HGNC|8101||||||||||||||,A|intron_variant|MODIFIER|OCA2|ENSG00000104044|Transcript|ENST00000382996.2|protein_coding||2/18||||||||||-1||HGNC|8101||||||||||||||,A|intron_variant|MODIFIER|OCA2|ENSG00000104044|Transcript|ENST00000431101.1|protein_coding||2/6||||||||||-1|cds_end_NF|HGNC|8101||||||||||||||,A|intron_variant|MODIFIER|OCA2|ENSG00000104044|Transcript|ENST00000445578.1|protein_coding||2/5||||||||||-1|cds_end_NF|HGNC|8101||||||||||||||
15	28289737	rs74007931	C	A	.	.	AC=1;AN=778;AF=0.000429;CSQ=A|intron_variant|MODIFIER|OCA2|ENSG00000104044|Transcript|ENST00000353809.5|protein_coding||2/22||||||||rs74007931||-1||HGNC|8101||||||0.0719||||||||,A|intron_variant|MODIFIER|OCA2|ENSG00000104044|Transcript|ENST00000354638.3|protein_coding||2/23||||||||rs74007931||-1||HGNC|8101||||||0.0719||||||||,A|intron_variant|MODIFIER|OCA2|ENSG00000104044|Transcript|ENST00000382996.2|protein_coding||2/18||||||||rs74007931||-1||HGNC|8101||||||0.0719||||||||,A|intron_variant|MODIFIER|OCA2|ENSG00000104044|Transcript|ENST00000431101.1|protein_coding||2/6||||||||rs74007931||-1|cds_end_NF|HGNC|8101||||||0.0719||||||||,A|intron_variant|MODIFIER|OCA2|ENSG00000104044|Transcript|ENST00000445578.1|protein_coding||2/5||||||||rs74007931||-1|cds_end_NF|HGNC|8101||||||0.0719||||||||
15	28290973	rs2311805	A	G	.	.	AC=1;AN=778;AF=0.0006435;CSQ=G|intron_variant|MODIFIER|OCA2|ENSG00000104044|Transcript|ENST00000353809.5|protein_coding||2/22||||||||rs2311805||-1||HGNC|8101||||||0.0897||||22133426||||,G|intron_variant|MODIFIER|OCA2|ENSG00000104044|Transcript|ENST00000354638.3|protein_coding||2/23||||||||rs2311805||-1||HGNC|8101||||||0.0897||||22133426||||,G|intron_variant|MODIFIER|OCA2|ENSG00000104044|Transcript|ENST00000382996.2|protein_coding||2/18||||||||rs2311805||-1||HGNC|8101||||||0.0897||||22133426||||,G|intron_variant|MODIFIER|OCA2|ENSG00000104044|Transcript|ENST00000431101.1|protein_coding||2/6||||||||rs2311805||-1|cds_end_NF|HGNC|8101||||||0.0897||||22133426||||,G|intron_variant|MODIFIER|OCA2|ENSG00000104044|Transcript|ENST00000445578.1|protein_coding||2/5||||||||rs2311805||-1|cds_end_NF|HGNC|8101||||||0.0897||||22133426||||
15	28292190	rs55846160	A	G	.	.	AC=1;AN=778;AF=0.000429;CSQ=G|intron_variant|MODIFIER|OCA2|ENSG00000104044|Transcript|ENST00000353809.5|protein_coding||2/22||||||||rs55846160||-1||HGNC|8101||||||0.0719||||||||,G|intron_variant|MODIFIER|OCA2|ENSG00000104044|Transcript|ENST00000354638.3|protein_coding||2/23||||||||rs55846160||-1||HGNC|8101||||||0.0719||||||||,G|intron_variant|MODIFIER|OCA2|ENSG00000104044|Transcript|ENST00000382996.2|protein_coding||2/18||||||||rs55846160||-1||HGNC|8101||||||0.0719||||||||,G|intron_variant|MODIFIER|OCA2|ENSG00000104044|Transcript|ENST00000431101.1|protein_coding||2/6||||||||rs55846160||-1|cds_end_NF|HGNC|8101||||||0.0719||||||||,G|intron_variant|MODIFIER|OCA2|ENSG00000104044|Transcript|ENST00000445578.1|protein_coding||2/5||||||||rs55846160||-1|cds_end_NF|HGNC|8101||||||0.0719||||||||
15	28293542	rs73377724	T	C	.	.	AC=1;AN=778;AF=0.000429;CSQ=C|intron_variant|MODIFIER|OCA2|ENSG00000104044|Transcript|ENST00000353809.5|protein_coding||2/22||||||||rs73377724||-1||HGNC|8101||||||0.0723||||||||,C|intron_variant|MODIFIER|OCA2|ENSG00000104044|Transcript|ENST00000354638.3|protein_coding||2/23||||||||rs73377724||-1||HGNC|8101||||||0.0723||||||||,C|intron_variant|MODIFIER|OCA2|ENSG00000104044|Transcript|ENST00000382996.2|protein_coding||2/18||||||||rs73377724||-1||HGNC|8101||||||0.0723||||||||,C|intron_variant|MODIFIER|OCA2|ENSG00000104044|Transcript|ENST00000431101.1|protein_coding||2/6||||||||rs73377724||-1|cds_end_NF|HGNC|8101||||||0.0723||||||||,C|intron_variant|MODIFIER|OCA2|ENSG00000104044|Transcript|ENST00000445578.1|protein_coding||2/5||||||||rs73377724||-1|cds_end_NF|HGNC|8101||||||0.0723||||||||
15	28293945	rs149984623	A	A	.	.	AC=1;AN=778;AF=0.001716
15	28294922	rs1597196	C	A	.	.	AC=128;AN=754;AF=0.17836;CSQ=A|intron_variant|MODIFIER|OCA2|ENSG00000104044|Transcript|ENST00000353809.5|protein_coding||2/22||||||||||-1||HGNC|8101||||||||||||||,A|intron_variant|MODIFIER|OCA2|ENSG00000104044|Transcript|ENST00000354638.3|protein_coding||2/23||||||||||-1||HGNC|8101||||||||||||||,A|intron_variant|MODIFIER|OCA2|ENSG00000104044|Transcript|ENST00000382996.2|protein_coding||2/18||||||||||-1||HGNC|8101||||||||||||||,A|intron_variant|MODIFIER|OCA2|ENSG00000104044|Transcript|ENST00000431101.1|protein_coding||2/6||||||||||-1|cds_end_NF|HGNC|8101||||||||||||||,A|intron_variant|MODIFIER|OCA2|ENSG00000104044|Transcript|ENST00000445578.1|protein_coding||2/5||||||||||-1|cds_end_NF|HGNC|8101||||||||||||||
15	28296440	rs8027215	T	G	.	.	AC=1;AN=778;AF=0.000429;CSQ=G|intron_variant|MODIFIER|OCA2|ENSG00000104044|Transcript|ENST00000353809.5|protein_coding||2/22||||||||rs8027215||-1||HGNC|8101||||||0.0721||||||||,G|intron_variant|MODIFIER|OCA2|ENSG00000104044|Transcript|ENST00000354638.3|protein_coding||2/23||||||||rs8027215||-1||HGNC|8101||||||0.0721||||||||,G|intron_variant|MODIFIER|OCA2|ENSG00000104044|Transcript|ENST00000382996.2|protein_coding||2/18||||||||rs8027215||-1||HGNC|8101||||||0.0721||||||||,G|intron_variant|MODIFIER|OCA2|ENSG00000104044|Transcript|ENST00000431101.1|protein_coding||2/6||||||||rs8027215||-1|cds_end_NF|HGNC|8101||||||0.0721||||||||,G|intron_variant|MODIFIER|OCA2|ENSG00000104044|Transcript|ENST00000445578.1|protein_coding||2/5||||||||rs8027215||-1|cds_end_NF|HGNC|8101||||||0.0721||||||||
15	28299322	rs7175342	G	A	.	.	AC=1;AN=778;AF=0.000429;CSQ=A|intron_variant|MODIFIER|OCA2|ENSG00000104044|Transcript|ENST00000353809.5|protein_coding||2/22||||||||rs7175342||-1||HGNC|8101||||||0.0651||||||||,A|intron_variant|MODIFIER|OCA2|ENSG00000104044|Transcript|ENST00000354638.3|protein_coding||2/23||||||||rs7175342||-1||HGNC|8101||||||0.0651||||||||,A|intron_variant|MODIFIER|OCA2|ENSG00000104044|Transcript|ENST00000382996.2|protein_coding||2/18||||||||rs7175342||-1||HGNC|8101||||||0.0651||||||||,A|intron_variant|MODIFIER|OCA2|ENSG00000104044|Transcript|ENST00000431101.1|protein_coding||2/6||||||||rs7175342||-1|cds_end_NF|HGNC|8101||||||0.0651||||||||,A|intron_variant|MODIFIER|OCA2|ENSG00000104044|Transcript|ENST00000445578.1|protein_coding||2/5||||||||rs7175342||-1|cds_end_NF|HGNC|8101||||||0.0651||||||||
15	28300878	rs112725723	C	T	.	.	AC=1;AN=778;AF=0.000429;CSQ=T|intron_variant|MODIFIER|OCA2|ENSG00000104044|Transcript|ENST00000353809.5|protein_coding||2/22||||||||rs112725723||-1||HGNC|8101||||||0.0649||||||||,T|intron_variant|MODIFIER|OCA2|ENSG00000104044|Transcript|ENST00000354638.3|protein_coding||2/23||||||||rs112725723||-1||HGNC|8101||||||0.0649||||||||,T|intron_variant|MODIFIER|OCA2|ENSG00000104044|Transcript|ENST00000382996.2|protein_coding||2/18||||||||rs112725723||-1||HGNC|8101||||||0.0649||||||||,T|intron_variant|MODIFIER|OCA2|ENSG00000104044|Transcript|ENST00000431101.1|protein_coding||2/6||||||||rs112725723||-1|cds_end_NF|HGNC|8101||||||0.0649||||||||,T|intron_variant|MODIFIER|OCA2|ENSG00000104044|Transcript|ENST00000445578.1|protein_coding||2/5||||||||rs112725723||-1|cds_end_NF|HGNC|8101||||||0.0649||||||||
15	28301053	rs895830	T	C	.	.	AC=1;AN=778;AF=0.000429;CSQ=C|intron_variant|MODIFIER|OCA2|ENSG00000104044|Transcript|ENST00000353809.5|protein_coding||2/22||||||||rs895830||-1||HGNC|8101||||||0.0649||||||||,C|intron_variant|MODIFIER|OCA2|ENSG00000104044|Transcript|ENST00000354638.3|protein_coding||2/23||||||||rs895830||-1||HGNC|8101||||||0.0649||||||||,C|intron_variant|MODIFIER|OCA2|ENSG00000104044|Transcript|ENST00000382996.2|protein_coding||2/18||||||||rs895830||-1||HGNC|8101||||||0.0649||||||||,C|intron_variant|MODIFIER|OCA2|ENSG00000104044|Transcript|ENST00000431101.1|protein_coding||2/6||||||||rs895830||-1|cds_end_NF|HGNC|8101||||||0.0649||||||||,C|intron_variant|MODIFIER|OCA2|ENSG00000104044|Transcript|ENST00000445578.1|protein_coding||2/5||||||||rs895830||-1|cds_end_NF|HGNC|8101||||||0.0649||||||||
15	28302037	rs895831	G	A	.	.	AC=1;AN=778;AF=0.00083814;CSQ=A|intron_variant|MODIFIER|OCA2|ENSG00000104044|Transcript|ENST00000353809.5|protein_coding||2/22||||||||||-1||HGNC|8101||||||||||||||,A|intron_variant|MODIFIER|OCA2|ENSG00000104044|Transcript|ENST00000354638.3|protein_coding||2/23||||||||||-1||HGNC|8101||||||||||||||,A|intron_variant|MODIFIER|OCA2|ENSG00000104044|Transcript|ENST00000382996.2|protein_coding||2/18||||||||||-1||HGNC|8101||||||||||||||,A|intron_variant|MODIFIER|OCA2|ENSG00000104044|Transcript|ENST00000431101.1|protein_coding||2/6||||||||||-1|cds_end_NF|HGNC|8101||||||||||||||,A|intron_variant|MODIFIER|OCA2|ENSG00000104044|Transcript|ENST00000445578.1|protein_coding||2/5||||||||||-1|cds_end_NF|HGNC|8101||||||||||||||
15	28303622	rs16950843	C	T	.	.	AC=1;AN=778;AF=0.000429;CSQ=T|intron_variant|MODIFIER|OCA2|ENSG00000104044|Transcript|ENST00000353809.5|protein_coding||2/22||||||||rs16950843||-1||HGNC|8101||||||0.0669||||||||,T|intron_variant|MODIFIER|OCA2|ENSG00000104044|Transcript|ENST00000354638.3|protein_coding||2/23||||||||rs16950843||-1||HGNC|8101||||||0.0669||||||||,T|intron_variant|MODIFIER|OCA2|ENSG00000104044|Transcript|ENST00000382996.2|protein_coding||2/18||||||||rs16950843||-1||HGNC|8101||||||0.0669||||||||,T|intron_variant|MODIFIER|OCA2|ENSG00000104044|Transcript|ENST00000431101.1|protein_coding||2/6||||||||rs16950843||-1|cds_end_NF|HGNC|8101||||||0.0669||||||||,T|intron_variant|MODIFIER|OCA2|ENSG00000104044|Transcript|ENST00000445578.1|protein_coding||2/5||||||||rs16950843||-1|cds_end_NF|HGNC|8101||||||0.0669||||||||
15	28304344	rs7162117	A	G	.	.	AC=703;AN=762;AF=0.077954;CSQ=G|intron_variant|MODIFIER|OCA2|ENSG00000104044|Transcript|ENST00000353809.5|protein_coding||2/22||||||||||-1||HGNC|8101||||||||||||||,G|intron_variant|MODIFIER|OCA2|ENSG00000104044|Transcript|ENST00000354638.3|protein_coding||2/23||||||||||-1||HGNC|8101||||||||||||||,G|intron_variant|MODIFIER|OCA2|ENSG00000104044|Transcript|ENST00000382996.2|protein_coding||2/18||||||||||-1||HGNC|8101||||||||||||||,G|intron_variant|MODIFIER|OCA2|ENSG00000104044|Transcript|ENST00000431101.1|protein_coding||2/6||||||||||-1|cds_end_NF|HGNC|8101||||||||||||||,G|intron_variant|MODIFIER|OCA2|ENSG00000104044|Transcript|ENST00000445578.1|protein_coding||2/5||||||||||-1|cds_end_NF|HGNC|8101||||||||||||||,G|regulatory_region_variant|MODIFIER|||RegulatoryFeature|ENSR00001083475|CTCF_binding_site|||||||||||||||||||||||||||||
15	28305027	rs1448482	G	A	.	.	AC=1;AN=778;AF=0.000429;CSQ=A|intron_variant|MODIFIER|OCA2|ENSG00000104044|Transcript|ENST00000353809.5|protein_coding||2/22||||||||rs1448482||-1||HGNC|8101||||||0.0555||||||||,A|intron_variant|MODIFIER|OCA2|ENSG00000104044|Transcript|ENST00000354638.3|protein_coding||2/23||||||||rs1448482||-1||HGNC|8101||||||0.0555||||||||,A|intron_variant|MODIFIER|OCA2|ENSG00000104044|Transcript|ENST00000382996.2|protein_coding||2/18||||||||rs1448482||-1||HGNC|8101||||||0.0555||||||||,A|intron_variant|MODIFIER|OCA2|ENSG00000104044|Transcript|ENST00000431101.1|protein_coding||2/6||||||||rs1448482||-1|cds_end_NF|HGNC|8101||||||0.0555||||||||,A|intron_variant|MODIFIER|OCA2|ENSG00000104044|Transcript|ENST00000445578.1|protein_coding||2/5||||||||rs1448482||-1|cds_end_NF|HGNC|8101||||||0.0555||||||||
15	28305776	rs61178186	T	G	.	.	AC=1;AN=778;AF=0.000429;CSQ=G|intron_variant|MODIFIER|OCA2|ENSG00000104044|Transcript|ENST00000353809.5|protein_coding||2/22||||||||rs61178186||-1||HGNC|8101||||||0.0657||||||||,G|intron_variant|MODIFIER|OCA2|ENSG00000104044|Transcript|ENST00000354638.3|protein_coding||2/23||||||||rs61178186||-1||HGNC|8101||||||0.0657||||||||,G|intron_variant|MODIFIER|OCA2|ENSG00000104044|Transcript|ENST00000382996.2|protein_coding||2/18||||||||rs61178186||-1||HGNC|8101||||||0.0657||||||||,G|intron_variant|MODIFIER|OCA2|ENSG00000104044|Transcript|ENST00000431101.1|protein_coding||2/6||||||||rs61178186||-1|cds_end_NF|HGNC|8101||||||0.0657||||||||,G|intron_variant|MODIFIER|OCA2|ENSG00000104044|Transcript|ENST00000445578.1|protein_coding||2/5||||||||rs61178186||-1|cds_end_NF|HGNC|8101||||||0.0657||||||||
15	28307179	rs7179419	A	G	.	.	AC=87;AN=760;AF=0.10796;CSQ=G|intron_variant|MODIFIER|OCA2|ENSG00000104044|Transcript|ENST00000353809.5|protein_coding||2/22||||||||||-1||HGNC|8101||||||||||||||,G|intron_variant|MODIFIER|OCA2|ENSG00000104044|Transcript|ENST00000354638.3|protein_coding||2/23||||||||||-1||HGNC|8101||||||||||||||,G|intron_variant|MODIFIER|OCA2|ENSG00000104044|Transcript|ENST00000382996.2|protein_coding||2/18||||||||||-1||HGNC|8101||||||||||||||,G|intron_variant|MODIFIER|OCA2|ENSG00000104044|Transcript|ENST00000431101.1|protein_coding||2/6||||||||||-1|cds_end_NF|HGNC|8101||||||||||||||,G|intron_variant|MODIFIER|OCA2|ENSG00000104044|Transcript|ENST00000445578.1|protein_coding||2/5||||||||||-1|cds_end_NF|HGNC|8101||||||||||||||
15	28307390	rs7179792	T	G	.	.	AC=1;AN=778;AF=0.000429;CSQ=G|intron_variant|MODIFIER|OCA2|ENSG00000104044|Transcript|ENST00000353809.5|protein_coding||2/22||||||||rs7179792||-1||HGNC|8101||||||0.0871||||||||,G|intron_variant|MODIFIER|OCA2|ENSG00000104044|Transcript|ENST00000354638.3|protein_coding||2/23||||||||rs7179792||-1||HGNC|8101||||||0.0871||||||||,G|intron_variant|MODIFIER|OCA2|ENSG00000104044|Transcript|ENST00000382996.2|protein_coding||2/18||||||||rs7179792||-1||HGNC|8101||||||0.0871||||||||,G|intron_variant|MODIFIER|OCA2|ENSG00000104044|Transcript|ENST00000431101.1|protein_coding||2/6||||||||rs7179792||-1|cds_end_NF|HGNC|8101||||||0.0871||||||||,G|intron_variant|MODIFIER|OCA2|ENSG00000104044|Transcript|ENST00000445578.1|protein_coding||2/5||||||||rs7179792||-1|cds_end_NF|HGNC|8101||||||0.0871||||||||
15	28308883	rs73377755	C	T	.	.	AC=1;AN=778;AF=0.000429;CSQ=T|intron_variant|MODIFIER|OCA2|ENSG00000104044|Transcript|ENST00000353809.5|protein_coding||2/22||||||||rs73377755||-1||HGNC|8101||||||0.0653||||||||,T|intron_variant|MODIFIER|OCA2|ENSG00000104044|Transcript|ENST00000354638.3|protein_coding||2/23||||||||rs73377755||-1||HGNC|8101||||||0.0653||||||||,T|intron_variant|MODIFIER|OCA2|ENSG00000104044|Transcript|ENST00000382996.2|protein_coding||2/18||||||||rs73377755||-1||HGNC|8101||||||0.0653||||||||,T|intron_variant|MODIFIER|OCA2|ENSG00000104044|Transcript|ENST00000431101.1|protein_coding||2/6||||||||rs73377755||-1|cds_end_NF|HGNC|8101||||||0.0653||||||||,T|intron_variant|MODIFIER|OCA2|ENSG00000104044|Transcript|ENST00000445578.1|protein_coding||2/5||||||||rs73377755||-1|cds_end_NF|HGNC|8101||||||0.0653||||||||
15	28311602	rs80150327	G	A	.	.	AC=0;AN=778;AF=0.0002145;CSQ=A|intron_variant|MODIFIER|OCA2|ENSG00000104044|Transcript|ENST00000353809.5|protein_coding||2/22||||||||rs80150327||-1||HGNC|8101||||||0.0106||||||||,A|intron_variant|MODIFIER|OCA2|ENSG00000104044|Transcript|ENST00000354638.3|protein_coding||2/23||||||||rs80150327||-1||HGNC|8101||||||0.0106||||||||,A|intron_variant|MODIFIER|OCA2|ENSG00000104044|Transcript|ENST00000382996.2|protein_coding||2/18||||||||rs80150327||-1||HGNC|8101||||||0.0106||||||||,A|intron_variant|MODIFIER|OCA2|ENSG00000104044|Transcript|ENST00000431101.1|protein_coding||2/6||||||||rs80150327||-1|cds_end_NF|HGNC|8101||||||0.0106||||||||,A|intron_variant|MODIFIER|OCA2|ENSG00000104044|Transcript|ENST00000445578.1|protein_coding||2/5||||||||rs80150327||-1|cds_end_NF|HGNC|8101||||||0.0106||||||||
15	28312302	rs28642696	A	G	.	.	AC=1;AN=778;AF=0.000429;CSQ=G|intron_variant|MODIFIER|OCA2|ENSG00000104044|Transcript|ENST00000353809.5|protein_coding||2/22||||||||rs28642696||-1||HGNC|8101||||||0.0655||||||||,G|intron_variant|MODIFIER|OCA2|ENSG00000104044|Transcript|ENST00000354638.3|protein_coding||2/23||||||||rs28642696||-1||HGNC|8101||||||0.0655||||||||,G|intron_variant|MODIFIER|OCA2|ENSG00000104044|Transcript|ENST00000382996.2|protein_coding||2/18||||||||rs28642696||-1||HGNC|8101||||||0.0655||||||||,G|intron_variant|MODIFIER|OCA2|ENSG00000104044|Transcript|ENST00000431101.1|protein_coding||2/6||||||||rs28642696||-1|cds_end_NF|HGNC|8101||||||0.0655||||||||,G|intron_variant|MODIFIER|OCA2|ENSG00000104044|Transcript|ENST00000445578.1|protein_coding||2/5||||||||rs28642696||-1|cds_end_NF|HGNC|8101||||||0.0655||||||||
15	28312700	rs59727997	A	G	.	.	AC=1;AN=778;AF=0.000429;CSQ=G|intron_variant|MODIFIER|OCA2|ENSG00000104044|Transcript|ENST00000353809.5|protein_coding||2/22||||||||rs59727997||-1||HGNC|8101||||||0.0653||||||||,G|intron_variant|MODIFIER|OCA2|ENSG00000104044|Transcript|ENST00000354638.3|protein_coding||2/23||||||||rs59727997||-1||HGNC|8101||||||0.0653||||||||,G|intron_variant|MODIFIER|OCA2|ENSG00000104044|Transcript|ENST00000382996.2|protein_coding||2/18||||||||rs59727997||-1||HGNC|8101||||||0.0653||||||||,G|intron_variant|MODIFIER|OCA2|ENSG00000104044|Transcript|ENST00000431101.1|protein_coding||2/6||||||||rs59727997||-1|cds_end_NF|HGNC|8101||||||0.0653||||||||,G|intron_variant|MODIFIER|OCA2|ENSG00000104044|Transcript|ENST00000445578.1|protein_coding||2/5||||||||rs59727997||-1|cds_end_NF|HGNC|8101||||||0.0653||||||||
15	28317271	rs6497258	T	C	.	.	AC=1;AN=778;AF=0.000429;CSQ=C|intron_variant|MODIFIER|OCA2|ENSG00000104044|Transcript|ENST00000353809.5|protein_coding||2/22||||||||rs6497258||-1||HGNC|8101||||||0.0553||||||||,C|intron_variant|MODIFIER|OCA2|ENSG00000104044|Transcript|ENST00000354638.3|protein_coding||2/23||||||||rs6497258||-1||HGNC|8101||||||0.0553||||||||,C|intron_variant|MODIFIER|OCA2|ENSG00000104044|Transcript|ENST00000382996.2|protein_coding||2/18||||||||rs6497258||-1||HGNC|8101||||||0.0553||||||||,C|intron_variant|MODIFIER|OCA2|ENSG00000104044|Transcript|ENST00000431101.1|protein_coding||2/6||||||||rs6497258||-1|cds_end_NF|HGNC|8101||||||0.0553||||||||,C|intron_variant|MODIFIER|OCA2|ENSG00000104044|Transcript|ENST00000445578.1|protein_coding||2/5||||||||rs6497258||-1|cds_end_NF|HGNC|8101||||||0.0553||||||||
15	28317668	rs6497259	A	G	.	.	AC=1;AN=778;AF=0.0006435;CSQ=G|intron_variant|MODIFIER|OCA2|ENSG00000104044|Transcript|ENST00000353809.5|protein_coding||2/22||||||||rs6497259||-1||HGNC|8101||||||0.1118||||||||,G|intron_variant|MODIFIER|OCA2|ENSG00000104044|Transcript|ENST00000354638.3|protein_coding||2/23||||||||rs6497259||-1||HGNC|8101||||||0.1118||||||||,G|intron_variant|MODIFIER|OCA2|ENSG00000104044|Transcript|ENST00000382996.2|protein_coding||2/18||||||||rs6497259||-1||HGNC|8101||||||0.1118||||||||,G|intron_variant|MODIFIER|OCA2|ENSG00000104044|Transcript|ENST00000431101.1|protein_coding||2/6||||||||rs6497259||-1|cds_end_NF|HGNC|8101||||||0.1118||||||||,G|intron_variant|MODIFIER|OCA2|ENSG00000104044|Transcript|ENST00000445578.1|protein_coding||2/5||||||||rs6497259||-1|cds_end_NF|HGNC|8101||||||0.1118||||||||
15	28318342	rs4778234	C	G	.	.	AC=1;AN=778;AF=0.000429;CSQ=G|intron_variant|MODIFIER|OCA2|ENSG00000104044|Transcript|ENST00000353809.5|protein_coding||2/22||||||||rs4778234||-1||HGNC|8101||||||0.0625||||||||,G|intron_variant|MODIFIER|OCA2|ENSG00000104044|Transcript|ENST00000354638.3|protein_coding||2/23||||||||rs4778234||-1||HGNC|8101||||||0.0625||||||||,G|intron_variant|MODIFIER|OCA2|ENSG00000104044|Transcript|ENST00000382996.2|protein_coding||2/18||||||||rs4778234||-1||HGNC|8101||||||0.0625||||||||,G|intron_variant|MODIFIER|OCA2|ENSG00000104044|Transcript|ENST00000431101.1|protein_coding||2/6||||||||rs4778234||-1|cds_end_NF|HGNC|8101||||||0.0625||||||||,G|intron_variant|MODIFIER|OCA2|ENSG00000104044|Transcript|ENST00000445578.1|protein_coding||2/5||||||||rs4778234||-1|cds_end_NF|HGNC|8101||||||0.0625||||||||
15	28318428	rs4778235	C	A	.	.	AC=1;AN=778;AF=0.000429;CSQ=A|intron_variant|MODIFIER|OCA2|ENSG00000104044|Transcript|ENST00000353809.5|protein_coding||2/22||||||||rs4778235||-1||HGNC|8101||||||0.0559||||||||,A|intron_variant|MODIFIER|OCA2|ENSG00000104044|Transcript|ENST00000354638.3|protein_coding||2/23||||||||rs4778235||-1||HGNC|8101||||||0.0559||||||||,A|intron_variant|MODIFIER|OCA2|ENSG00000104044|Transcript|ENST00000382996.2|protein_coding||2/18||||||||rs4778235||-1||HGNC|8101||||||0.0559||||||||,A|intron_variant|MODIFIER|OCA2|ENSG00000104044|Transcript|ENST00000431101.1|protein_coding||2/6||||||||rs4778235||-1|cds_end_NF|HGNC|8101||||||0.0559||||||||,A|intron_variant|MODIFIER|OCA2|ENSG00000104044|Transcript|ENST00000445578.1|protein_coding||2/5||||||||rs4778235||-1|cds_end_NF|HGNC|8101||||||0.0559||||||||
15	28319630	rs11853230	C	T	.	.	AC=1;AN=778;AF=0.000429;CSQ=T|intron_variant|MODIFIER|OCA2|ENSG00000104044|Transcript|ENST00000353809.5|protein_coding||2/22||||||||rs11853230||-1||HGNC|8101||||||0.0843||||||||,T|intron_variant|MODIFIER|OCA2|ENSG00000104044|Transcript|ENST00000354638.3|protein_coding||2/23||||||||rs11853230||-1||HGNC|8101||||||0.0843||||||||,T|intron_variant|MODIFIER|OCA2|ENSG00000104044|Transcript|ENST00000382996.2|protein_coding||2/18||||||||rs11853230||-1||HGNC|8101||||||0.0843||||||||,T|intron_variant|MODIFIER|OCA2|ENSG00000104044|Transcript|ENST00000431101.1|protein_coding||2/6||||||||rs11853230||-1|cds_end_NF|HGNC|8101||||||0.0843||||||||,T|intron_variant|MODIFIER|OCA2|ENSG00000104044|Transcript|ENST00000445578.1|protein_coding||2/5||||||||rs11853230||-1|cds_end_NF|HGNC|8101||||||0.0843||||||||
15	28319815	rs112034006	G	A	.	.	AC=1;AN=778;AF=0.000429;CSQ=A|intron_variant|MODIFIER|OCA2|ENSG00000104044|Transcript|ENST00000353809.5|protein_coding||2/22||||||||rs112034006||-1||HGNC|8101||||||0.0553||||||||,A|intron_variant|MODIFIER|OCA2|ENSG00000104044|Transcript|ENST00000354638.3|protein_coding||2/23||||||||rs112034006||-1||HGNC|8101||||||0.0553||||||||,A|intron_variant|MODIFIER|OCA2|ENSG00000104044|Transcript|ENST00000382996.2|protein_coding||2/18||||||||rs112034006||-1||HGNC|8101||||||0.0553||||||||,A|intron_variant|MODIFIER|OCA2|ENSG00000104044|Transcript|ENST00000431101.1|protein_coding||2/6||||||||rs112034006||-1|cds_end_NF|HGNC|8101||||||0.0553||||||||,A|intron_variant|MODIFIER|OCA2|ENSG00000104044|Transcript|ENST00000445578.1|protein_coding||2/5||||||||rs112034006||-1|cds_end_NF|HGNC|8101||||||0.0553||||||||
15	28319862	rs11857310	G	C	.	.	AC=1;AN=778;AF=0.000429;CSQ=C|intron_variant|MODIFIER|OCA2|ENSG00000104044|Transcript|ENST00000353809.5|protein_coding||2/22||||||||rs11857310||-1||HGNC|8101||||||0.0843||||||||,C|intron_variant|MODIFIER|OCA2|ENSG00000104044|Transcript|ENST00000354638.3|protein_coding||2/23||||||||rs11857310||-1||HGNC|8101||||||0.0843||||||||,C|intron_variant|MODIFIER|OCA2|ENSG00000104044|Transcript|ENST00000382996.2|protein_coding||2/18||||||||rs11857310||-1||HGNC|8101||||||0.0843||||||||,C|intron_variant|MODIFIER|OCA2|ENSG00000104044|Transcript|ENST00000431101.1|protein_coding||2/6||||||||rs11857310||-1|cds_end_NF|HGNC|8101||||||0.0843||||||||,C|intron_variant|MODIFIER|OCA2|ENSG00000104044|Transcript|ENST00000445578.1|protein_coding||2/5||||||||rs11857310||-1|cds_end_NF|HGNC|8101||||||0.0843||||||||
15	28321720	rs6497264	G	A	.	.	AC=1;AN=778;AF=0.000429;CSQ=A|intron_variant|MODIFIER|OCA2|ENSG00000104044|Transcript|ENST00000353809.5|protein_coding||2/22||||||||rs6497264||-1||HGNC|8101||||||0.0615||||||||,A|intron_variant|MODIFIER|OCA2|ENSG00000104044|Transcript|ENST00000354638.3|protein_coding||2/23||||||||rs6497264||-1||HGNC|8101||||||0.0615||||||||,A|intron_variant|MODIFIER|OCA2|ENSG00000104044|Transcript|ENST00000382996.2|protein_coding||2/18||||||||rs6497264||-1||HGNC|8101||||||0.0615||||||||,A|intron_variant|MODIFIER|OCA2|ENSG00000104044|Transcript|ENST00000431101.1|protein_coding||2/6||||||||rs6497264||-1|cds_end_NF|HGNC|8101||||||0.0615||||||||,A|intron_variant|MODIFIER|OCA2|ENSG00000104044|Transcript|ENST00000445578.1|protein_coding||2/5||||||||rs6497264||-1|cds_end_NF|HGNC|8101||||||0.0615||||||||
15	28322594	rs74007933	C	T	.	.	AC=0;AN=778;AF=0.0002145;CSQ=T|intron_variant|MODIFIER|OCA2|ENSG00000104044|Transcript|ENST00000353809.5|protein_coding||2/22||||||||rs74007933||-1||HGNC|8101||||||0.0030||||||||,T|intron_variant|MODIFIER|OCA2|ENSG00000104044|Transcript|ENST00000354638.3|protein_coding||2/23||||||||rs74007933||-1||HGNC|8101||||||0.0030||||||||,T|intron_variant|MODIFIER|OCA2|ENSG00000104044|Transcript|ENST00000382996.2|protein_coding||2/18||||||||rs74007933||-1||HGNC|8101||||||0.0030||||||||,T|intron_variant|MODIFIER|OCA2|ENSG00000104044|Transcript|ENST00000431101.1|protein_coding||2/6||||||||rs74007933||-1|cds_end_NF|HGNC|8101||||||0.0030||||||||,T|intron_variant|MODIFIER|OCA2|ENSG00000104044|Transcript|ENST00000445578.1|protein_coding||2/5||||||||rs74007933||-1|cds_end_NF|HGNC|8101||||||0.0030||||||||
15	28323237	rs74007934	A	G	.	.	AC=0;AN=778;AF=0.0002145;CSQ=G|intron_variant|MODIFIER|OCA2|ENSG00000104044|Transcript|ENST00000353809.5|protein_coding||2/22||||||||rs74007934||-1||HGNC|8101||||||0.0042||||||||,G|intron_variant|MODIFIER|OCA2|ENSG00000104044|Transcript|ENST00000354638.3|protein_coding||2/23||||||||rs74007934||-1||HGNC|8101||||||0.0042||||||||,G|intron_variant|MODIFIER|OCA2|ENSG00000104044|Transcript|ENST00000382996.2|protein_coding||2/18||||||||rs74007934||-1||HGNC|8101||||||0.0042||||||||,G|intron_variant|MODIFIER|OCA2|ENSG00000104044|Transcript|ENST00000431101.1|protein_coding||2/6||||||||rs74007934||-1|cds_end_NF|HGNC|8101||||||0.0042||||||||,G|intron_variant|MODIFIER|OCA2|ENSG00000104044|Transcript|ENST00000445578.1|protein_coding||2/5||||||||rs74007934||-1|cds_end_NF|HGNC|8101||||||0.0042||||||||
15	28323770	rs7179994	A	G	.	.	AC=104;AN=760;AF=0.13279;CSQ=G|intron_variant|MODIFIER|OCA2|ENSG00000104044|Transcript|ENST00000353809.5|protein_coding||2/22||||||||rs7179994||-1||HGNC|8101||||||0.2871|||1|20042077&21835309&17236130&18252221||||,G|intron_variant|MODIFIER|OCA2|ENSG00000104044|Transcript|ENST00000354638.3|protein_coding||2/23||||||||rs7179994||-1||HGNC|8101||||||0.2871|||1|20042077&21835309&17236130&18252221||||,G|intron_variant|MODIFIER|OCA2|ENSG00000104044|Transcript|ENST00000382996.2|protein_coding||2/18||||||||rs7179994||-1||HGNC|8101||||||0.2871|||1|20042077&21835309&17236130&18252221||||,G|intron_variant|MODIFIER|OCA2|ENSG00000104044|Transcript|ENST00000431101.1|protein_coding||2/6||||||||rs7179994||-1|cds_end_NF|HGNC|8101||||||0.2871|||1|20042077&21835309&17236130&18252221||||,G|intron_variant|MODIFIER|OCA2|ENSG00000104044|Transcript|ENST00000445578.1|protein_coding||2/5||||||||rs7179994||-1|cds_end_NF|HGNC|8101||||||0.2871|||1|20042077&21835309&17236130&18252221||||
15	28325040	rs11301753	A	C	.	.	AC=1;AN=778;AF=0.000429;CSQ=C|intron_variant|MODIFIER|OCA2|ENSG00000104044|Transcript|ENST00000353809.5|protein_coding||2/22||||||||||-1||HGNC|8101||||||||||||||,C|intron_variant|MODIFIER|OCA2|ENSG00000104044|Transcript|ENST00000354638.3|protein_coding||2/23||||||||||-1||HGNC|8101||||||||||||||,C|intron_variant|MODIFIER|OCA2|ENSG00000104044|Transcript|ENST00000382996.2|protein_coding||2/18||||||||||-1||HGNC|8101||||||||||||||,C|intron_variant|MODIFIER|OCA2|ENSG00000104044|Transcript|ENST00000431101.1|protein_coding||2/6||||||||||-1|cds_end_NF|HGNC|8101||||||||||||||,C|intron_variant|MODIFIER|OCA2|ENSG00000104044|Transcript|ENST00000445578.1|protein_coding||2/5||||||||||-1|cds_end_NF|HGNC|8101||||||||||||||
15	28326795	rs147785669	A	T	.	.	AC=760;AN=760;AF=0.00065424;CSQ=T|missense_variant&splice_region_variant|MODERATE|OCA2|ENSG00000104044|Transcript|ENST00000353809.5|protein_coding|2/23||||336|226|76|W/R|Tgg/Agg|||-1||HGNC|8101||||||||||||||,T|missense_variant&splice_region_variant|MODERATE|OCA2|ENSG00000104044|Transcript|ENST00000354638.3|protein_coding|2/24||||382|226|76|W/R|Tgg/Agg|||-1||HGNC|8101||||||||||||||,T|missense_variant&splice_region_variant|MODERATE|OCA2|ENSG00000104044|Transcript|ENST00000382996.2|protein_coding|2/19||||336|226|76|W/R|Tgg/Agg|||-1||HGNC|8101||||||||||||||,T|missense_variant&splice_region_variant|MODERATE|OCA2|ENSG00000104044|Transcript|ENST00000431101.1|protein_coding|2/7||||430|226|76|W/R|Tgg/Agg|||-1|cds_end_NF|HGNC|8101||||||||||||||,T|missense_variant&splice_region_variant|MODERATE|OCA2|ENSG00000104044|Transcript|ENST00000445578.1|protein_coding|2/6||||320|226|76|W/R|Tgg/Agg|||-1|cds_end_NF|HGNC|8101||||||||||||||
15	28326857	chr15:28326857	G	A	.	.	AC=1;AN=606;AF=0.0013228;CSQ=A|missense_variant|MODERATE|OCA2|ENSG00000104044|Transcript|ENST00000353809.5|protein_coding|2/23||||274|164|55|A/V|gCt/gTt|||-1||HGNC|8101||||tolerated_low_confidence(0.17)|benign(0.005)|||||||||,A|missense_variant|MODERATE|OCA2|ENSG00000104044|Transcript|ENST00000354638.3|protein_coding|2/24||||320|164|55|A/V|gCt/gTt|||-1||HGNC|8101||||tolerated_low_confidence(0.18)|benign(0.001)|||||||||,A|missense_variant|MODERATE|OCA2|ENSG00000104044|Transcript|ENST00000382996.2|protein_coding|2/19||||274|164|55|A/V|gCt/gTt|||-1||HGNC|8101||||tolerated_low_confidence(0.11)|benign(0.017)|||||||||,A|missense_variant|MODERATE|OCA2|ENSG00000104044|Transcript|ENST00000431101.1|protein_coding|2/7||||368|164|55|A/V|gCt/gTt|||-1|cds_end_NF|HGNC|8101||||tolerated(0.09)|benign(0.001)|||||||||,A|missense_variant|MODERATE|OCA2|ENSG00000104044|Transcript|ENST00000445578.1|protein_coding|2/6||||258|164|55|A/V|gCt/gTt|||-1|cds_end_NF|HGNC|8101||||tolerated(0.06)|possibly_damaging(0.632)|||||||||
15	28326878	rs576846193	G	A	.	.	AC=0;AN=606;AF=0.0013228;CSQ=A|missense_variant|MODERATE|OCA2|ENSG00000104044|Transcript|ENST00000353809.5|protein_coding|2/23||||253|143|48|S/L|tCg/tTg|rs576846193&COSM4466542&COSM4466543||-1||HGNC|8101||||tolerated_low_confidence(0.36)|benign(0.001)|0.0002||0&1&1|0&1&1|||||,A|missense_variant|MODERATE|OCA2|ENSG00000104044|Transcript|ENST00000354638.3|protein_coding|2/24||||299|143|48|S/L|tCg/tTg|rs576846193&COSM4466542&COSM4466543||-1||HGNC|8101||||tolerated_low_confidence(0.36)|benign(0)|0.0002||0&1&1|0&1&1|||||,A|missense_variant|MODERATE|OCA2|ENSG00000104044|Transcript|ENST00000382996.2|protein_coding|2/19||||253|143|48|S/L|tCg/tTg|rs576846193&COSM4466542&COSM4466543||-1||HGNC|8101||||tolerated_low_confidence(0.37)|benign(0.001)|0.0002||0&1&1|0&1&1|||||,A|missense_variant|MODERATE|OCA2|ENSG00000104044|Transcript|ENST00000431101.1|protein_coding|2/7||||347|143|48|S/L|tCg/tTg|rs576846193&COSM4466542&COSM4466543||-1|cds_end_NF|HGNC|8101||||tolerated(0.36)|benign(0)|0.0002||0&1&1|0&1&1|||||,A|missense_variant|MODERATE|OCA2|ENSG00000104044|Transcript|ENST00000445578.1|protein_coding|2/6||||237|143|48|S/L|tCg/tTg|rs576846193&COSM4466542&COSM4466543||-1|cds_end_NF|HGNC|8101||||tolerated(0.38)|benign(0)|0.0002||0&1&1|0&1&1|||||
15	28326914	rs143429491	C	T	.	.	AC=0;AN=0;AF=0.00043706;CSQ=T|missense_variant|MODERATE|OCA2|ENSG00000104044|Transcript|ENST00000353809.5|protein_coding|2/23||||217|107|36|R/H|cGc/cAc|rs143429491&COSM6732826&COSM6732827||-1||HGNC|8101||||tolerated_low_confidence(0.7)|benign(0)|||0&1&1|0&1&1|||||,T|missense_variant|MODERATE|OCA2|ENSG00000104044|Transcript|ENST00000354638.3|protein_coding|2/24||||263|107|36|R/H|cGc/cAc|rs143429491&COSM6732826&COSM6732827||-1||HGNC|8101||||tolerated_low_confidence(0.72)|benign(0)|||0&1&1|0&1&1|||||,T|missense_variant|MODERATE|OCA2|ENSG00000104044|Transcript|ENST00000382996.2|protein_coding|2/19||||217|107|36|R/H|cGc/cAc|rs143429491&COSM6732826&COSM6732827||-1||HGNC|8101||||tolerated_low_confidence(0.65)|benign(0)|||0&1&1|0&1&1|||||,T|missense_variant|MODERATE|OCA2|ENSG00000104044|Transcript|ENST00000431101.1|protein_coding|2/7||||311|107|36|R/H|cGc/cAc|rs143429491&COSM6732826&COSM6732827||-1|cds_end_NF|HGNC|8101||||tolerated(0.44)|benign(0)|||0&1&1|0&1&1|||||,T|missense_variant|MODERATE|OCA2|ENSG00000104044|Transcript|ENST00000445578.1|protein_coding|2/6||||201|107|36|R/H|cGc/cAc|rs143429491&COSM6732826&COSM6732827||-1|cds_end_NF|HGNC|8101||||tolerated(0.53)|benign(0)|||0&1&1|0&1&1|||||
15	28326915	rs148066812	G	A	.	.	AC=0;AN=0;AF=0.00043706;CSQ=A|missense_variant|MODERATE|OCA2|ENSG00000104044|Transcript|ENST00000353809.5|protein_coding|2/23||||216|106|36|R/C|Cgc/Tgc|rs148066812||-1||HGNC|8101||||tolerated_low_confidence(0.18)|benign(0)|0.0002||||||||,A|missense_variant|MODERATE|OCA2|ENSG00000104044|Transcript|ENST00000354638.3|protein_coding|2/24||||262|106|36|R/C|Cgc/Tgc|rs148066812||-1||HGNC|8101||||tolerated_low_confidence(0.18)|benign(0)|0.0002||||||||,A|missense_variant|MODERATE|OCA2|ENSG00000104044|Transcript|ENST00000382996.2|protein_coding|2/19||||216|106|36|R/C|Cgc/Tgc|rs148066812||-1||HGNC|8101||||tolerated_low_confidence(0.14)|benign(0.159)|0.0002||||||||,A|missense_variant|MODERATE|OCA2|ENSG00000104044|Transcript|ENST00000431101.1|protein_coding|2/7||||310|106|36|R/C|Cgc/Tgc|rs148066812||-1|cds_end_NF|HGNC|8101||||tolerated(0.06)|benign(0)|0.0002||||||||,A|missense_variant|MODERATE|OCA2|ENSG00000104044|Transcript|ENST00000445578.1|protein_coding|2/6||||200|106|36|R/C|Cgc/Tgc|rs148066812||-1|cds_end_NF|HGNC|8101||||tolerated(0.11)|benign(0)|0.0002||||||||
15	28326936	rs759291231	C	T	.	.	AC=1;AN=606;AF=0.00065703;CSQ=T|missense_variant|MODERATE|OCA2|ENSG00000104044|Transcript|ENST00000353809.5|protein_coding|2/23||||195|85|29|A/T|Gct/Act|rs759291231||-1||HGNC|8101||||tolerated_low_confidence(0.35)|benign(0.001)||uncertain_significance||1|||||,T|missense_variant|MODERATE|OCA2|ENSG00000104044|Transcript|ENST00000354638.3|protein_coding|2/24||||241|85|29|A/T|Gct/Act|rs759291231||-1||HGNC|8101||||tolerated_low_confidence(0.28)|benign(0.043)||uncertain_significance||1|||||,T|missense_variant|MODERATE|OCA2|ENSG00000104044|Transcript|ENST00000382996.2|protein_coding|2/19||||195|85|29|A/T|Gct/Act|rs759291231||-1||HGNC|8101||||tolerated_low_confidence(0.3)|benign(0.062)||uncertain_significance||1|||||,T|missense_variant|MODERATE|OCA2|ENSG00000104044|Transcript|ENST00000431101.1|protein_coding|2/7||||289|85|29|A/T|Gct/Act|rs759291231||-1|cds_end_NF|HGNC|8101||||tolerated(0.34)|benign(0.043)||uncertain_significance||1|||||,T|missense_variant|MODERATE|OCA2|ENSG00000104044|Transcript|ENST00000445578.1|protein_coding|2/6||||179|85|29|A/T|Gct/Act|rs759291231||-1|cds_end_NF|HGNC|8101||||tolerated(0.46)|benign(0.006)||uncertain_significance||1|||||
15	28326942	rs61738394	G	A	.	.	AC=0;AN=778;AF=0.00063667;CSQ=A|stop_gained|HIGH|OCA2|ENSG00000104044|Transcript|ENST00000353809.5|protein_coding|2/23||||189|79|27|R/*|Cga/Tga|CM971079||-1||HGNC|8101|||||||||1|||||,A|stop_gained|HIGH|OCA2|ENSG00000104044|Transcript|ENST00000354638.3|protein_coding|2/24||||235|79|27|R/*|Cga/Tga|CM971079||-1||HGNC|8101|||||||||1|||||,A|stop_gained|HIGH|OCA2|ENSG00000104044|Transcript|ENST00000382996.2|protein_coding|2/19||||189|79|27|R/*|Cga/Tga|CM971079||-1||HGNC|8101|||||||||1|||||,A|stop_gained|HIGH|OCA2|ENSG00000104044|Transcript|ENST00000431101.1|protein_coding|2/7||||283|79|27|R/*|Cga/Tga|CM971079||-1|cds_end_NF|HGNC|8101|||||||||1|||||,A|stop_gained|HIGH|OCA2|ENSG00000104044|Transcript|ENST00000445578.1|protein_coding|2/6||||173|79|27|R/*|Cga/Tga|CM971079||-1|cds_end_NF|HGNC|8101|||||||||1|||||
15	28326976	rs202091837	C	T	.	.	AC=0;AN=0;AF=0.00043706;CSQ=T|synonymous_variant|LOW|OCA2|ENSG00000104044|Transcript|ENST00000353809.5|protein_coding|2/23||||155|45|15|P|ccG/ccA|rs202091837&COSM1372228&COSM2083233||-1||HGNC|8101||||||0.0002|uncertain_significance|0&1&1|0&1&1|||||,T|synonymous_variant|LOW|OCA2|ENSG00000104044|Transcript|ENST00000354638.3|protein_coding|2/24||||201|45|15|P|ccG/ccA|rs202091837&COSM1372228&COSM2083233||-1||HGNC|8101||||||0.0002|uncertain_significance|0&1&1|0&1&1|||||,T|synonymous_variant|LOW|OCA2|ENSG00000104044|Transcript|ENST00000382996.2|protein_coding|2/19||||155|45|15|P|ccG/ccA|rs202091837&COSM1372228&COSM2083233||-1||HGNC|8101||||||0.0002|uncertain_significance|0&1&1|0&1&1|||||,T|synonymous_variant|LOW|OCA2|ENSG00000104044|Transcript|ENST00000431101.1|protein_coding|2/7||||249|45|15|P|ccG/ccA|rs202091837&COSM1372228&COSM2083233||-1|cds_end_NF|HGNC|8101||||||0.0002|uncertain_significance|0&1&1|0&1&1|||||,T|synonymous_variant|LOW|OCA2|ENSG00000104044|Transcript|ENST00000445578.1|protein_coding|2/6||||139|45|15|P|ccG/ccA|rs202091837&COSM1372228&COSM2083233||-1|cds_end_NF|HGNC|8101||||||0.0002|uncertain_significance|0&1&1|0&1&1|||||
15	28326984	rs201554429	G	A	.	.	AC=0;AN=762;AF=0.00052301;CSQ=A|missense_variant|MODERATE|OCA2|ENSG00000104044|Transcript|ENST00000353809.5|protein_coding|2/23||||147|37|13|R/C|Cgc/Tgc|||-1||HGNC|8101||||deleterious_low_confidence(0.01)|possibly_damaging(0.773)|||||||||,A|missense_variant|MODERATE|OCA2|ENSG00000104044|Transcript|ENST00000354638.3|protein_coding|2/24||||193|37|13|R/C|Cgc/Tgc|||-1||HGNC|8101||||deleterious_low_confidence(0.01)|possibly_damaging(0.597)|||||||||,A|missense_variant|MODERATE|OCA2|ENSG00000104044|Transcript|ENST00000382996.2|protein_coding|2/19||||147|37|13|R/C|Cgc/Tgc|||-1||HGNC|8101||||deleterious_low_confidence(0.01)|possibly_damaging(0.767)|||||||||,A|missense_variant|MODERATE|OCA2|ENSG00000104044|Transcript|ENST00000431101.1|protein_coding|2/7||||241|37|13|R/C|Cgc/Tgc|||-1|cds_end_NF|HGNC|8101||||deleterious(0.03)|possibly_damaging(0.597)|||||||||,A|missense_variant|MODERATE|OCA2|ENSG00000104044|Transcript|ENST00000445578.1|protein_coding|2/6||||131|37|13|R/C|Cgc/Tgc|||-1|cds_end_NF|HGNC|8101||||deleterious(0.03)|possibly_damaging(0.854)|||||||||
15	28326992	rs199752361	C	T	.	.	AC=0;AN=0;AF=0.00043706;CSQ=T|missense_variant|MODERATE|OCA2|ENSG00000104044|Transcript|ENST00000353809.5|protein_coding|2/23||||139|29|10|R/Q|cGg/cAg|rs199752361&COSM369422||-1||HGNC|8101||||tolerated_low_confidence(0.53)|benign(0)|0.0002||0&1|0&1|||||,T|missense_variant|MODERATE|OCA2|ENSG00000104044|Transcript|ENST00000354638.3|protein_coding|2/24||||185|29|10|R/Q|cGg/cAg|rs199752361&COSM369422||-1||HGNC|8101||||tolerated_low_confidence(0.51)|benign(0)|0.0002||0&1|0&1|||||,T|missense_variant|MODERATE|OCA2|ENSG00000104044|Transcript|ENST00000382996.2|protein_coding|2/19||||139|29|10|R/Q|cGg/cAg|rs199752361&COSM369422||-1||HGNC|8101||||tolerated_low_confidence(0.5)|benign(0)|0.0002||0&1|0&1|||||,T|missense_variant|MODERATE|OCA2|ENSG00000104044|Transcript|ENST00000431101.1|protein_coding|2/7||||233|29|10|R/Q|cGg/cAg|rs199752361&COSM369422||-1|cds_end_NF|HGNC|8101||||tolerated(0.39)|benign(0)|0.0002||0&1|0&1|||||,T|missense_variant|MODERATE|OCA2|ENSG00000104044|Transcript|ENST00000445578.1|protein_coding|2/6||||123|29|10|R/Q|cGg/cAg|rs199752361&COSM369422||-1|cds_end_NF|HGNC|8101||||tolerated(0.28)|benign(0.099)|0.0002||0&1|0&1|||||
15	28327062	rs556865620	C	T	.	.	AC=1;AN=606;AF=0.00098555;CSQ=T|intron_variant|MODIFIER|OCA2|ENSG00000104044|Transcript|ENST00000353809.5|protein_coding||1/22||||||||rs556865620||-1||HGNC|8101||||||0.0002||||||||,T|intron_variant|MODIFIER|OCA2|ENSG00000104044|Transcript|ENST00000354638.3|protein_coding||1/23||||||||rs556865620||-1||HGNC|8101||||||0.0002||||||||,T|intron_variant|MODIFIER|OCA2|ENSG00000104044|Transcript|ENST00000382996.2|protein_coding||1/18||||||||rs556865620||-1||HGNC|8101||||||0.0002||||||||,T|intron_variant|MODIFIER|OCA2|ENSG00000104044|Transcript|ENST00000431101.1|protein_coding||1/6||||||||rs556865620||-1|cds_end_NF|HGNC|8101||||||0.0002||||||||,T|intron_variant|MODIFIER|OCA2|ENSG00000104044|Transcript|ENST00000445578.1|protein_coding||1/5||||||||rs556865620||-1|cds_end_NF|HGNC|8101||||||0.0002||||||||
15	28328765	rs7174027	A	G	.	.	AC=708;AN=762;AF=0.10179;CSQ=G|intron_variant|MODIFIER|OCA2|ENSG00000104044|Transcript|ENST00000353809.5|protein_coding||1/22||||||||||-1||HGNC|8101||||||||||||||,G|intron_variant|MODIFIER|OCA2|ENSG00000104044|Transcript|ENST00000354638.3|protein_coding||1/23||||||||||-1||HGNC|8101||||||||||||||,G|intron_variant|MODIFIER|OCA2|ENSG00000104044|Transcript|ENST00000382996.2|protein_coding||1/18||||||||||-1||HGNC|8101||||||||||||||,G|intron_variant|MODIFIER|OCA2|ENSG00000104044|Transcript|ENST00000431101.1|protein_coding||1/6||||||||||-1|cds_end_NF|HGNC|8101||||||||||||||,G|intron_variant|MODIFIER|OCA2|ENSG00000104044|Transcript|ENST00000445578.1|protein_coding||1/5||||||||||-1|cds_end_NF|HGNC|8101||||||||||||||
15	28333068	rs199673005	C	T	.	.	AC=0;AN=778;AF=0.0002145;CSQ=T|intron_variant|MODIFIER|OCA2|ENSG00000104044|Transcript|ENST00000353809.5|protein_coding||1/22||||||||rs199673005||-1||HGNC|8101||||||0.0016||||||||,T|intron_variant|MODIFIER|OCA2|ENSG00000104044|Transcript|ENST00000354638.3|protein_coding||1/23||||||||rs199673005||-1||HGNC|8101||||||0.0016||||||||,T|intron_variant|MODIFIER|OCA2|ENSG00000104044|Transcript|ENST00000382996.2|protein_coding||1/18||||||||rs199673005||-1||HGNC|8101||||||0.0016||||||||,T|intron_variant|MODIFIER|OCA2|ENSG00000104044|Transcript|ENST00000431101.1|protein_coding||1/6||||||||rs199673005||-1|cds_end_NF|HGNC|8101||||||0.0016||||||||,T|intron_variant|MODIFIER|OCA2|ENSG00000104044|Transcript|ENST00000445578.1|protein_coding||1/5||||||||rs199673005||-1|cds_end_NF|HGNC|8101||||||0.0016||||||||
15	28335820	rs4778138	A	G	.	.	AC=79;AN=762;AF=0.12214;CSQ=G|intron_variant|MODIFIER|OCA2|ENSG00000104044|Transcript|ENST00000353809.5|protein_coding||1/22||||||||rs4778138||-1||HGNC|8101|||||||||1|21197618&22629401&18483556&20546537&21926416&20585627&17236130&18252221&22065085&18252222&27499155&19472299&18528436&18683857&21270109&26286644&21901107&17803354&26237428||||,G|intron_variant|MODIFIER|OCA2|ENSG00000104044|Transcript|ENST00000354638.3|protein_coding||1/23||||||||rs4778138||-1||HGNC|8101|||||||||1|21197618&22629401&18483556&20546537&21926416&20585627&17236130&18252221&22065085&18252222&27499155&19472299&18528436&18683857&21270109&26286644&21901107&17803354&26237428||||,G|intron_variant|MODIFIER|OCA2|ENSG00000104044|Transcript|ENST00000382996.2|protein_coding||1/18||||||||rs4778138||-1||HGNC|8101|||||||||1|21197618&22629401&18483556&20546537&21926416&20585627&17236130&18252221&22065085&18252222&27499155&19472299&18528436&18683857&21270109&26286644&21901107&17803354&26237428||||,G|intron_variant|MODIFIER|OCA2|ENSG00000104044|Transcript|ENST00000431101.1|protein_coding||1/6||||||||rs4778138||-1|cds_end_NF|HGNC|8101|||||||||1|21197618&22629401&18483556&20546537&21926416&20585627&17236130&18252221&22065085&18252222&27499155&19472299&18528436&18683857&21270109&26286644&21901107&17803354&26237428||||,G|intron_variant|MODIFIER|OCA2|ENSG00000104044|Transcript|ENST00000445578.1|protein_coding||1/5||||||||rs4778138||-1|cds_end_NF|HGNC|8101|||||||||1|21197618&22629401&18483556&20546537&21926416&20585627&17236130&18252221&22065085&18252222&27499155&19472299&18528436&18683857&21270109&26286644&21901107&17803354&26237428||||
15	28342682	rs115719457	C	T	.	.	AC=0;AN=778;AF=0.0002145;CSQ=T|intron_variant|MODIFIER|OCA2|ENSG00000104044|Transcript|ENST00000353809.5|protein_coding||1/22||||||||rs115719457||-1||HGNC|8101||||||0.0094||||||||,T|intron_variant|MODIFIER|OCA2|ENSG00000104044|Transcript|ENST00000354638.3|protein_coding||1/23||||||||rs115719457||-1||HGNC|8101||||||0.0094||||||||,T|intron_variant|MODIFIER|OCA2|ENSG00000104044|Transcript|ENST00000382996.2|protein_coding||1/18||||||||rs115719457||-1||HGNC|8101||||||0.0094||||||||,T|intron_variant|MODIFIER|OCA2|ENSG00000104044|Transcript|ENST00000431101.1|protein_coding||1/6||||||||rs115719457||-1|cds_end_NF|HGNC|8101||||||0.0094||||||||,T|intron_variant|MODIFIER|OCA2|ENSG00000104044|Transcript|ENST00000445578.1|protein_coding||1/5||||||||rs115719457||-1|cds_end_NF|HGNC|8101||||||0.0094||||||||
15	28344238	rs7495174	A	G	.	.	AC=35;AN=762;AF=0.066701;CSQ=G|intron_variant|MODIFIER|OCA2|ENSG00000104044|Transcript|ENST00000353809.5|protein_coding||1/22||||||||rs7495174||-1||HGNC|8101||||||0.2512|||1|21197618&26547235&26938746&22629401&18483556&19340012&20546537&20042077&19863770&21835309&17236130&18252221&22065085&18252222&19472299&20221248&18683857&21270109&26286644&19464594&21901107&17803354&19424496&23486544&29518100&23441100&23100201&26184321&28500464||||,G|intron_variant|MODIFIER|OCA2|ENSG00000104044|Transcript|ENST00000354638.3|protein_coding||1/23||||||||rs7495174||-1||HGNC|8101||||||0.2512|||1|21197618&26547235&26938746&22629401&18483556&19340012&20546537&20042077&19863770&21835309&17236130&18252221&22065085&18252222&19472299&20221248&18683857&21270109&26286644&19464594&21901107&17803354&19424496&23486544&29518100&23441100&23100201&26184321&28500464||||,G|intron_variant|MODIFIER|OCA2|ENSG00000104044|Transcript|ENST00000382996.2|protein_coding||1/18||||||||rs7495174||-1||HGNC|8101||||||0.2512|||1|21197618&26547235&26938746&22629401&18483556&19340012&20546537&20042077&19863770&21835309&17236130&18252221&22065085&18252222&19472299&20221248&18683857&21270109&26286644&19464594&21901107&17803354&19424496&23486544&29518100&23441100&23100201&26184321&28500464||||,G|intron_variant|MODIFIER|OCA2|ENSG00000104044|Transcript|ENST00000431101.1|protein_coding||1/6||||||||rs7495174||-1|cds_end_NF|HGNC|8101||||||0.2512|||1|21197618&26547235&26938746&22629401&18483556&19340012&20546537&20042077&19863770&21835309&17236130&18252221&22065085&18252222&19472299&20221248&18683857&21270109&26286644&19464594&21901107&17803354&19424496&23486544&29518100&23441100&23100201&26184321&28500464||||,G|intron_variant|MODIFIER|OCA2|ENSG00000104044|Transcript|ENST00000445578.1|protein_coding||1/5||||||||rs7495174||-1|cds_end_NF|HGNC|8101||||||0.2512|||1|21197618&26547235&26938746&22629401&18483556&19340012&20546537&20042077&19863770&21835309&17236130&18252221&22065085&18252222&19472299&20221248&18683857&21270109&26286644&19464594&21901107&17803354&19424496&23486544&29518100&23441100&23100201&26184321&28500464||||,G|regulatory_region_variant|MODIFIER|||RegulatoryFeature|ENSR00001083484|promoter||||||||||rs7495174|||||||||||0.2512|||1|21197618&26547235&26938746&22629401&18483556&19340012&20546537&20042077&19863770&21835309&17236130&18252221&22065085&18252222&19472299&20221248&18683857&21270109&26286644&19464594&21901107&17803354&19424496&23486544&29518100&23441100&23100201&26184321&28500464||||,G|regulatory_region_variant|MODIFIER|||RegulatoryFeature|ENSR00001083486|CTCF_binding_site||||||||||rs7495174|||||||||||0.2512|||1|21197618&26547235&26938746&22629401&18483556&19340012&20546537&20042077&19863770&21835309&17236130&18252221&22065085&18252222&19472299&20221248&18683857&21270109&26286644&19464594&21901107&17803354&19424496&23486544&29518100&23441100&23100201&26184321&28500464||||
15	28345377	rs114583858	G	A	.	.	AC=0;AN=778;AF=0.0002145;CSQ=A|upstream_gene_variant|MODIFIER|OCA2|ENSG00000104044|Transcript|ENST00000353809.5|protein_coding||||||||||rs114583858|919|-1||HGNC|8101||||||0.0074||||||||,A|upstream_gene_variant|MODIFIER|OCA2|ENSG00000104044|Transcript|ENST00000354638.3|protein_coding||||||||||rs114583858|873|-1||HGNC|8101||||||0.0074||||||||,A|upstream_gene_variant|MODIFIER|OCA2|ENSG00000104044|Transcript|ENST00000382996.2|protein_coding||||||||||rs114583858|919|-1||HGNC|8101||||||0.0074||||||||,A|upstream_gene_variant|MODIFIER|OCA2|ENSG00000104044|Transcript|ENST00000431101.1|protein_coding||||||||||rs114583858|938|-1|cds_end_NF|HGNC|8101||||||0.0074||||||||,A|upstream_gene_variant|MODIFIER|OCA2|ENSG00000104044|Transcript|ENST00000445578.1|protein_coding||||||||||rs114583858|935|-1|cds_end_NF|HGNC|8101||||||0.0074||||||||
15	28349684	rs370996109	C	A	.	.	AC=0;AN=778;AF=0.0002145;CSQ=A|intergenic_variant|MODIFIER|||||||||||||||rs867752768|||||||||||||||||||
15	28355655	rs7495755	T	C	.	.	AC=776;AN=778;AF=0.003861;CSQ=C|downstream_gene_variant|MODIFIER|HERC2|ENSG00000128731|Transcript|ENST00000261609.7|protein_coding||||||||||rs7495755|531|-1||HGNC|4868||||||||||||||,C|downstream_gene_variant|MODIFIER|HERC2|ENSG00000128731|Transcript|ENST00000562136.1|retained_intron||||||||||rs7495755|1253|-1||HGNC|4868||||||||||||||,C|downstream_gene_variant|MODIFIER|HERC2|ENSG00000128731|Transcript|ENST00000566635.1|retained_intron||||||||||rs7495755|770|-1||HGNC|4868||||||||||||||,C|downstream_gene_variant|MODIFIER|HERC2|ENSG00000128731|Transcript|ENST00000568206.1|retained_intron||||||||||rs7495755|4772|-1||HGNC|4868||||||||||||||
15	28355969	rs5811537	T	A	.	.	AC=2;AN=778;AF=0.003861;CSQ=A|downstream_gene_variant|MODIFIER|HERC2|ENSG00000128731|Transcript|ENST00000261609.7|protein_coding|||||||||||217|-1||HGNC|4868||||||||||||||,A|downstream_gene_variant|MODIFIER|HERC2|ENSG00000128731|Transcript|ENST00000562136.1|retained_intron|||||||||||939|-1||HGNC|4868||||||||||||||,A|downstream_gene_variant|MODIFIER|HERC2|ENSG00000128731|Transcript|ENST00000566635.1|retained_intron|||||||||||456|-1||HGNC|4868||||||||||||||,A|downstream_gene_variant|MODIFIER|HERC2|ENSG00000128731|Transcript|ENST00000568206.1|retained_intron|||||||||||4458|-1||HGNC|4868||||||||||||||,A|regulatory_region_variant|MODIFIER|||RegulatoryFeature|ENSR00001083493|open_chromatin_region|||||||||||||||||||||||||||||
15	28355991	rs4778242	T	C	.	.	AC=776;AN=778;AF=0.003003;CSQ=C|downstream_gene_variant|MODIFIER|HERC2|ENSG00000128731|Transcript|ENST00000261609.7|protein_coding||||||||||rs4778242|195|-1||HGNC|4868||||||||||||||,C|downstream_gene_variant|MODIFIER|HERC2|ENSG00000128731|Transcript|ENST00000562136.1|retained_intron||||||||||rs4778242|917|-1||HGNC|4868||||||||||||||,C|downstream_gene_variant|MODIFIER|HERC2|ENSG00000128731|Transcript|ENST00000566635.1|retained_intron||||||||||rs4778242|434|-1||HGNC|4868||||||||||||||,C|downstream_gene_variant|MODIFIER|HERC2|ENSG00000128731|Transcript|ENST00000568206.1|retained_intron||||||||||rs4778242|4436|-1||HGNC|4868||||||||||||||,C|regulatory_region_variant|MODIFIER|||RegulatoryFeature|ENSR00001083493|open_chromatin_region||||||||||rs4778242|||||||||||||||||||
15	28356130	rs4778243	A	G	.	.	AC=776;AN=778;AF=0.003432;CSQ=G|downstream_gene_variant|MODIFIER|HERC2|ENSG00000128731|Transcript|ENST00000261609.7|protein_coding||||||||||rs4778243|56|-1||HGNC|4868||||||||||||||,G|downstream_gene_variant|MODIFIER|HERC2|ENSG00000128731|Transcript|ENST00000562136.1|retained_intron||||||||||rs4778243|778|-1||HGNC|4868||||||||||||||,G|downstream_gene_variant|MODIFIER|HERC2|ENSG00000128731|Transcript|ENST00000566635.1|retained_intron||||||||||rs4778243|295|-1||HGNC|4868||||||||||||||,G|downstream_gene_variant|MODIFIER|HERC2|ENSG00000128731|Transcript|ENST00000568206.1|retained_intron||||||||||rs4778243|4297|-1||HGNC|4868||||||||||||||,G|regulatory_region_variant|MODIFIER|||RegulatoryFeature|ENSR00001083493|open_chromatin_region||||||||||rs4778243|||||||||||||||||||
15	28356349	rs4778244	G	A	.	.	AC=776;AN=778;AF=0.003861;CSQ=A|3_prime_UTR_variant|MODIFIER|HERC2|ENSG00000128731|Transcript|ENST00000261609.7|protein_coding|93/93||||15174|||||rs4778244||-1||HGNC|4868||||||0.7949||||||||,A|downstream_gene_variant|MODIFIER|HERC2|ENSG00000128731|Transcript|ENST00000562136.1|retained_intron||||||||||rs4778244|559|-1||HGNC|4868||||||0.7949||||||||,A|downstream_gene_variant|MODIFIER|HERC2|ENSG00000128731|Transcript|ENST00000566635.1|retained_intron||||||||||rs4778244|76|-1||HGNC|4868||||||0.7949||||||||,A|downstream_gene_variant|MODIFIER|HERC2|ENSG00000128731|Transcript|ENST00000568206.1|retained_intron||||||||||rs4778244|4078|-1||HGNC|4868||||||0.7949||||||||
15	28357230	rs4778245	T	C	.	.	AC=776;AN=778;AF=0.003003;CSQ=C|intron_variant|MODIFIER|HERC2|ENSG00000128731|Transcript|ENST00000261609.7|protein_coding||92/92||||||||rs4778245||-1||HGNC|4868||||||0.9317||||||||,C|intron_variant&non_coding_transcript_variant|MODIFIER|HERC2|ENSG00000128731|Transcript|ENST00000562136.1|retained_intron||2/2||||||||rs4778245||-1||HGNC|4868||||||0.9317||||||||,C|intron_variant&non_coding_transcript_variant|MODIFIER|HERC2|ENSG00000128731|Transcript|ENST00000566635.1|retained_intron||6/6||||||||rs4778245||-1||HGNC|4868||||||0.9317||||||||,C|downstream_gene_variant|MODIFIER|HERC2|ENSG00000128731|Transcript|ENST00000568206.1|retained_intron||||||||||rs4778245|3197|-1||HGNC|4868||||||0.9317||||||||
15	28357454	rs146769359	G	A	.	.	AC=0;AN=778;AF=0.0002145;CSQ=A|intron_variant|MODIFIER|HERC2|ENSG00000128731|Transcript|ENST00000261609.7|protein_coding||92/92||||||||rs146769359||-1||HGNC|4868||||||0.0010||||||||,A|intron_variant&non_coding_transcript_variant|MODIFIER|HERC2|ENSG00000128731|Transcript|ENST00000562136.1|retained_intron||2/2||||||||rs146769359||-1||HGNC|4868||||||0.0010||||||||,A|intron_variant&non_coding_transcript_variant|MODIFIER|HERC2|ENSG00000128731|Transcript|ENST00000566635.1|retained_intron||6/6||||||||rs146769359||-1||HGNC|4868||||||0.0010||||||||,A|downstream_gene_variant|MODIFIER|HERC2|ENSG00000128731|Transcript|ENST00000568206.1|retained_intron||||||||||rs146769359|2973|-1||HGNC|4868||||||0.0010||||||||
15	28357796	rs4778246	C	T	.	.	AC=776;AN=778;AF=0.003003;CSQ=T|intron_variant|MODIFIER|HERC2|ENSG00000128731|Transcript|ENST00000261609.7|protein_coding||92/92||||||||rs4778246||-1||HGNC|4868||||||||||||||,T|intron_variant&non_coding_transcript_variant|MODIFIER|HERC2|ENSG00000128731|Transcript|ENST00000562136.1|retained_intron||2/2||||||||rs4778246||-1||HGNC|4868||||||||||||||,T|intron_variant&non_coding_transcript_variant|MODIFIER|HERC2|ENSG00000128731|Transcript|ENST00000566635.1|retained_intron||6/6||||||||rs4778246||-1||HGNC|4868||||||||||||||,T|downstream_gene_variant|MODIFIER|HERC2|ENSG00000128731|Transcript|ENST00000568206.1|retained_intron||||||||||rs4778246|2631|-1||HGNC|4868||||||||||||||
15	28359744	rs7495441	G	A	.	.	AC=776;AN=778;AF=0.003861;CSQ=A|intron_variant|MODIFIER|HERC2|ENSG00000128731|Transcript|ENST00000261609.7|protein_coding||90/92||||||||rs7495441||-1||HGNC|4868||||||0.7909||||||||,A|upstream_gene_variant|MODIFIER|HERC2|ENSG00000128731|Transcript|ENST00000562136.1|retained_intron||||||||||rs7495441|881|-1||HGNC|4868||||||0.7909||||||||,A|intron_variant&non_coding_transcript_variant|MODIFIER|HERC2|ENSG00000128731|Transcript|ENST00000566635.1|retained_intron||4/6||||||||rs7495441||-1||HGNC|4868||||||0.7909||||||||,A|downstream_gene_variant|MODIFIER|HERC2|ENSG00000128731|Transcript|ENST00000568206.1|retained_intron||||||||||rs7495441|683|-1||HGNC|4868||||||0.7909||||||||
15	28360081	rs7497014	T	C	.	.	AC=776;AN=778;AF=0.003003;CSQ=C|intron_variant|MODIFIER|HERC2|ENSG00000128731|Transcript|ENST00000261609.7|protein_coding||89/92||||||||rs7497014||-1||HGNC|4868||||||0.9279||||||||,C|upstream_gene_variant|MODIFIER|HERC2|ENSG00000128731|Transcript|ENST00000562136.1|retained_intron||||||||||rs7497014|1218|-1||HGNC|4868||||||0.9279||||||||,C|intron_variant&non_coding_transcript_variant|MODIFIER|HERC2|ENSG00000128731|Transcript|ENST00000566635.1|retained_intron||3/6||||||||rs7497014||-1||HGNC|4868||||||0.9279||||||||,C|downstream_gene_variant|MODIFIER|HERC2|ENSG00000128731|Transcript|ENST00000568206.1|retained_intron||||||||||rs7497014|346|-1||HGNC|4868||||||0.9279||||||||,C|regulatory_region_variant|MODIFIER|||RegulatoryFeature|ENSR00000074211|open_chromatin_region||||||||||rs7497014|||||||||||0.9279||||||||
15	28360888	rs5811542	A	C	.	.	AC=2;AN=778;AF=0.003861;CSQ=C|intron_variant|MODIFIER|HERC2|ENSG00000128731|Transcript|ENST00000261609.7|protein_coding||88/92||||||||||-1||HGNC|4868||||||||||||||,C|upstream_gene_variant|MODIFIER|HERC2|ENSG00000128731|Transcript|ENST00000562136.1|retained_intron|||||||||||2025|-1||HGNC|4868||||||||||||||,C|intron_variant&non_coding_transcript_variant|MODIFIER|HERC2|ENSG00000128731|Transcript|ENST00000566635.1|retained_intron||2/6||||||||||-1||HGNC|4868||||||||||||||,C|intron_variant&non_coding_transcript_variant|MODIFIER|HERC2|ENSG00000128731|Transcript|ENST00000568206.1|retained_intron||1/1||||||||||-1||HGNC|4868||||||||||||||
15	28361040	rs6497270	G	A	.	.	AC=776;AN=778;AF=0.003861;CSQ=A|intron_variant|MODIFIER|HERC2|ENSG00000128731|Transcript|ENST00000261609.7|protein_coding||88/92||||||||rs6497270||-1||HGNC|4868||||||0.7911||||||||,A|upstream_gene_variant|MODIFIER|HERC2|ENSG00000128731|Transcript|ENST00000562136.1|retained_intron||||||||||rs6497270|2177|-1||HGNC|4868||||||0.7911||||||||,A|intron_variant&non_coding_transcript_variant|MODIFIER|HERC2|ENSG00000128731|Transcript|ENST00000566635.1|retained_intron||2/6||||||||rs6497270||-1||HGNC|4868||||||0.7911||||||||,A|intron_variant&non_coding_transcript_variant|MODIFIER|HERC2|ENSG00000128731|Transcript|ENST00000568206.1|retained_intron||1/1||||||||rs6497270||-1||HGNC|4868||||||0.7911||||||||
15	28361142	rs7180054	C	T	.	.	AC=776;AN=778;AF=0.003003;CSQ=T|intron_variant|MODIFIER|HERC2|ENSG00000128731|Transcript|ENST00000261609.7|protein_coding||88/92||||||||rs7180054||-1||HGNC|4868||||||||||||||,T|upstream_gene_variant|MODIFIER|HERC2|ENSG00000128731|Transcript|ENST00000562136.1|retained_intron||||||||||rs7180054|2279|-1||HGNC|4868||||||||||||||,T|intron_variant&non_coding_transcript_variant|MODIFIER|HERC2|ENSG00000128731|Transcript|ENST00000566635.1|retained_intron||2/6||||||||rs7180054||-1||HGNC|4868||||||||||||||,T|intron_variant&non_coding_transcript_variant|MODIFIER|HERC2|ENSG00000128731|Transcript|ENST00000568206.1|retained_intron||1/1||||||||rs7180054||-1||HGNC|4868||||||||||||||
15	28361764	rs4778247	C	T	.	.	AC=776;AN=778;AF=0.003861;CSQ=T|intron_variant|MODIFIER|HERC2|ENSG00000128731|Transcript|ENST00000261609.7|protein_coding||88/92||||||||rs4778247||-1||HGNC|4868||||||||||||||,T|upstream_gene_variant|MODIFIER|HERC2|ENSG00000128731|Transcript|ENST00000562136.1|retained_intron||||||||||rs4778247|2901|-1||HGNC|4868||||||||||||||,T|intron_variant&non_coding_transcript_variant|MODIFIER|HERC2|ENSG00000128731|Transcript|ENST00000566635.1|retained_intron||2/6||||||||rs4778247||-1||HGNC|4868||||||||||||||,T|intron_variant&non_coding_transcript_variant|MODIFIER|HERC2|ENSG00000128731|Transcript|ENST00000568206.1|retained_intron||1/1||||||||rs4778247||-1||HGNC|4868||||||||||||||
15	28362459	rs7495875	G	A	.	.	AC=776;AN=778;AF=0.003861;CSQ=A|intron_variant|MODIFIER|HERC2|ENSG00000128731|Transcript|ENST00000261609.7|protein_coding||86/92||||||||rs7495875||-1||HGNC|4868||||||0.7911||||||||,A|upstream_gene_variant|MODIFIER|HERC2|ENSG00000128731|Transcript|ENST00000562136.1|retained_intron||||||||||rs7495875|3596|-1||HGNC|4868||||||0.7911||||||||,A|non_coding_transcript_exon_variant|MODIFIER|HERC2|ENSG00000128731|Transcript|ENST00000566635.1|retained_intron|1/7||||239|||||rs7495875||-1||HGNC|4868||||||0.7911||||||||,A|non_coding_transcript_exon_variant|MODIFIER|HERC2|ENSG00000128731|Transcript|ENST00000568206.1|retained_intron|1/2||||1109|||||rs7495875||-1||HGNC|4868||||||0.7911||||||||
15	28363189	rs7497403	A	C	.	.	AC=776;AN=778;AF=0.003861;CSQ=C|intron_variant|MODIFIER|HERC2|ENSG00000128731|Transcript|ENST00000261609.7|protein_coding||86/92||||||||rs7497403||-1||HGNC|4868||||||||||||||,C|upstream_gene_variant|MODIFIER|HERC2|ENSG00000128731|Transcript|ENST00000562136.1|retained_intron||||||||||rs7497403|4326|-1||HGNC|4868||||||||||||||,C|upstream_gene_variant|MODIFIER|HERC2|ENSG00000128731|Transcript|ENST00000566635.1|retained_intron||||||||||rs7497403|492|-1||HGNC|4868||||||||||||||,C|non_coding_transcript_exon_variant|MODIFIER|HERC2|ENSG00000128731|Transcript|ENST00000568206.1|retained_intron|1/2||||379|||||rs7497403||-1||HGNC|4868||||||||||||||
15	28364312	rs9707952	C	T	.	.	AC=776;AN=778;AF=0.003861;CSQ=T|intron_variant|MODIFIER|HERC2|ENSG00000128731|Transcript|ENST00000261609.7|protein_coding||86/92||||||||rs9707952||-1||HGNC|4868||||||||||||||,T|upstream_gene_variant|MODIFIER|HERC2|ENSG00000128731|Transcript|ENST00000566635.1|retained_intron||||||||||rs9707952|1615|-1||HGNC|4868||||||||||||||,T|upstream_gene_variant|MODIFIER|HERC2|ENSG00000128731|Transcript|ENST00000568206.1|retained_intron||||||||||rs9707952|745|-1||HGNC|4868||||||||||||||
15	28364392	rs12913692	A	C	.	.	AC=776;AN=778;AF=0.003861;CSQ=C|intron_variant|MODIFIER|HERC2|ENSG00000128731|Transcript|ENST00000261609.7|protein_coding||86/92||||||||rs12913692||-1||HGNC|4868||||||0.7919||||||||,C|upstream_gene_variant|MODIFIER|HERC2|ENSG00000128731|Transcript|ENST00000566635.1|retained_intron||||||||||rs12913692|1695|-1||HGNC|4868||||||0.7919||||||||,C|upstream_gene_variant|MODIFIER|HERC2|ENSG00000128731|Transcript|ENST00000568206.1|retained_intron||||||||||rs12913692|825|-1||HGNC|4868||||||0.7919||||||||
15	28364589	rs62007543	G	A	.	.	AC=776;AN=778;AF=0.003861;CSQ=A|intron_variant|MODIFIER|HERC2|ENSG00000128731|Transcript|ENST00000261609.7|protein_coding||86/92||||||||rs62007543||-1||HGNC|4868||||||0.7919||||||||,A|upstream_gene_variant|MODIFIER|HERC2|ENSG00000128731|Transcript|ENST00000566635.1|retained_intron||||||||||rs62007543|1892|-1||HGNC|4868||||||0.7919||||||||,A|upstream_gene_variant|MODIFIER|HERC2|ENSG00000128731|Transcript|ENST00000568206.1|retained_intron||||||||||rs62007543|1022|-1||HGNC|4868||||||0.7919||||||||
15	28364796	rs8034648	T	C	.	.	AC=776;AN=778;AF=0.003003;CSQ=C|intron_variant|MODIFIER|HERC2|ENSG00000128731|Transcript|ENST00000261609.7|protein_coding||86/92||||||||rs8034648||-1||HGNC|4868||||||0.9275||||||||,C|upstream_gene_variant|MODIFIER|HERC2|ENSG00000128731|Transcript|ENST00000566635.1|retained_intron||||||||||rs8034648|2099|-1||HGNC|4868||||||0.9275||||||||,C|upstream_gene_variant|MODIFIER|HERC2|ENSG00000128731|Transcript|ENST00000568206.1|retained_intron||||||||||rs8034648|1229|-1||HGNC|4868||||||0.9275||||||||,C|regulatory_region_variant|MODIFIER|||RegulatoryFeature|ENSR00001083495|promoter_flanking_region||||||||||rs8034648|||||||||||0.9275||||||||
15	28364954	rs11074319	G	A	.	.	AC=776;AN=778;AF=0.003861;CSQ=A|intron_variant|MODIFIER|HERC2|ENSG00000128731|Transcript|ENST00000261609.7|protein_coding||86/92||||||||rs11074319||-1||HGNC|4868||||||0.7913||||||||,A|upstream_gene_variant|MODIFIER|HERC2|ENSG00000128731|Transcript|ENST00000566635.1|retained_intron||||||||||rs11074319|2257|-1||HGNC|4868||||||0.7913||||||||,A|upstream_gene_variant|MODIFIER|HERC2|ENSG00000128731|Transcript|ENST00000568206.1|retained_intron||||||||||rs11074319|1387|-1||HGNC|4868||||||0.7913||||||||,A|regulatory_region_variant|MODIFIER|||RegulatoryFeature|ENSR00001083496|open_chromatin_region||||||||||rs11074319|||||||||||0.7913||||||||
15	28365431	rs6497271	A	G	.	.	AC=776;AN=778;AF=0.003861;CSQ=G|intron_variant|MODIFIER|HERC2|ENSG00000128731|Transcript|ENST00000261609.7|protein_coding||86/92||||||||rs6497271||-1||HGNC|4868||||||0.7881||||18252222&22234890&29025994||||,G|upstream_gene_variant|MODIFIER|HERC2|ENSG00000128731|Transcript|ENST00000566635.1|retained_intron||||||||||rs6497271|2734|-1||HGNC|4868||||||0.7881||||18252222&22234890&29025994||||,G|upstream_gene_variant|MODIFIER|HERC2|ENSG00000128731|Transcript|ENST00000568206.1|retained_intron||||||||||rs6497271|1864|-1||HGNC|4868||||||0.7881||||18252222&22234890&29025994||||
15	28366190	rs6497272	G	A	.	.	AC=776;AN=778;AF=0.003861;CSQ=A|intron_variant|MODIFIER|HERC2|ENSG00000128731|Transcript|ENST00000261609.7|protein_coding||86/92||||||||rs6497272||-1||HGNC|4868||||||0.7913||||||||,A|upstream_gene_variant|MODIFIER|HERC2|ENSG00000128731|Transcript|ENST00000566635.1|retained_intron||||||||||rs6497272|3493|-1||HGNC|4868||||||0.7913||||||||,A|upstream_gene_variant|MODIFIER|HERC2|ENSG00000128731|Transcript|ENST00000568206.1|retained_intron||||||||||rs6497272|2623|-1||HGNC|4868||||||0.7913||||||||
15	28367196	rs11074320	G	A	.	.	AC=776;AN=778;AF=0.003861;CSQ=A|intron_variant|MODIFIER|HERC2|ENSG00000128731|Transcript|ENST00000261609.7|protein_coding||85/92||||||||rs11074320||-1||HGNC|4868||||||||||||||,A|upstream_gene_variant|MODIFIER|HERC2|ENSG00000128731|Transcript|ENST00000566635.1|retained_intron||||||||||rs11074320|4499|-1||HGNC|4868||||||||||||||,A|upstream_gene_variant|MODIFIER|HERC2|ENSG00000128731|Transcript|ENST00000568206.1|retained_intron||||||||||rs11074320|3629|-1||HGNC|4868||||||||||||||
15	28367351	rs11074321	G	A	.	.	AC=776;AN=778;AF=0.003861;CSQ=A|intron_variant|MODIFIER|HERC2|ENSG00000128731|Transcript|ENST00000261609.7|protein_coding||85/92||||||||rs11074321||-1||HGNC|4868||||||0.7915||||||||,A|upstream_gene_variant|MODIFIER|HERC2|ENSG00000128731|Transcript|ENST00000566635.1|retained_intron||||||||||rs11074321|4654|-1||HGNC|4868||||||0.7915||||||||,A|upstream_gene_variant|MODIFIER|HERC2|ENSG00000128731|Transcript|ENST00000568206.1|retained_intron||||||||||rs11074321|3784|-1||HGNC|4868||||||0.7915||||||||
15	28368969	rs11635884	C	T	.	.	AC=776;AN=778;AF=0.003861;CSQ=T|intron_variant|MODIFIER|HERC2|ENSG00000128731|Transcript|ENST00000261609.7|protein_coding||85/92||||||||rs11635884||-1||HGNC|4868||||||0.7915||||21197618&26547235||||,T|regulatory_region_variant|MODIFIER|||RegulatoryFeature|ENSR00001083497|CTCF_binding_site||||||||||rs11635884|||||||||||0.7915||||21197618&26547235||||
15	28368995	rs11074322	C	T	.	.	AC=776;AN=778;AF=0.003861;CSQ=T|intron_variant|MODIFIER|HERC2|ENSG00000128731|Transcript|ENST00000261609.7|protein_coding||85/92||||||||rs11074322||-1||HGNC|4868||||||||||||||,T|regulatory_region_variant|MODIFIER|||RegulatoryFeature|ENSR00001083497|CTCF_binding_site||||||||||rs11074322|||||||||||||||||||
15	28369711	rs11367353	T	A	.	.	AC=2;AN=778;AF=0.003861;CSQ=A|intron_variant|MODIFIER|HERC2|ENSG00000128731|Transcript|ENST00000261609.7|protein_coding||84/92||||||||||-1||HGNC|4868||||||||||||||
15	28369747	rs7169133	C	T	.	.	AC=776;AN=778;AF=0.003861;CSQ=T|intron_variant|MODIFIER|HERC2|ENSG00000128731|Transcript|ENST00000261609.7|protein_coding||84/92||||||||rs7169133||-1||HGNC|4868||||||0.7917||||||||
15	28369923	rs6497274	T	C	.	.	AC=776;AN=778;AF=0.003861;CSQ=C|intron_variant|MODIFIER|HERC2|ENSG00000128731|Transcript|ENST00000261609.7|protein_coding||84/92||||||||rs6497274||-1||HGNC|4868||||||||||||||
15	28369975	rs6416602	T	C	.	.	AC=776;AN=778;AF=0.003003;CSQ=C|intron_variant|MODIFIER|HERC2|ENSG00000128731|Transcript|ENST00000261609.7|protein_coding||84/92||||||||rs6416602||-1||HGNC|4868||||||||||||||
15	28370554	rs12438034	A	G	.	.	AC=776;AN=778;AF=0.003861;CSQ=G|intron_variant|MODIFIER|HERC2|ENSG00000128731|Transcript|ENST00000261609.7|protein_coding||83/92||||||||rs12438034||-1||HGNC|4868||||||0.7913||||||||,G|regulatory_region_variant|MODIFIER|||RegulatoryFeature|ENSR00000276780|CTCF_binding_site||||||||||rs12438034|||||||||||0.7913||||||||
15	28370908	rs11074323	C	A	.	.	AC=776;AN=778;AF=0.003861;CSQ=A|intron_variant|MODIFIER|HERC2|ENSG00000128731|Transcript|ENST00000261609.7|protein_coding||83/92||||||||rs11074323||-1||HGNC|4868||||||0.7885||||||||,A|regulatory_region_variant|MODIFIER|||RegulatoryFeature|ENSR00000276780|CTCF_binding_site||||||||||rs11074323|||||||||||0.7885||||||||
15	28371068	rs11074324	C	T	.	.	AC=776;AN=778;AF=0.003861;CSQ=T|intron_variant|MODIFIER|HERC2|ENSG00000128731|Transcript|ENST00000261609.7|protein_coding||83/92||||||||rs11074324||-1||HGNC|4868||||||0.7917||||||||,T|regulatory_region_variant|MODIFIER|||RegulatoryFeature|ENSR00000276780|CTCF_binding_site||||||||||rs11074324|||||||||||0.7917||||||||
15	28371726	rs4778248	A	G	.	.	AC=776;AN=778;AF=0.003003;CSQ=G|intron_variant|MODIFIER|HERC2|ENSG00000128731|Transcript|ENST00000261609.7|protein_coding||83/92||||||||rs4778248||-1||HGNC|4868||||||||||||||,G|regulatory_region_variant|MODIFIER|||RegulatoryFeature|ENSR00000276780|CTCF_binding_site||||||||||rs4778248|||||||||||||||||||
15	28372445	rs7496305	C	T	.	.	AC=776;AN=778;AF=0.003861;CSQ=T|intron_variant|MODIFIER|HERC2|ENSG00000128731|Transcript|ENST00000261609.7|protein_coding||83/92||||||||rs7496305||-1||HGNC|4868||||||0.7915||||||||,T|regulatory_region_variant|MODIFIER|||RegulatoryFeature|ENSR00001083499|CTCF_binding_site||||||||||rs7496305|||||||||||0.7915||||||||,T|regulatory_region_variant|MODIFIER|||RegulatoryFeature|ENSR00001083500|promoter_flanking_region||||||||||rs7496305|||||||||||0.7915||||||||
15	28373334	rs7495989	T	C	.	.	AC=776;AN=778;AF=0.003861;CSQ=C|intron_variant|MODIFIER|HERC2|ENSG00000128731|Transcript|ENST00000261609.7|protein_coding||83/92||||||||rs7495989||-1||HGNC|4868||||||0.7919||||||||,C|regulatory_region_variant|MODIFIER|||RegulatoryFeature|ENSR00001083500|promoter_flanking_region||||||||||rs7495989|||||||||||0.7919||||||||
15	28374919	rs7495599	C	T	.	.	AC=776;AN=778;AF=0.003861;CSQ=T|intron_variant|MODIFIER|HERC2|ENSG00000128731|Transcript|ENST00000261609.7|protein_coding||83/92||||||||rs7495599||-1||HGNC|4868||||||||||||||
15	28375872	rs6416603	A	G	.	.	AC=776;AN=778;AF=0.003003;CSQ=G|intron_variant|MODIFIER|HERC2|ENSG00000128731|Transcript|ENST00000261609.7|protein_coding||81/92||||||||rs6416603||-1||HGNC|4868||||||0.9279||||||||
15	28376224	rs6497277	A	G	.	.	AC=776;AN=778;AF=0.003003;CSQ=G|intron_variant|MODIFIER|HERC2|ENSG00000128731|Transcript|ENST00000261609.7|protein_coding||81/92||||||||rs6497277||-1||HGNC|4868||||||0.9277||||||||
15	28376910	rs4778140	C	T	.	.	AC=776;AN=778;AF=0.003861;CSQ=T|intron_variant|MODIFIER|HERC2|ENSG00000128731|Transcript|ENST00000261609.7|protein_coding||81/92||||||||rs4778140||-1||HGNC|4868||||||0.7855||||||||
15	28377196	rs10627923	A	C	.	.	AC=2;AN=778;AF=0.003003;CSQ=C|intron_variant|MODIFIER|HERC2|ENSG00000128731|Transcript|ENST00000261609.7|protein_coding||81/92||||||||||-1||HGNC|4868||||||||||||||
15	28378122	rs4778141	T	G	.	.	AC=776;AN=778;AF=0.003861;CSQ=G|intron_variant|MODIFIER|HERC2|ENSG00000128731|Transcript|ENST00000261609.7|protein_coding||79/92||||||||rs4778141||-1||HGNC|4868||||||0.7915||||||||,G|regulatory_region_variant|MODIFIER|||RegulatoryFeature|ENSR00001083501|promoter_flanking_region||||||||||rs4778141|||||||||||0.7915||||||||
15	28379067	rs8039411	A	G	.	.	AC=776;AN=778;AF=0.003003;CSQ=G|intron_variant|MODIFIER|HERC2|ENSG00000128731|Transcript|ENST00000261609.7|protein_coding||79/92||||||||rs8039411||-1||HGNC|4868||||||||||||||,G|regulatory_region_variant|MODIFIER|||RegulatoryFeature|ENSR00001083501|promoter_flanking_region||||||||||rs8039411|||||||||||||||||||
15	28380021	rs6497278	A	G	.	.	AC=776;AN=778;AF=0.003003;CSQ=G|intron_variant|MODIFIER|HERC2|ENSG00000128731|Transcript|ENST00000261609.7|protein_coding||79/92||||||||rs6497278||-1||HGNC|4868||||||||||||||,G|regulatory_region_variant|MODIFIER|||RegulatoryFeature|ENSR00001083501|promoter_flanking_region||||||||||rs6497278|||||||||||||||||||
15	28380303	rs6497279	T	C	.	.	AC=776;AN=778;AF=0.003003;CSQ=C|intron_variant|MODIFIER|HERC2|ENSG00000128731|Transcript|ENST00000261609.7|protein_coding||79/92||||||||rs6497279||-1||HGNC|4868||||||0.9277||||||||,C|regulatory_region_variant|MODIFIER|||RegulatoryFeature|ENSR00001083501|promoter_flanking_region||||||||||rs6497279|||||||||||0.9277||||||||
15	28380312	rs6497280	C	T	.	.	AC=776;AN=778;AF=0.003861;CSQ=T|intron_variant|MODIFIER|HERC2|ENSG00000128731|Transcript|ENST00000261609.7|protein_coding||79/92||||||||rs6497280||-1||HGNC|4868||||||0.7823||||||||,T|regulatory_region_variant|MODIFIER|||RegulatoryFeature|ENSR00001083501|promoter_flanking_region||||||||||rs6497280|||||||||||0.7823||||||||
15	28380518	rs4778249	T	A	.	.	AC=776;AN=778;AF=0.003861;CSQ=A|intron_variant|MODIFIER|HERC2|ENSG00000128731|Transcript|ENST00000261609.7|protein_coding||79/92||||||||rs4778249||-1||HGNC|4868||||||0.7808||||||||,A|regulatory_region_variant|MODIFIER|||RegulatoryFeature|ENSR00001083501|promoter_flanking_region||||||||||rs4778249|||||||||||0.7808||||||||
15	28381261	rs8041145	A	C	.	.	AC=776;AN=778;AF=0.003003;CSQ=C|intron_variant|MODIFIER|HERC2|ENSG00000128731|Transcript|ENST00000261609.7|protein_coding||78/92||||||||rs8041145||-1||HGNC|4868||||||||||||||,C|regulatory_region_variant|MODIFIER|||RegulatoryFeature|ENSR00001083501|promoter_flanking_region||||||||||rs8041145|||||||||||||||||||
15	28381264	rs71132836	A	G	.	.	AC=2;AN=778;AF=0.003003;CSQ=G|intron_variant|MODIFIER|HERC2|ENSG00000128731|Transcript|ENST00000261609.7|protein_coding||78/92||||||||||-1||HGNC|4868||||||||||||||,G|regulatory_region_variant|MODIFIER|||RegulatoryFeature|ENSR00001083501|promoter_flanking_region|||||||||||||||||||||||||||||
15	28381480	rs60878621	A	A	.	.	AC=2;AN=778;AF=0.0040755
15	28382191	rs28670140	A	G	.	.	AC=776;AN=778;AF=0.003432;CSQ=G|intron_variant|MODIFIER|HERC2|ENSG00000128731|Transcript|ENST00000261609.7|protein_coding||78/92||||||||rs28670140||-1||HGNC|4868||||||0.8774||||||||,G|downstream_gene_variant|MODIFIER|HERC2|ENSG00000128731|Transcript|ENST00000564519.1|retained_intron||||||||||rs28670140|4694|-1||HGNC|4868||||||0.8774||||||||,G|regulatory_region_variant|MODIFIER|||RegulatoryFeature|ENSR00001083501|promoter_flanking_region||||||||||rs28670140|||||||||||0.8774||||||||
15	28382507	rs4778142	T	C	.	.	AC=776;AN=778;AF=0.003861;CSQ=C|intron_variant|MODIFIER|HERC2|ENSG00000128731|Transcript|ENST00000261609.7|protein_coding||78/92||||||||rs4778142||-1||HGNC|4868||||||0.7873||||||||,C|downstream_gene_variant|MODIFIER|HERC2|ENSG00000128731|Transcript|ENST00000564519.1|retained_intron||||||||||rs4778142|4378|-1||HGNC|4868||||||0.7873||||||||,C|regulatory_region_variant|MODIFIER|||RegulatoryFeature|ENSR00001083501|promoter_flanking_region||||||||||rs4778142|||||||||||0.7873||||||||
15	28382772	rs4778252	C	T	.	.	AC=776;AN=778;AF=0.003003;CSQ=T|intron_variant|MODIFIER|HERC2|ENSG00000128731|Transcript|ENST00000261609.7|protein_coding||78/92||||||||rs4778252||-1||HGNC|4868||||||0.9277||||||||,T|downstream_gene_variant|MODIFIER|HERC2|ENSG00000128731|Transcript|ENST00000564519.1|retained_intron||||||||||rs4778252|4113|-1||HGNC|4868||||||0.9277||||||||,T|regulatory_region_variant|MODIFIER|||RegulatoryFeature|ENSR00001083501|promoter_flanking_region||||||||||rs4778252|||||||||||0.9277||||||||
15	28384261	rs6497282	C	T	.	.	AC=776;AN=778;AF=0.0036465;CSQ=T|intron_variant|MODIFIER|HERC2|ENSG00000128731|Transcript|ENST00000261609.7|protein_coding||78/92||||||||rs6497282||-1||HGNC|4868||||||0.8405||||||||,T|downstream_gene_variant|MODIFIER|HERC2|ENSG00000128731|Transcript|ENST00000564519.1|retained_intron||||||||||rs6497282|2624|-1||HGNC|4868||||||0.8405||||||||
15	28384923	rs11857135	T	C	.	.	AC=776;AN=778;AF=0.003861;CSQ=C|intron_variant|MODIFIER|HERC2|ENSG00000128731|Transcript|ENST00000261609.7|protein_coding||78/92||||||||rs11857135||-1||HGNC|4868||||||0.779||||||||,C|downstream_gene_variant|MODIFIER|HERC2|ENSG00000128731|Transcript|ENST00000564519.1|retained_intron||||||||||rs11857135|1962|-1||HGNC|4868||||||0.779||||||||
15	28394488	rs140760345	A	G	.	.	AC=0;AN=778;AF=0.0002145;CSQ=G|intron_variant|MODIFIER|HERC2|ENSG00000128731|Transcript|ENST00000261609.7|protein_coding||70/92||||||||rs140760345||-1||HGNC|4868||||||0.0020||||||||,G|downstream_gene_variant|MODIFIER|HERC2|ENSG00000128731|Transcript|ENST00000569772.1|protein_coding||||||||||rs140760345|3417|-1|cds_start_NF&cds_end_NF|HGNC|4868||||||0.0020||||||||
15	28412913	rs185865505	A	G	.	.	AC=0;AN=778;AF=0.0002145;CSQ=G|missense_variant|MODERATE|HERC2|ENSG00000128731|Transcript|ENST00000261609.7|protein_coding|68/93||||10583|10474|3492|S/P|Tcc/Ccc|rs185865505||-1||HGNC|4868||||deleterious(0.05)|possibly_damaging(0.593)|0.0020|uncertain_significance|||||||,G|missense_variant|MODERATE|HERC2|ENSG00000128731|Transcript|ENST00000569772.1|protein_coding|4/5||||446|448|150|S/P|Tcc/Ccc|rs185865505||-1|cds_start_NF&cds_end_NF|HGNC|4868||||deleterious(0.04)|probably_damaging(0.936)|0.0020|uncertain_significance|||||||
15	28455380	rs191780316	T	G	.	.	AC=0;AN=778;AF=0.0002145;CSQ=G|intron_variant|MODIFIER|HERC2|ENSG00000128731|Transcript|ENST00000261609.7|protein_coding||44/92||||||||rs191780316||-1||HGNC|4868||||||0.0014||||||||
15	28458595	rs537523889	A	T	.	.	AC=1;AN=778;AF=0.0002145;CSQ=T|intron_variant|MODIFIER|HERC2|ENSG00000128731|Transcript|ENST00000261609.7|protein_coding||42/92||||||||rs537523889||-1||HGNC|4868||||||0.0016||||||||
15	28485293	rs142517992	A	G	.	.	AC=0;AN=778;AF=0.0002145;CSQ=G|intron_variant|MODIFIER|HERC2|ENSG00000128731|Transcript|ENST00000261609.7|protein_coding||23/92||||||||rs142517992||-1||HGNC|4868||||||0.0028||||||||
15	28493800	rs117802902	G	A	.	.	AC=0;AN=778;AF=0.0002145;CSQ=A|missense_variant|MODERATE|HERC2|ENSG00000128731|Transcript|ENST00000261609.7|protein_coding|21/93||||3242|3133|1045|R/C|Cgt/Tgt|rs117802902||-1||HGNC|4868||||tolerated(0.07)|benign(0)|0.0020||||||||
15	48413193	rs368169202	C	T	.	.	AC=0;AN=606;AF=0.00032852;CSQ=T|5_prime_UTR_variant|MODIFIER|SLC24A5|ENSG00000188467|Transcript|ENST00000341459.3|protein_coding|1/9||||25|||||rs368169202||1||HGNC|20611||||||||||||||,T|upstream_gene_variant|MODIFIER|SLC24A5|ENSG00000188467|Transcript|ENST00000449382.2|protein_coding||||||||||rs368169202|28|1||HGNC|20611||||||||||||||,T|upstream_gene_variant|MODIFIER|SLC24A5|ENSG00000188467|Transcript|ENST00000463289.1|retained_intron||||||||||rs368169202|980|1||HGNC|20611||||||||||||||,T|upstream_gene_variant|MODIFIER|SLC24A5|ENSG00000188467|Transcript|ENST00000482911.2|protein_coding||||||||||rs368169202|8|1||HGNC|20611||||||||||||||
15	48413218	rs762959133	C	G	.	.	AC=0;AN=606;AF=0.00032852;CSQ=G|5_prime_UTR_variant|MODIFIER|SLC24A5|ENSG00000188467|Transcript|ENST00000341459.3|protein_coding|1/9||||50|||||rs762959133||1||HGNC|20611||||||||||||||,G|upstream_gene_variant|MODIFIER|SLC24A5|ENSG00000188467|Transcript|ENST00000449382.2|protein_coding||||||||||rs762959133|3|1||HGNC|20611||||||||||||||,G|upstream_gene_variant|MODIFIER|SLC24A5|ENSG00000188467|Transcript|ENST00000463289.1|retained_intron||||||||||rs762959133|955|1||HGNC|20611||||||||||||||,G|5_prime_UTR_variant|MODIFIER|SLC24A5|ENSG00000188467|Transcript|ENST00000482911.2|protein_coding|1/2||||18|||||rs762959133||1||HGNC|20611||||||||||||||
15	48413550	chr15:48413550	A	C	.	.	AC=0;AN=606;AF=0.00032852;CSQ=C|intron_variant|MODIFIER|SLC24A5|ENSG00000188467|Transcript|ENST00000341459.3|protein_coding||1/8||||||||||1||HGNC|20611||||||||||||||,C|intron_variant|MODIFIER|SLC24A5|ENSG00000188467|Transcript|ENST00000449382.2|protein_coding||1/7||||||||||1||HGNC|20611||||||||||||||,C|upstream_gene_variant|MODIFIER|SLC24A5|ENSG00000188467|Transcript|ENST00000463289.1|retained_intron|||||||||||623|1||HGNC|20611||||||||||||||,C|intron_variant|MODIFIER|SLC24A5|ENSG00000188467|Transcript|ENST00000482911.2|protein_coding||1/1||||||||||1||HGNC|20611||||||||||||||
15	48413593	chr15:48413593	T	C	.	.	AC=0;AN=606;AF=0.00032852;CSQ=C|intron_variant|MODIFIER|SLC24A5|ENSG00000188467|Transcript|ENST00000341459.3|protein_coding||1/8||||||||||1||HGNC|20611||||||||||||||,C|intron_variant|MODIFIER|SLC24A5|ENSG00000188467|Transcript|ENST00000449382.2|protein_coding||1/7||||||||||1||HGNC|20611||||||||||||||,C|upstream_gene_variant|MODIFIER|SLC24A5|ENSG00000188467|Transcript|ENST00000463289.1|retained_intron|||||||||||580|1||HGNC|20611||||||||||||||,C|intron_variant|MODIFIER|SLC24A5|ENSG00000188467|Transcript|ENST00000482911.2|protein_coding||1/1||||||||||1||HGNC|20611||||||||||||||
15	48413665	rs779676933	C	A	.	.	AC=0;AN=606;AF=0.00032852;CSQ=A|intron_variant|MODIFIER|SLC24A5|ENSG00000188467|Transcript|ENST00000341459.3|protein_coding||1/8||||||||rs779676933||1||HGNC|20611||||||||||||||,A|intron_variant|MODIFIER|SLC24A5|ENSG00000188467|Transcript|ENST00000449382.2|protein_coding||1/7||||||||rs779676933||1||HGNC|20611||||||||||||||,A|upstream_gene_variant|MODIFIER|SLC24A5|ENSG00000188467|Transcript|ENST00000463289.1|retained_intron||||||||||rs779676933|508|1||HGNC|20611||||||||||||||,A|intron_variant|MODIFIER|SLC24A5|ENSG00000188467|Transcript|ENST00000482911.2|protein_coding||1/1||||||||rs779676933||1||HGNC|20611||||||||||||||
15	48413707	rs1189420861	C	T	.	.	AC=0;AN=606;AF=0.00032852;CSQ=T|intron_variant|MODIFIER|SLC24A5|ENSG00000188467|Transcript|ENST00000341459.3|protein_coding||1/8||||||||rs1189420861||1||HGNC|20611||||||||||||||,T|intron_variant|MODIFIER|SLC24A5|ENSG00000188467|Transcript|ENST00000449382.2|protein_coding||1/7||||||||rs1189420861||1||HGNC|20611||||||||||||||,T|upstream_gene_variant|MODIFIER|SLC24A5|ENSG00000188467|Transcript|ENST00000463289.1|retained_intron||||||||||rs1189420861|466|1||HGNC|20611||||||||||||||,T|intron_variant|MODIFIER|SLC24A5|ENSG00000188467|Transcript|ENST00000482911.2|protein_coding||1/1||||||||rs1189420861||1||HGNC|20611||||||||||||||
15	48413746	rs1314443617	A	T	.	.	AC=0;AN=606;AF=0.00032852;CSQ=T|intron_variant|MODIFIER|SLC24A5|ENSG00000188467|Transcript|ENST00000341459.3|protein_coding||1/8||||||||rs1314443617||1||HGNC|20611||||||||||||||,T|intron_variant|MODIFIER|SLC24A5|ENSG00000188467|Transcript|ENST00000449382.2|protein_coding||1/7||||||||rs1314443617||1||HGNC|20611||||||||||||||,T|upstream_gene_variant|MODIFIER|SLC24A5|ENSG00000188467|Transcript|ENST00000463289.1|retained_intron||||||||||rs1314443617|427|1||HGNC|20611||||||||||||||,T|intron_variant|MODIFIER|SLC24A5|ENSG00000188467|Transcript|ENST00000482911.2|protein_coding||1/1||||||||rs1314443617||1||HGNC|20611||||||||||||||
15	48413781	rs770681307	T	C	.	.	AC=0;AN=606;AF=0.00032852;CSQ=C|intron_variant|MODIFIER|SLC24A5|ENSG00000188467|Transcript|ENST00000341459.3|protein_coding||1/8||||||||rs770681307||1||HGNC|20611||||||||||||||,C|intron_variant|MODIFIER|SLC24A5|ENSG00000188467|Transcript|ENST00000449382.2|protein_coding||1/7||||||||rs770681307||1||HGNC|20611||||||||||||||,C|upstream_gene_variant|MODIFIER|SLC24A5|ENSG00000188467|Transcript|ENST00000463289.1|retained_intron||||||||||rs770681307|392|1||HGNC|20611||||||||||||||,C|intron_variant|MODIFIER|SLC24A5|ENSG00000188467|Transcript|ENST00000482911.2|protein_coding||1/1||||||||rs770681307||1||HGNC|20611||||||||||||||
15	48413805	rs58102225	T	C	.	.	AC=0;AN=606;AF=0.00032852;CSQ=C|intron_variant|MODIFIER|SLC24A5|ENSG00000188467|Transcript|ENST00000341459.3|protein_coding||1/8||||||||rs58102225||1||HGNC|20611||||||0.0124||||||||,C|intron_variant|MODIFIER|SLC24A5|ENSG00000188467|Transcript|ENST00000449382.2|protein_coding||1/7||||||||rs58102225||1||HGNC|20611||||||0.0124||||||||,C|upstream_gene_variant|MODIFIER|SLC24A5|ENSG00000188467|Transcript|ENST00000463289.1|retained_intron||||||||||rs58102225|368|1||HGNC|20611||||||0.0124||||||||,C|intron_variant|MODIFIER|SLC24A5|ENSG00000188467|Transcript|ENST00000482911.2|protein_coding||1/1||||||||rs58102225||1||HGNC|20611||||||0.0124||||||||
15	48414098	rs1006909458	G	A	.	.	AC=0;AN=606;AF=0.00032852;CSQ=A|missense_variant|MODERATE|SLC24A5|ENSG00000188467|Transcript|ENST00000341459.3|protein_coding|2/9||||239|166|56|E/K|Gaa/Aaa|rs1006909458||1||HGNC|20611||||tolerated(0.1)|benign(0.353)|||||||||,A|intron_variant|MODIFIER|SLC24A5|ENSG00000188467|Transcript|ENST00000449382.2|protein_coding||1/7||||||||rs1006909458||1||HGNC|20611||||||||||||||,A|upstream_gene_variant|MODIFIER|SLC24A5|ENSG00000188467|Transcript|ENST00000463289.1|retained_intron||||||||||rs1006909458|75|1||HGNC|20611||||||||||||||,A|missense_variant|MODERATE|SLC24A5|ENSG00000188467|Transcript|ENST00000482911.2|protein_coding|2/2||||207|166|56|E/K|Gaa/Aaa|rs1006909458||1||HGNC|20611||||tolerated(0.33)|benign(0.09)|||||||||
15	48414123	rs760875527	G	A	.	.	AC=0;AN=606;AF=0.00032852;CSQ=A|missense_variant|MODERATE|SLC24A5|ENSG00000188467|Transcript|ENST00000341459.3|protein_coding|2/9||||264|191|64|R/H|cGc/cAc|rs760875527&COSM5802676||1||HGNC|20611||||deleterious(0)|benign(0.265)|||0&1|0&1|||||,A|intron_variant|MODIFIER|SLC24A5|ENSG00000188467|Transcript|ENST00000449382.2|protein_coding||1/7||||||||rs760875527&COSM5802676||1||HGNC|20611||||||||0&1|0&1|||||,A|upstream_gene_variant|MODIFIER|SLC24A5|ENSG00000188467|Transcript|ENST00000463289.1|retained_intron||||||||||rs760875527&COSM5802676|50|1||HGNC|20611||||||||0&1|0&1|||||,A|missense_variant|MODERATE|SLC24A5|ENSG00000188467|Transcript|ENST00000482911.2|protein_coding|2/2||||232|191|64|R/H|cGc/cAc|rs760875527&COSM5802676||1||HGNC|20611||||deleterious(0)|possibly_damaging(0.855)|||0&1|0&1|||||
15	48414148	rs142056637	A	C	.	.	AC=0;AN=752;AF=0.00013416;CSQ=C|stop_lost|HIGH|SLC24A5|ENSG00000188467|Transcript|ENST00000341459.3|protein_coding|2/9||||289|216|72|*/Y|taA/taC|CM141069||1||HGNC|20611|||||||||1|||||,C|intron_variant|MODIFIER|SLC24A5|ENSG00000188467|Transcript|ENST00000449382.2|protein_coding||1/7||||||||CM141069||1||HGNC|20611|||||||||1|||||,C|upstream_gene_variant|MODIFIER|SLC24A5|ENSG00000188467|Transcript|ENST00000463289.1|retained_intron||||||||||CM141069|25|1||HGNC|20611|||||||||1|||||,C|stop_lost|HIGH|SLC24A5|ENSG00000188467|Transcript|ENST00000482911.2|protein_coding|2/2||||257|216|72|*/Y|taA/taC|CM141069||1||HGNC|20611|||||||||1|||||
15	48414148	rs142056637	T	G	.	.	AC=0;AN=606;AF=0.00032852;CSQ=G|stop_gained|HIGH|SLC24A5|ENSG00000188467|Transcript|ENST00000341459.3|protein_coding|2/9||||289|216|72|Y/*|taT/taG|rs142056637&CM141069||1||HGNC|20611|||||||||0&1|||||,G|intron_variant|MODIFIER|SLC24A5|ENSG00000188467|Transcript|ENST00000449382.2|protein_coding||1/7||||||||rs142056637&CM141069||1||HGNC|20611|||||||||0&1|||||,G|upstream_gene_variant|MODIFIER|SLC24A5|ENSG00000188467|Transcript|ENST00000463289.1|retained_intron||||||||||rs142056637&CM141069|25|1||HGNC|20611|||||||||0&1|||||,G|stop_gained|HIGH|SLC24A5|ENSG00000188467|Transcript|ENST00000482911.2|protein_coding|2/2||||257|216|72|Y/*|taT/taG|rs142056637&CM141069||1||HGNC|20611|||||||||0&1|||||
15	48414169	rs1234686744	G	A	.	.	AC=0;AN=606;AF=0.00032852;CSQ=A|missense_variant|MODERATE|SLC24A5|ENSG00000188467|Transcript|ENST00000341459.3|protein_coding|2/9||||310|237|79|M/I|atG/atA|rs1234686744||1||HGNC|20611||||tolerated(0.07)|benign(0.057)|||||||||,A|intron_variant|MODIFIER|SLC24A5|ENSG00000188467|Transcript|ENST00000449382.2|protein_coding||1/7||||||||rs1234686744||1||HGNC|20611||||||||||||||,A|upstream_gene_variant|MODIFIER|SLC24A5|ENSG00000188467|Transcript|ENST00000463289.1|retained_intron||||||||||rs1234686744|4|1||HGNC|20611||||||||||||||,A|missense_variant|MODERATE|SLC24A5|ENSG00000188467|Transcript|ENST00000482911.2|protein_coding|2/2||||278|237|79|M/I|atG/atA|rs1234686744||1||HGNC|20611||||deleterious(0)|possibly_damaging(0.804)|||||||||
15	48414332	rs745801436	A	G	.	.	AC=0;AN=606;AF=0.00032852;CSQ=G|intron_variant|MODIFIER|SLC24A5|ENSG00000188467|Transcript|ENST00000341459.3|protein_coding||2/8||||||||rs745801436||1||HGNC|20611||||||||||||||,G|intron_variant|MODIFIER|SLC24A5|ENSG00000188467|Transcript|ENST00000449382.2|protein_coding||1/7||||||||rs745801436||1||HGNC|20611||||||||||||||,G|intron_variant&non_coding_transcript_variant|MODIFIER|SLC24A5|ENSG00000188467|Transcript|ENST00000463289.1|retained_intron||1/4||||||||rs745801436||1||HGNC|20611||||||||||||||,G|3_prime_UTR_variant|MODIFIER|SLC24A5|ENSG00000188467|Transcript|ENST00000482911.2|protein_coding|2/2||||441|||||rs745801436||1||HGNC|20611||||||||||||||
15	48414370	rs936843062	G	A	.	.	AC=0;AN=606;AF=0.00032852;CSQ=A|intron_variant|MODIFIER|SLC24A5|ENSG00000188467|Transcript|ENST00000341459.3|protein_coding||2/8||||||||rs936843062||1||HGNC|20611||||||||||||||,A|intron_variant|MODIFIER|SLC24A5|ENSG00000188467|Transcript|ENST00000449382.2|protein_coding||1/7||||||||rs936843062||1||HGNC|20611||||||||||||||,A|intron_variant&non_coding_transcript_variant|MODIFIER|SLC24A5|ENSG00000188467|Transcript|ENST00000463289.1|retained_intron||1/4||||||||rs936843062||1||HGNC|20611||||||||||||||,A|3_prime_UTR_variant|MODIFIER|SLC24A5|ENSG00000188467|Transcript|ENST00000482911.2|protein_coding|2/2||||479|||||rs936843062||1||HGNC|20611||||||||||||||
15	48414445	rs901753747	G	A	.	.	AC=1;AN=606;AF=0.00022707;CSQ=A|intron_variant|MODIFIER|SLC24A5|ENSG00000188467|Transcript|ENST00000341459.3|protein_coding||2/8||||||||rs901753747||1||HGNC|20611||||||||||||||,A|intron_variant|MODIFIER|SLC24A5|ENSG00000188467|Transcript|ENST00000449382.2|protein_coding||1/7||||||||rs901753747||1||HGNC|20611||||||||||||||,A|intron_variant&non_coding_transcript_variant|MODIFIER|SLC24A5|ENSG00000188467|Transcript|ENST00000463289.1|retained_intron||1/4||||||||rs901753747||1||HGNC|20611||||||||||||||,A|3_prime_UTR_variant|MODIFIER|SLC24A5|ENSG00000188467|Transcript|ENST00000482911.2|protein_coding|2/2||||554|||||rs901753747||1||HGNC|20611||||||||||||||
15	48414863	rs761159280	C	G	.	.	AC=0;AN=606;AF=0.00032852;CSQ=G|intron_variant|MODIFIER|SLC24A5|ENSG00000188467|Transcript|ENST00000341459.3|protein_coding||2/8||||||||rs761159280||1||HGNC|20611||||||||||||||,G|intron_variant|MODIFIER|SLC24A5|ENSG00000188467|Transcript|ENST00000449382.2|protein_coding||1/7||||||||rs761159280||1||HGNC|20611||||||||||||||,G|intron_variant&non_coding_transcript_variant|MODIFIER|SLC24A5|ENSG00000188467|Transcript|ENST00000463289.1|retained_intron||1/4||||||||rs761159280||1||HGNC|20611||||||||||||||,G|3_prime_UTR_variant|MODIFIER|SLC24A5|ENSG00000188467|Transcript|ENST00000482911.2|protein_coding|2/2||||972|||||rs761159280||1||HGNC|20611||||||||||||||
15	48414901	rs550643847	G	T	.	.	AC=2;AN=606;AF=0.0036137;CSQ=T|intron_variant|MODIFIER|SLC24A5|ENSG00000188467|Transcript|ENST00000341459.3|protein_coding||2/8||||||||rs550643847||1||HGNC|20611||||||0.0004||||||||,T|intron_variant|MODIFIER|SLC24A5|ENSG00000188467|Transcript|ENST00000449382.2|protein_coding||1/7||||||||rs550643847||1||HGNC|20611||||||0.0004||||||||,T|intron_variant&non_coding_transcript_variant|MODIFIER|SLC24A5|ENSG00000188467|Transcript|ENST00000463289.1|retained_intron||1/4||||||||rs550643847||1||HGNC|20611||||||0.0004||||||||,T|3_prime_UTR_variant|MODIFIER|SLC24A5|ENSG00000188467|Transcript|ENST00000482911.2|protein_coding|2/2||||1010|||||rs550643847||1||HGNC|20611||||||0.0004||||||||
15	48414969	rs2433354	C	T	.	.	AC=2;AN=606;AF=0.0022996;CSQ=T|intron_variant|MODIFIER|SLC24A5|ENSG00000188467|Transcript|ENST00000341459.3|protein_coding||2/8||||||||rs2433354||1||HGNC|20611||||||0.3434||||26921301&24048645||||,T|intron_variant|MODIFIER|SLC24A5|ENSG00000188467|Transcript|ENST00000449382.2|protein_coding||1/7||||||||rs2433354||1||HGNC|20611||||||0.3434||||26921301&24048645||||,T|intron_variant&non_coding_transcript_variant|MODIFIER|SLC24A5|ENSG00000188467|Transcript|ENST00000463289.1|retained_intron||1/4||||||||rs2433354||1||HGNC|20611||||||0.3434||||26921301&24048645||||,T|3_prime_UTR_variant|MODIFIER|SLC24A5|ENSG00000188467|Transcript|ENST00000482911.2|protein_coding|2/2||||1078|||||rs2433354||1||HGNC|20611||||||0.3434||||26921301&24048645||||
15	48415068	rs2459391	A	G	.	.	AC=2;AN=606;AF=0.0016426;CSQ=G|intron_variant|MODIFIER|SLC24A5|ENSG00000188467|Transcript|ENST00000341459.3|protein_coding||2/8||||||||rs2459391||1||HGNC|20611||||||0.1130||||24048645||||,G|intron_variant|MODIFIER|SLC24A5|ENSG00000188467|Transcript|ENST00000449382.2|protein_coding||1/7||||||||rs2459391||1||HGNC|20611||||||0.1130||||24048645||||,G|intron_variant&non_coding_transcript_variant|MODIFIER|SLC24A5|ENSG00000188467|Transcript|ENST00000463289.1|retained_intron||1/4||||||||rs2459391||1||HGNC|20611||||||0.1130||||24048645||||,G|3_prime_UTR_variant|MODIFIER|SLC24A5|ENSG00000188467|Transcript|ENST00000482911.2|protein_coding|2/2||||1177|||||rs2459391||1||HGNC|20611||||||0.1130||||24048645||||,G|regulatory_region_variant|MODIFIER|||RegulatoryFeature|ENSR00001087811|enhancer||||||||||rs2459391|||||||||||0.1130||||24048645||||
15	48415133	rs77575793	C	T	.	.	AC=4;AN=606;AF=0.011827;CSQ=T|intron_variant|MODIFIER|SLC24A5|ENSG00000188467|Transcript|ENST00000341459.3|protein_coding||2/8||||||||rs77575793||1||HGNC|20611||||||0.0042||||||||,T|intron_variant|MODIFIER|SLC24A5|ENSG00000188467|Transcript|ENST00000449382.2|protein_coding||1/7||||||||rs77575793||1||HGNC|20611||||||0.0042||||||||,T|intron_variant&non_coding_transcript_variant|MODIFIER|SLC24A5|ENSG00000188467|Transcript|ENST00000463289.1|retained_intron||1/4||||||||rs77575793||1||HGNC|20611||||||0.0042||||||||,T|3_prime_UTR_variant|MODIFIER|SLC24A5|ENSG00000188467|Transcript|ENST00000482911.2|protein_coding|2/2||||1242|||||rs77575793||1||HGNC|20611||||||0.0042||||||||,T|regulatory_region_variant|MODIFIER|||RegulatoryFeature|ENSR00001087811|enhancer||||||||||rs77575793|||||||||||0.0042||||||||
15	48415261	rs2433355	C	T	.	.	AC=605;AN=606;AF=0.0032852;CSQ=T|intron_variant|MODIFIER|SLC24A5|ENSG00000188467|Transcript|ENST00000341459.3|protein_coding||2/8||||||||rs2433355||1||HGNC|20611||||||0.9994||||||||,T|intron_variant|MODIFIER|SLC24A5|ENSG00000188467|Transcript|ENST00000449382.2|protein_coding||1/7||||||||rs2433355||1||HGNC|20611||||||0.9994||||||||,T|intron_variant&non_coding_transcript_variant|MODIFIER|SLC24A5|ENSG00000188467|Transcript|ENST00000463289.1|retained_intron||1/4||||||||rs2433355||1||HGNC|20611||||||0.9994||||||||,T|3_prime_UTR_variant|MODIFIER|SLC24A5|ENSG00000188467|Transcript|ENST00000482911.2|protein_coding|2/2||||1370|||||rs2433355||1||HGNC|20611||||||0.9994||||||||
15	48415355	rs1373298021	A	G	.	.	AC=0;AN=606;AF=0.00032852;CSQ=G|intron_variant|MODIFIER|SLC24A5|ENSG00000188467|Transcript|ENST00000341459.3|protein_coding||2/8||||||||rs1373298021||1||HGNC|20611||||||||||||||,G|intron_variant|MODIFIER|SLC24A5|ENSG00000188467|Transcript|ENST00000449382.2|protein_coding||1/7||||||||rs1373298021||1||HGNC|20611||||||||||||||,G|intron_variant&non_coding_transcript_variant|MODIFIER|SLC24A5|ENSG00000188467|Transcript|ENST00000463289.1|retained_intron||1/4||||||||rs1373298021||1||HGNC|20611||||||||||||||,G|3_prime_UTR_variant|MODIFIER|SLC24A5|ENSG00000188467|Transcript|ENST00000482911.2|protein_coding|2/2||||1464|||||rs1373298021||1||HGNC|20611||||||||||||||
15	48415361	rs1486295856	A	A	.	.	AC=0;AN=606;AF=0.00032852
15	48415414	chr15:48415414	G	C	.	.	AC=0;AN=606;AF=0.00032852;CSQ=C|intron_variant|MODIFIER|SLC24A5|ENSG00000188467|Transcript|ENST00000341459.3|protein_coding||2/8||||||||||1||HGNC|20611||||||||||||||,C|intron_variant|MODIFIER|SLC24A5|ENSG00000188467|Transcript|ENST00000449382.2|protein_coding||1/7||||||||||1||HGNC|20611||||||||||||||,C|intron_variant&non_coding_transcript_variant|MODIFIER|SLC24A5|ENSG00000188467|Transcript|ENST00000463289.1|retained_intron||1/4||||||||||1||HGNC|20611||||||||||||||,C|3_prime_UTR_variant|MODIFIER|SLC24A5|ENSG00000188467|Transcript|ENST00000482911.2|protein_coding|2/2||||1523|||||||1||HGNC|20611||||||||||||||
15	48415444	rs1011000385	A	G	.	.	AC=0;AN=606;AF=0.00032852;CSQ=G|intron_variant|MODIFIER|SLC24A5|ENSG00000188467|Transcript|ENST00000341459.3|protein_coding||2/8||||||||||1||HGNC|20611||||||||||||||,G|intron_variant|MODIFIER|SLC24A5|ENSG00000188467|Transcript|ENST00000449382.2|protein_coding||1/7||||||||||1||HGNC|20611||||||||||||||,G|intron_variant&non_coding_transcript_variant|MODIFIER|SLC24A5|ENSG00000188467|Transcript|ENST00000463289.1|retained_intron||1/4||||||||||1||HGNC|20611||||||||||||||,G|3_prime_UTR_variant|MODIFIER|SLC24A5|ENSG00000188467|Transcript|ENST00000482911.2|protein_coding|2/2||||1553|||||||1||HGNC|20611||||||||||||||
15	48415503	rs145487934	T	C	.	.	AC=1;AN=606;AF=0.00022707;CSQ=C|intron_variant|MODIFIER|SLC24A5|ENSG00000188467|Transcript|ENST00000341459.3|protein_coding||2/8||||||||rs145487934||1||HGNC|20611||||||0.0002||||||||,C|intron_variant|MODIFIER|SLC24A5|ENSG00000188467|Transcript|ENST00000449382.2|protein_coding||1/7||||||||rs145487934||1||HGNC|20611||||||0.0002||||||||,C|intron_variant&non_coding_transcript_variant|MODIFIER|SLC24A5|ENSG00000188467|Transcript|ENST00000463289.1|retained_intron||1/4||||||||rs145487934||1||HGNC|20611||||||0.0002||||||||,C|3_prime_UTR_variant|MODIFIER|SLC24A5|ENSG00000188467|Transcript|ENST00000482911.2|protein_coding|2/2||||1612|||||rs145487934||1||HGNC|20611||||||0.0002||||||||
15	48415600	chr15:48415600	A	T	.	.	AC=1;AN=606;AF=0.00022707;CSQ=T|intron_variant|MODIFIER|SLC24A5|ENSG00000188467|Transcript|ENST00000341459.3|protein_coding||2/8||||||||||1||HGNC|20611||||||||||||||,T|intron_variant|MODIFIER|SLC24A5|ENSG00000188467|Transcript|ENST00000449382.2|protein_coding||1/7||||||||||1||HGNC|20611||||||||||||||,T|intron_variant&non_coding_transcript_variant|MODIFIER|SLC24A5|ENSG00000188467|Transcript|ENST00000463289.1|retained_intron||1/4||||||||||1||HGNC|20611||||||||||||||,T|3_prime_UTR_variant|MODIFIER|SLC24A5|ENSG00000188467|Transcript|ENST00000482911.2|protein_coding|2/2||||1709|||||||1||HGNC|20611||||||||||||||
15	48415603	chr15:48415603	A	A	.	.	AC=1;AN=606;AF=0.00022707
15	48415754	rs79338096	A	C	.	.	AC=1;AN=606;AF=0.00065703;CSQ=C|intron_variant|MODIFIER|SLC24A5|ENSG00000188467|Transcript|ENST00000341459.3|protein_coding||2/8||||||||rs79338096||1||HGNC|20611||||||0.0525||||||||,C|intron_variant|MODIFIER|SLC24A5|ENSG00000188467|Transcript|ENST00000449382.2|protein_coding||1/7||||||||rs79338096||1||HGNC|20611||||||0.0525||||||||,C|intron_variant&non_coding_transcript_variant|MODIFIER|SLC24A5|ENSG00000188467|Transcript|ENST00000463289.1|retained_intron||1/4||||||||rs79338096||1||HGNC|20611||||||0.0525||||||||,C|3_prime_UTR_variant|MODIFIER|SLC24A5|ENSG00000188467|Transcript|ENST00000482911.2|protein_coding|2/2||||1863|||||rs79338096||1||HGNC|20611||||||0.0525||||||||
15	48415770	rs189640907	A	T	.	.	AC=5;AN=606;AF=0.01117;CSQ=T|intron_variant|MODIFIER|SLC24A5|ENSG00000188467|Transcript|ENST00000341459.3|protein_coding||2/8||||||||rs189640907||1||HGNC|20611||||||0.0010||||||||,T|intron_variant|MODIFIER|SLC24A5|ENSG00000188467|Transcript|ENST00000449382.2|protein_coding||1/7||||||||rs189640907||1||HGNC|20611||||||0.0010||||||||,T|intron_variant&non_coding_transcript_variant|MODIFIER|SLC24A5|ENSG00000188467|Transcript|ENST00000463289.1|retained_intron||1/4||||||||rs189640907||1||HGNC|20611||||||0.0010||||||||,T|3_prime_UTR_variant|MODIFIER|SLC24A5|ENSG00000188467|Transcript|ENST00000482911.2|protein_coding|2/2||||1879|||||rs189640907||1||HGNC|20611||||||0.0010||||||||
15	48415827	rs573803222	C	T	.	.	AC=0;AN=606;AF=0.00032852;CSQ=T|intron_variant|MODIFIER|SLC24A5|ENSG00000188467|Transcript|ENST00000341459.3|protein_coding||2/8||||||||rs573803222||1||HGNC|20611||||||||||||||,T|intron_variant|MODIFIER|SLC24A5|ENSG00000188467|Transcript|ENST00000449382.2|protein_coding||1/7||||||||rs573803222||1||HGNC|20611||||||||||||||,T|intron_variant&non_coding_transcript_variant|MODIFIER|SLC24A5|ENSG00000188467|Transcript|ENST00000463289.1|retained_intron||1/4||||||||rs573803222||1||HGNC|20611||||||||||||||,T|3_prime_UTR_variant|MODIFIER|SLC24A5|ENSG00000188467|Transcript|ENST00000482911.2|protein_coding|2/2||||1936|||||rs573803222||1||HGNC|20611||||||||||||||
15	48415964	rs981955158	G	C	.	.	AC=0;AN=606;AF=0.00032852;CSQ=C|intron_variant|MODIFIER|SLC24A5|ENSG00000188467|Transcript|ENST00000341459.3|protein_coding||2/8||||||||rs981955158||1||HGNC|20611||||||||||||||,C|intron_variant|MODIFIER|SLC24A5|ENSG00000188467|Transcript|ENST00000449382.2|protein_coding||1/7||||||||rs981955158||1||HGNC|20611||||||||||||||,C|intron_variant&non_coding_transcript_variant|MODIFIER|SLC24A5|ENSG00000188467|Transcript|ENST00000463289.1|retained_intron||1/4||||||||rs981955158||1||HGNC|20611||||||||||||||,C|3_prime_UTR_variant|MODIFIER|SLC24A5|ENSG00000188467|Transcript|ENST00000482911.2|protein_coding|2/2||||2073|||||rs981955158||1||HGNC|20611||||||||||||||
15	48416207	chr15:48416207	C	T	.	.	AC=1;AN=606;AF=0.00022707;CSQ=T|intron_variant|MODIFIER|SLC24A5|ENSG00000188467|Transcript|ENST00000341459.3|protein_coding||2/8||||||||||1||HGNC|20611||||||||||||||,T|intron_variant|MODIFIER|SLC24A5|ENSG00000188467|Transcript|ENST00000449382.2|protein_coding||1/7||||||||||1||HGNC|20611||||||||||||||,T|intron_variant&non_coding_transcript_variant|MODIFIER|SLC24A5|ENSG00000188467|Transcript|ENST00000463289.1|retained_intron||1/4||||||||||1||HGNC|20611||||||||||||||,T|3_prime_UTR_variant|MODIFIER|SLC24A5|ENSG00000188467|Transcript|ENST00000482911.2|protein_coding|2/2||||2316|||||||1||HGNC|20611||||||||||||||
15	48416279	chr15:48416279	T	G	.	.	AC=0;AN=606;AF=0.00032852;CSQ=G|intron_variant|MODIFIER|SLC24A5|ENSG00000188467|Transcript|ENST00000341459.3|protein_coding||2/8||||||||||1||HGNC|20611||||||||||||||,G|intron_variant|MODIFIER|SLC24A5|ENSG00000188467|Transcript|ENST00000449382.2|protein_coding||1/7||||||||||1||HGNC|20611||||||||||||||,G|intron_variant&non_coding_transcript_variant|MODIFIER|SLC24A5|ENSG00000188467|Transcript|ENST00000463289.1|retained_intron||1/4||||||||||1||HGNC|20611||||||||||||||,G|3_prime_UTR_variant|MODIFIER|SLC24A5|ENSG00000188467|Transcript|ENST00000482911.2|protein_coding|2/2||||2388|||||||1||HGNC|20611||||||||||||||
15	48416310	chr15:48416310	A	T	.	.	AC=0;AN=606;AF=0.00032852;CSQ=T|intron_variant|MODIFIER|SLC24A5|ENSG00000188467|Transcript|ENST00000341459.3|protein_coding||2/8||||||||||1||HGNC|20611||||||||||||||,T|intron_variant|MODIFIER|SLC24A5|ENSG00000188467|Transcript|ENST00000449382.2|protein_coding||1/7||||||||||1||HGNC|20611||||||||||||||,T|intron_variant&non_coding_transcript_variant|MODIFIER|SLC24A5|ENSG00000188467|Transcript|ENST00000463289.1|retained_intron||1/4||||||||||1||HGNC|20611||||||||||||||,T|3_prime_UTR_variant|MODIFIER|SLC24A5|ENSG00000188467|Transcript|ENST00000482911.2|protein_coding|2/2||||2419|||||||1||HGNC|20611||||||||||||||
15	48416360	rs2433356	G	A	.	.	AC=2;AN=606;AF=0.0016426;CSQ=A|intron_variant|MODIFIER|SLC24A5|ENSG00000188467|Transcript|ENST00000341459.3|protein_coding||2/8||||||||rs2433356||1||HGNC|20611||||||0.1611||||24048645||||,A|intron_variant|MODIFIER|SLC24A5|ENSG00000188467|Transcript|ENST00000449382.2|protein_coding||1/7||||||||rs2433356||1||HGNC|20611||||||0.1611||||24048645||||,A|intron_variant&non_coding_transcript_variant|MODIFIER|SLC24A5|ENSG00000188467|Transcript|ENST00000463289.1|retained_intron||1/4||||||||rs2433356||1||HGNC|20611||||||0.1611||||24048645||||,A|3_prime_UTR_variant|MODIFIER|SLC24A5|ENSG00000188467|Transcript|ENST00000482911.2|protein_coding|2/2||||2469|||||rs2433356||1||HGNC|20611||||||0.1611||||24048645||||
15	48416820	rs955149460	C	T	.	.	AC=0;AN=606;AF=0.00032852;CSQ=T|intron_variant|MODIFIER|SLC24A5|ENSG00000188467|Transcript|ENST00000341459.3|protein_coding||2/8||||||||rs955149460||1||HGNC|20611||||||||||||||,T|intron_variant|MODIFIER|SLC24A5|ENSG00000188467|Transcript|ENST00000449382.2|protein_coding||1/7||||||||rs955149460||1||HGNC|20611||||||||||||||,T|intron_variant&non_coding_transcript_variant|MODIFIER|SLC24A5|ENSG00000188467|Transcript|ENST00000463289.1|retained_intron||1/4||||||||rs955149460||1||HGNC|20611||||||||||||||,T|3_prime_UTR_variant|MODIFIER|SLC24A5|ENSG00000188467|Transcript|ENST00000482911.2|protein_coding|2/2||||2929|||||rs955149460||1||HGNC|20611||||||||||||||
15	48416860	chr15:48416860	A	G	.	.	AC=1;AN=606;AF=0.00022707;CSQ=G|intron_variant|MODIFIER|SLC24A5|ENSG00000188467|Transcript|ENST00000341459.3|protein_coding||2/8||||||||||1||HGNC|20611||||||||||||||,G|intron_variant|MODIFIER|SLC24A5|ENSG00000188467|Transcript|ENST00000449382.2|protein_coding||1/7||||||||||1||HGNC|20611||||||||||||||,G|intron_variant&non_coding_transcript_variant|MODIFIER|SLC24A5|ENSG00000188467|Transcript|ENST00000463289.1|retained_intron||1/4||||||||||1||HGNC|20611||||||||||||||,G|3_prime_UTR_variant|MODIFIER|SLC24A5|ENSG00000188467|Transcript|ENST00000482911.2|protein_coding|2/2||||2969|||||||1||HGNC|20611||||||||||||||
15	48416909	rs186332111	G	A	.	.	AC=0;AN=606;AF=0.0022996;CSQ=A|intron_variant|MODIFIER|SLC24A5|ENSG00000188467|Transcript|ENST00000341459.3|protein_coding||2/8||||||||rs186332111||1||HGNC|20611||||||0.0006||||||||,A|intron_variant|MODIFIER|SLC24A5|ENSG00000188467|Transcript|ENST00000449382.2|protein_coding||1/7||||||||rs186332111||1||HGNC|20611||||||0.0006||||||||,A|intron_variant&non_coding_transcript_variant|MODIFIER|SLC24A5|ENSG00000188467|Transcript|ENST00000463289.1|retained_intron||1/4||||||||rs186332111||1||HGNC|20611||||||0.0006||||||||,A|downstream_gene_variant|MODIFIER|SLC24A5|ENSG00000188467|Transcript|ENST00000482911.2|protein_coding||||||||||rs186332111|34|1||HGNC|20611||||||0.0006||||||||
15	48417035	rs1223297774	C	G	.	.	AC=0;AN=606;AF=0.00032852;CSQ=G|intron_variant|MODIFIER|SLC24A5|ENSG00000188467|Transcript|ENST00000341459.3|protein_coding||2/8||||||||rs955200727||1||HGNC|20611||||||||||||||,G|intron_variant|MODIFIER|SLC24A5|ENSG00000188467|Transcript|ENST00000449382.2|protein_coding||1/7||||||||rs955200727||1||HGNC|20611||||||||||||||,G|intron_variant&non_coding_transcript_variant|MODIFIER|SLC24A5|ENSG00000188467|Transcript|ENST00000463289.1|retained_intron||1/4||||||||rs955200727||1||HGNC|20611||||||||||||||,G|downstream_gene_variant|MODIFIER|SLC24A5|ENSG00000188467|Transcript|ENST00000482911.2|protein_coding||||||||||rs955200727|160|1||HGNC|20611||||||||||||||
15	48417307	rs1043102703	T	C	.	.	AC=0;AN=606;AF=0.00032852;CSQ=C|intron_variant|MODIFIER|SLC24A5|ENSG00000188467|Transcript|ENST00000341459.3|protein_coding||2/8||||||||rs1043102703||1||HGNC|20611||||||||||||||,C|intron_variant|MODIFIER|SLC24A5|ENSG00000188467|Transcript|ENST00000449382.2|protein_coding||1/7||||||||rs1043102703||1||HGNC|20611||||||||||||||,C|intron_variant&non_coding_transcript_variant|MODIFIER|SLC24A5|ENSG00000188467|Transcript|ENST00000463289.1|retained_intron||1/4||||||||rs1043102703||1||HGNC|20611||||||||||||||,C|downstream_gene_variant|MODIFIER|SLC24A5|ENSG00000188467|Transcript|ENST00000482911.2|protein_coding||||||||||rs1043102703|432|1||HGNC|20611||||||||||||||
15	48417333	rs74011907	G	T	.	.	AC=0;AN=606;AF=0.00032852;CSQ=T|intron_variant|MODIFIER|SLC24A5|ENSG00000188467|Transcript|ENST00000341459.3|protein_coding||2/8||||||||rs74011907||1||HGNC|20611||||||0.0048||||||||,T|intron_variant|MODIFIER|SLC24A5|ENSG00000188467|Transcript|ENST00000449382.2|protein_coding||1/7||||||||rs74011907||1||HGNC|20611||||||0.0048||||||||,T|intron_variant&non_coding_transcript_variant|MODIFIER|SLC24A5|ENSG00000188467|Transcript|ENST00000463289.1|retained_intron||1/4||||||||rs74011907||1||HGNC|20611||||||0.0048||||||||,T|downstream_gene_variant|MODIFIER|SLC24A5|ENSG00000188467|Transcript|ENST00000482911.2|protein_coding||||||||||rs74011907|458|1||HGNC|20611||||||0.0048||||||||
15	48417351	rs138230708	A	G	.	.	AC=0;AN=606;AF=0.00032852;CSQ=G|intron_variant|MODIFIER|SLC24A5|ENSG00000188467|Transcript|ENST00000341459.3|protein_coding||2/8||||||||rs138230708||1||HGNC|20611||||||0.0004||||||||,G|intron_variant|MODIFIER|SLC24A5|ENSG00000188467|Transcript|ENST00000449382.2|protein_coding||1/7||||||||rs138230708||1||HGNC|20611||||||0.0004||||||||,G|intron_variant&non_coding_transcript_variant|MODIFIER|SLC24A5|ENSG00000188467|Transcript|ENST00000463289.1|retained_intron||1/4||||||||rs138230708||1||HGNC|20611||||||0.0004||||||||,G|downstream_gene_variant|MODIFIER|SLC24A5|ENSG00000188467|Transcript|ENST00000482911.2|protein_coding||||||||||rs138230708|476|1||HGNC|20611||||||0.0004||||||||
15	48417387	rs546929240	A	G	.	.	AC=0;AN=606;AF=0.00032852;CSQ=G|intron_variant|MODIFIER|SLC24A5|ENSG00000188467|Transcript|ENST00000341459.3|protein_coding||2/8||||||||rs546929240||1||HGNC|20611||||||||||||||,G|intron_variant|MODIFIER|SLC24A5|ENSG00000188467|Transcript|ENST00000449382.2|protein_coding||1/7||||||||rs546929240||1||HGNC|20611||||||||||||||,G|intron_variant&non_coding_transcript_variant|MODIFIER|SLC24A5|ENSG00000188467|Transcript|ENST00000463289.1|retained_intron||1/4||||||||rs546929240||1||HGNC|20611||||||||||||||,G|downstream_gene_variant|MODIFIER|SLC24A5|ENSG00000188467|Transcript|ENST00000482911.2|protein_coding||||||||||rs546929240|512|1||HGNC|20611||||||||||||||
15	48417488	rs921916820	A	AA,T	.	.	AC=0,0;AN=606;AF=0.00098555,0.0026281;CSQ=AA|intron_variant|MODIFIER|SLC24A5|ENSG00000188467|Transcript|ENST00000341459.3|protein_coding||2/8||||||||||1||HGNC|20611||||||||||||||,T|intron_variant|MODIFIER|SLC24A5|ENSG00000188467|Transcript|ENST00000341459.3|protein_coding||2/8||||||||||1||HGNC|20611||||||||||||||,AA|intron_variant|MODIFIER|SLC24A5|ENSG00000188467|Transcript|ENST00000449382.2|protein_coding||1/7||||||||||1||HGNC|20611||||||||||||||,T|intron_variant|MODIFIER|SLC24A5|ENSG00000188467|Transcript|ENST00000449382.2|protein_coding||1/7||||||||||1||HGNC|20611||||||||||||||,AA|intron_variant&non_coding_transcript_variant|MODIFIER|SLC24A5|ENSG00000188467|Transcript|ENST00000463289.1|retained_intron||1/4||||||||||1||HGNC|20611||||||||||||||,T|intron_variant&non_coding_transcript_variant|MODIFIER|SLC24A5|ENSG00000188467|Transcript|ENST00000463289.1|retained_intron||1/4||||||||||1||HGNC|20611||||||||||||||,AA|downstream_gene_variant|MODIFIER|SLC24A5|ENSG00000188467|Transcript|ENST00000482911.2|protein_coding|||||||||||613|1||HGNC|20611||||||||||||||,T|downstream_gene_variant|MODIFIER|SLC24A5|ENSG00000188467|Transcript|ENST00000482911.2|protein_coding|||||||||||613|1||HGNC|20611||||||||||||||
15	48417503	rs891078000	T	C	.	.	AC=0;AN=606;AF=0.00032852;CSQ=C|intron_variant|MODIFIER|SLC24A5|ENSG00000188467|Transcript|ENST00000341459.3|protein_coding||2/8||||||||rs891078000||1||HGNC|20611||||||||||||||,C|intron_variant|MODIFIER|SLC24A5|ENSG00000188467|Transcript|ENST00000449382.2|protein_coding||1/7||||||||rs891078000||1||HGNC|20611||||||||||||||,C|intron_variant&non_coding_transcript_variant|MODIFIER|SLC24A5|ENSG00000188467|Transcript|ENST00000463289.1|retained_intron||1/4||||||||rs891078000||1||HGNC|20611||||||||||||||,C|downstream_gene_variant|MODIFIER|SLC24A5|ENSG00000188467|Transcript|ENST00000482911.2|protein_coding||||||||||rs891078000|628|1||HGNC|20611||||||||||||||
15	48417700	rs989378494	T	C	.	.	AC=0;AN=606;AF=0.00065703;CSQ=C|intron_variant|MODIFIER|SLC24A5|ENSG00000188467|Transcript|ENST00000341459.3|protein_coding||2/8||||||||rs989378494||1||HGNC|20611||||||||||||||,C|intron_variant|MODIFIER|SLC24A5|ENSG00000188467|Transcript|ENST00000449382.2|protein_coding||1/7||||||||rs989378494||1||HGNC|20611||||||||||||||,C|intron_variant&non_coding_transcript_variant|MODIFIER|SLC24A5|ENSG00000188467|Transcript|ENST00000463289.1|retained_intron||1/4||||||||rs989378494||1||HGNC|20611||||||||||||||,C|downstream_gene_variant|MODIFIER|SLC24A5|ENSG00000188467|Transcript|ENST00000482911.2|protein_coding||||||||||rs989378494|825|1||HGNC|20611||||||||||||||
15	48417717	chr15:48417717	A	T	.	.	AC=0;AN=606;AF=0.00032852;CSQ=T|intron_variant|MODIFIER|SLC24A5|ENSG00000188467|Transcript|ENST00000341459.3|protein_coding||2/8||||||||||1||HGNC|20611||||||||||||||,T|intron_variant|MODIFIER|SLC24A5|ENSG00000188467|Transcript|ENST00000449382.2|protein_coding||1/7||||||||||1||HGNC|20611||||||||||||||,T|intron_variant&non_coding_transcript_variant|MODIFIER|SLC24A5|ENSG00000188467|Transcript|ENST00000463289.1|retained_intron||1/4||||||||||1||HGNC|20611||||||||||||||,T|downstream_gene_variant|MODIFIER|SLC24A5|ENSG00000188467|Transcript|ENST00000482911.2|protein_coding|||||||||||842|1||HGNC|20611||||||||||||||
15	48417734	chr15:48417734	C	T	.	.	AC=0;AN=606;AF=0.00032852;CSQ=T|intron_variant|MODIFIER|SLC24A5|ENSG00000188467|Transcript|ENST00000341459.3|protein_coding||2/8||||||||||1||HGNC|20611||||||||||||||,T|intron_variant|MODIFIER|SLC24A5|ENSG00000188467|Transcript|ENST00000449382.2|protein_coding||1/7||||||||||1||HGNC|20611||||||||||||||,T|intron_variant&non_coding_transcript_variant|MODIFIER|SLC24A5|ENSG00000188467|Transcript|ENST00000463289.1|retained_intron||1/4||||||||||1||HGNC|20611||||||||||||||,T|downstream_gene_variant|MODIFIER|SLC24A5|ENSG00000188467|Transcript|ENST00000482911.2|protein_coding|||||||||||859|1||HGNC|20611||||||||||||||
15	48417876	rs1283153717	C	A	.	.	AC=0;AN=606;AF=0.00032852;CSQ=A|intron_variant|MODIFIER|SLC24A5|ENSG00000188467|Transcript|ENST00000341459.3|protein_coding||2/8||||||||rs1283153717||1||HGNC|20611||||||||||||||,A|intron_variant|MODIFIER|SLC24A5|ENSG00000188467|Transcript|ENST00000449382.2|protein_coding||1/7||||||||rs1283153717||1||HGNC|20611||||||||||||||,A|intron_variant&non_coding_transcript_variant|MODIFIER|SLC24A5|ENSG00000188467|Transcript|ENST00000463289.1|retained_intron||1/4||||||||rs1283153717||1||HGNC|20611||||||||||||||,A|downstream_gene_variant|MODIFIER|SLC24A5|ENSG00000188467|Transcript|ENST00000482911.2|protein_coding||||||||||rs1283153717|1001|1||HGNC|20611||||||||||||||
15	48417998	rs775322702	A	T	.	.	AC=0;AN=606;AF=0.00032852;CSQ=T|intron_variant|MODIFIER|SLC24A5|ENSG00000188467|Transcript|ENST00000341459.3|protein_coding||2/8||||||||||1||HGNC|20611||||||||||||||,T|intron_variant|MODIFIER|SLC24A5|ENSG00000188467|Transcript|ENST00000449382.2|protein_coding||1/7||||||||||1||HGNC|20611||||||||||||||,T|intron_variant&non_coding_transcript_variant|MODIFIER|SLC24A5|ENSG00000188467|Transcript|ENST00000463289.1|retained_intron||1/4||||||||||1||HGNC|20611||||||||||||||,T|downstream_gene_variant|MODIFIER|SLC24A5|ENSG00000188467|Transcript|ENST00000482911.2|protein_coding|||||||||||1123|1||HGNC|20611||||||||||||||
15	48418133	rs142736532	T	C	.	.	AC=0;AN=606;AF=0.0068988;CSQ=C|intron_variant|MODIFIER|SLC24A5|ENSG00000188467|Transcript|ENST00000341459.3|protein_coding||2/8||||||||rs142736532||1||HGNC|20611||||||0.0036||||||||,C|intron_variant|MODIFIER|SLC24A5|ENSG00000188467|Transcript|ENST00000449382.2|protein_coding||1/7||||||||rs142736532||1||HGNC|20611||||||0.0036||||||||,C|intron_variant&non_coding_transcript_variant|MODIFIER|SLC24A5|ENSG00000188467|Transcript|ENST00000463289.1|retained_intron||1/4||||||||rs142736532||1||HGNC|20611||||||0.0036||||||||,C|downstream_gene_variant|MODIFIER|SLC24A5|ENSG00000188467|Transcript|ENST00000482911.2|protein_coding||||||||||rs142736532|1258|1||HGNC|20611||||||0.0036||||||||
15	48418325	chr15:48418325	G	A	.	.	AC=0;AN=606;AF=0.00032852;CSQ=A|intron_variant|MODIFIER|SLC24A5|ENSG00000188467|Transcript|ENST00000341459.3|protein_coding||2/8||||||||||1||HGNC|20611||||||||||||||,A|intron_variant|MODIFIER|SLC24A5|ENSG00000188467|Transcript|ENST00000449382.2|protein_coding||1/7||||||||||1||HGNC|20611||||||||||||||,A|intron_variant&non_coding_transcript_variant|MODIFIER|SLC24A5|ENSG00000188467|Transcript|ENST00000463289.1|retained_intron||1/4||||||||||1||HGNC|20611||||||||||||||,A|downstream_gene_variant|MODIFIER|SLC24A5|ENSG00000188467|Transcript|ENST00000482911.2|protein_coding|||||||||||1450|1||HGNC|20611||||||||||||||
15	48418392	rs1243089540	T	C	.	.	AC=0;AN=606;AF=0.00032852;CSQ=C|intron_variant|MODIFIER|SLC24A5|ENSG00000188467|Transcript|ENST00000341459.3|protein_coding||2/8||||||||rs954701312||1||HGNC|20611||||||||||||||,C|intron_variant|MODIFIER|SLC24A5|ENSG00000188467|Transcript|ENST00000449382.2|protein_coding||1/7||||||||rs954701312||1||HGNC|20611||||||||||||||,C|intron_variant&non_coding_transcript_variant|MODIFIER|SLC24A5|ENSG00000188467|Transcript|ENST00000463289.1|retained_intron||1/4||||||||rs954701312||1||HGNC|20611||||||||||||||,C|downstream_gene_variant|MODIFIER|SLC24A5|ENSG00000188467|Transcript|ENST00000482911.2|protein_coding||||||||||rs954701312|1517|1||HGNC|20611||||||||||||||
15	48418433	rs769315922	G	C	.	.	AC=0;AN=606;AF=0.00032852;CSQ=C|intron_variant|MODIFIER|SLC24A5|ENSG00000188467|Transcript|ENST00000341459.3|protein_coding||2/8||||||||rs769315922||1||HGNC|20611||||||||||||||,C|intron_variant|MODIFIER|SLC24A5|ENSG00000188467|Transcript|ENST00000449382.2|protein_coding||1/7||||||||rs769315922||1||HGNC|20611||||||||||||||,C|intron_variant&non_coding_transcript_variant|MODIFIER|SLC24A5|ENSG00000188467|Transcript|ENST00000463289.1|retained_intron||1/4||||||||rs769315922||1||HGNC|20611||||||||||||||,C|downstream_gene_variant|MODIFIER|SLC24A5|ENSG00000188467|Transcript|ENST00000482911.2|protein_coding||||||||||rs769315922|1558|1||HGNC|20611||||||||||||||
15	48418600	rs369263129	G	C	.	.	AC=0;AN=606;AF=0.00032852;CSQ=C|intron_variant|MODIFIER|SLC24A5|ENSG00000188467|Transcript|ENST00000341459.3|protein_coding||2/8||||||||rs369263129||1||HGNC|20611||||||0.0116||||||||,C|intron_variant|MODIFIER|SLC24A5|ENSG00000188467|Transcript|ENST00000449382.2|protein_coding||1/7||||||||rs369263129||1||HGNC|20611||||||0.0116||||||||,C|intron_variant&non_coding_transcript_variant|MODIFIER|SLC24A5|ENSG00000188467|Transcript|ENST00000463289.1|retained_intron||1/4||||||||rs369263129||1||HGNC|20611||||||0.0116||||||||,C|downstream_gene_variant|MODIFIER|SLC24A5|ENSG00000188467|Transcript|ENST00000482911.2|protein_coding||||||||||rs369263129|1725|1||HGNC|20611||||||0.0116||||||||
15	48418645	rs2675347	A	G	.	.	AC=0;AN=606;AF=0.0085414;CSQ=G|intron_variant|MODIFIER|SLC24A5|ENSG00000188467|Transcript|ENST00000341459.3|protein_coding||2/8||||||||rs2675347||1||HGNC|20611||||||0.3456||||26921301&24048645&28729732||||,G|intron_variant|MODIFIER|SLC24A5|ENSG00000188467|Transcript|ENST00000449382.2|protein_coding||1/7||||||||rs2675347||1||HGNC|20611||||||0.3456||||26921301&24048645&28729732||||,G|intron_variant&non_coding_transcript_variant|MODIFIER|SLC24A5|ENSG00000188467|Transcript|ENST00000463289.1|retained_intron||1/4||||||||rs2675347||1||HGNC|20611||||||0.3456||||26921301&24048645&28729732||||,G|downstream_gene_variant|MODIFIER|SLC24A5|ENSG00000188467|Transcript|ENST00000482911.2|protein_coding||||||||||rs2675347|1770|1||HGNC|20611||||||0.3456||||26921301&24048645&28729732||||
15	48418676	rs769561833	C	T	.	.	AC=0;AN=606;AF=0.00032852;CSQ=T|intron_variant|MODIFIER|SLC24A5|ENSG00000188467|Transcript|ENST00000341459.3|protein_coding||2/8||||||||rs769561833||1||HGNC|20611||||||||||||||,T|intron_variant|MODIFIER|SLC24A5|ENSG00000188467|Transcript|ENST00000449382.2|protein_coding||1/7||||||||rs769561833||1||HGNC|20611||||||||||||||,T|intron_variant&non_coding_transcript_variant|MODIFIER|SLC24A5|ENSG00000188467|Transcript|ENST00000463289.1|retained_intron||1/4||||||||rs769561833||1||HGNC|20611||||||||||||||,T|downstream_gene_variant|MODIFIER|SLC24A5|ENSG00000188467|Transcript|ENST00000482911.2|protein_coding||||||||||rs769561833|1801|1||HGNC|20611||||||||||||||
15	48418823	rs958519031	G	A	.	.	AC=0;AN=606;AF=0.00032852;CSQ=A|intron_variant|MODIFIER|SLC24A5|ENSG00000188467|Transcript|ENST00000341459.3|protein_coding||2/8||||||||rs958519031||1||HGNC|20611||||||||||||||,A|intron_variant|MODIFIER|SLC24A5|ENSG00000188467|Transcript|ENST00000449382.2|protein_coding||1/7||||||||rs958519031||1||HGNC|20611||||||||||||||,A|intron_variant&non_coding_transcript_variant|MODIFIER|SLC24A5|ENSG00000188467|Transcript|ENST00000463289.1|retained_intron||1/4||||||||rs958519031||1||HGNC|20611||||||||||||||,A|downstream_gene_variant|MODIFIER|SLC24A5|ENSG00000188467|Transcript|ENST00000482911.2|protein_coding||||||||||rs958519031|1948|1||HGNC|20611||||||||||||||
15	48418972	rs1035512327	G	A	.	.	AC=0;AN=606;AF=0.00032852;CSQ=A|intron_variant|MODIFIER|SLC24A5|ENSG00000188467|Transcript|ENST00000341459.3|protein_coding||2/8||||||||rs1035512327||1||HGNC|20611||||||||||||||,A|intron_variant|MODIFIER|SLC24A5|ENSG00000188467|Transcript|ENST00000449382.2|protein_coding||1/7||||||||rs1035512327||1||HGNC|20611||||||||||||||,A|intron_variant&non_coding_transcript_variant|MODIFIER|SLC24A5|ENSG00000188467|Transcript|ENST00000463289.1|retained_intron||1/4||||||||rs1035512327||1||HGNC|20611||||||||||||||,A|downstream_gene_variant|MODIFIER|SLC24A5|ENSG00000188467|Transcript|ENST00000482911.2|protein_coding||||||||||rs1035512327|2097|1||HGNC|20611||||||||||||||
15	48419159	rs577544842	C	T	.	.	AC=0;AN=606;AF=0.00032852;CSQ=T|intron_variant|MODIFIER|SLC24A5|ENSG00000188467|Transcript|ENST00000341459.3|protein_coding||2/8||||||||rs577544842||1||HGNC|20611||||||0.0006||||||||,T|intron_variant|MODIFIER|SLC24A5|ENSG00000188467|Transcript|ENST00000449382.2|protein_coding||1/7||||||||rs577544842||1||HGNC|20611||||||0.0006||||||||,T|intron_variant&non_coding_transcript_variant|MODIFIER|SLC24A5|ENSG00000188467|Transcript|ENST00000463289.1|retained_intron||1/4||||||||rs577544842||1||HGNC|20611||||||0.0006||||||||,T|downstream_gene_variant|MODIFIER|SLC24A5|ENSG00000188467|Transcript|ENST00000482911.2|protein_coding||||||||||rs577544842|2284|1||HGNC|20611||||||0.0006||||||||
15	48419208	rs144562056	C	T	.	.	AC=0;AN=606;AF=0.0065703;CSQ=T|intron_variant|MODIFIER|SLC24A5|ENSG00000188467|Transcript|ENST00000341459.3|protein_coding||2/8||||||||rs144562056||1||HGNC|20611||||||0.0018||||||||,T|intron_variant|MODIFIER|SLC24A5|ENSG00000188467|Transcript|ENST00000449382.2|protein_coding||1/7||||||||rs144562056||1||HGNC|20611||||||0.0018||||||||,T|intron_variant&non_coding_transcript_variant|MODIFIER|SLC24A5|ENSG00000188467|Transcript|ENST00000463289.1|retained_intron||1/4||||||||rs144562056||1||HGNC|20611||||||0.0018||||||||,T|downstream_gene_variant|MODIFIER|SLC24A5|ENSG00000188467|Transcript|ENST00000482911.2|protein_coding||||||||||rs144562056|2333|1||HGNC|20611||||||0.0018||||||||
15	48419813	rs910182437	C	T	.	.	AC=0;AN=606;AF=0.00065703;CSQ=T|intron_variant|MODIFIER|SLC24A5|ENSG00000188467|Transcript|ENST00000341459.3|protein_coding||2/8||||||||rs910182437||1||HGNC|20611||||||||||||||,T|intron_variant|MODIFIER|SLC24A5|ENSG00000188467|Transcript|ENST00000449382.2|protein_coding||1/7||||||||rs910182437||1||HGNC|20611||||||||||||||,T|intron_variant&non_coding_transcript_variant|MODIFIER|SLC24A5|ENSG00000188467|Transcript|ENST00000463289.1|retained_intron||1/4||||||||rs910182437||1||HGNC|20611||||||||||||||,T|downstream_gene_variant|MODIFIER|SLC24A5|ENSG00000188467|Transcript|ENST00000482911.2|protein_coding||||||||||rs910182437|2938|1||HGNC|20611||||||||||||||
15	48419854	chr15:48419854	A	T	.	.	AC=0;AN=606;AF=0.00032852;CSQ=T|intron_variant|MODIFIER|SLC24A5|ENSG00000188467|Transcript|ENST00000341459.3|protein_coding||2/8||||||||||1||HGNC|20611||||||||||||||,T|intron_variant|MODIFIER|SLC24A5|ENSG00000188467|Transcript|ENST00000449382.2|protein_coding||1/7||||||||||1||HGNC|20611||||||||||||||,T|intron_variant&non_coding_transcript_variant|MODIFIER|SLC24A5|ENSG00000188467|Transcript|ENST00000463289.1|retained_intron||1/4||||||||||1||HGNC|20611||||||||||||||,T|downstream_gene_variant|MODIFIER|SLC24A5|ENSG00000188467|Transcript|ENST00000482911.2|protein_coding|||||||||||2979|1||HGNC|20611||||||||||||||
15	48419873	rs929446512	G	C	.	.	AC=0;AN=606;AF=0.00032852;CSQ=C|intron_variant|MODIFIER|SLC24A5|ENSG00000188467|Transcript|ENST00000341459.3|protein_coding||2/8||||||||rs929446512||1||HGNC|20611||||||||||||||,C|intron_variant|MODIFIER|SLC24A5|ENSG00000188467|Transcript|ENST00000449382.2|protein_coding||1/7||||||||rs929446512||1||HGNC|20611||||||||||||||,C|intron_variant&non_coding_transcript_variant|MODIFIER|SLC24A5|ENSG00000188467|Transcript|ENST00000463289.1|retained_intron||1/4||||||||rs929446512||1||HGNC|20611||||||||||||||,C|downstream_gene_variant|MODIFIER|SLC24A5|ENSG00000188467|Transcript|ENST00000482911.2|protein_coding||||||||||rs929446512|2998|1||HGNC|20611||||||||||||||
15	48419886	rs6493306	G	T	.	.	AC=0;AN=606;AF=0.00032852;CSQ=T|intron_variant|MODIFIER|SLC24A5|ENSG00000188467|Transcript|ENST00000341459.3|protein_coding||2/8||||||||rs6493306||1||HGNC|20611||||||0.0567||||||||,T|intron_variant|MODIFIER|SLC24A5|ENSG00000188467|Transcript|ENST00000449382.2|protein_coding||1/7||||||||rs6493306||1||HGNC|20611||||||0.0567||||||||,T|intron_variant&non_coding_transcript_variant|MODIFIER|SLC24A5|ENSG00000188467|Transcript|ENST00000463289.1|retained_intron||1/4||||||||rs6493306||1||HGNC|20611||||||0.0567||||||||,T|downstream_gene_variant|MODIFIER|SLC24A5|ENSG00000188467|Transcript|ENST00000482911.2|protein_coding||||||||||rs6493306|3011|1||HGNC|20611||||||0.0567||||||||
15	48419894	rs777272698	C	T	.	.	AC=0;AN=606;AF=0.0013141;CSQ=T|intron_variant|MODIFIER|SLC24A5|ENSG00000188467|Transcript|ENST00000341459.3|protein_coding||2/8||||||||rs777272698||1||HGNC|20611||||||||||||||,T|intron_variant|MODIFIER|SLC24A5|ENSG00000188467|Transcript|ENST00000449382.2|protein_coding||1/7||||||||rs777272698||1||HGNC|20611||||||||||||||,T|intron_variant&non_coding_transcript_variant|MODIFIER|SLC24A5|ENSG00000188467|Transcript|ENST00000463289.1|retained_intron||1/4||||||||rs777272698||1||HGNC|20611||||||||||||||,T|downstream_gene_variant|MODIFIER|SLC24A5|ENSG00000188467|Transcript|ENST00000482911.2|protein_coding||||||||||rs777272698|3019|1||HGNC|20611||||||||||||||
15	48420037	rs1328751004	A	A	.	.	AC=0;AN=606;AF=0.00032852
15	48420097	rs573889345	C	T	.	.	AC=0;AN=606;AF=0.0016426;CSQ=T|intron_variant|MODIFIER|SLC24A5|ENSG00000188467|Transcript|ENST00000341459.3|protein_coding||2/8||||||||rs573889345||1||HGNC|20611||||||0.0004||||||||,T|intron_variant|MODIFIER|SLC24A5|ENSG00000188467|Transcript|ENST00000449382.2|protein_coding||1/7||||||||rs573889345||1||HGNC|20611||||||0.0004||||||||,T|intron_variant&non_coding_transcript_variant|MODIFIER|SLC24A5|ENSG00000188467|Transcript|ENST00000463289.1|retained_intron||1/4||||||||rs573889345||1||HGNC|20611||||||0.0004||||||||,T|downstream_gene_variant|MODIFIER|SLC24A5|ENSG00000188467|Transcript|ENST00000482911.2|protein_coding||||||||||rs573889345|3222|1||HGNC|20611||||||0.0004||||||||
15	48420120	rs537716640	T	C	.	.	AC=0;AN=606;AF=0.0016426;CSQ=C|intron_variant|MODIFIER|SLC24A5|ENSG00000188467|Transcript|ENST00000341459.3|protein_coding||2/8||||||||rs537716640||1||HGNC|20611||||||||||||||,C|intron_variant|MODIFIER|SLC24A5|ENSG00000188467|Transcript|ENST00000449382.2|protein_coding||1/7||||||||rs537716640||1||HGNC|20611||||||||||||||,C|intron_variant&non_coding_transcript_variant|MODIFIER|SLC24A5|ENSG00000188467|Transcript|ENST00000463289.1|retained_intron||1/4||||||||rs537716640||1||HGNC|20611||||||||||||||,C|downstream_gene_variant|MODIFIER|SLC24A5|ENSG00000188467|Transcript|ENST00000482911.2|protein_coding||||||||||rs537716640|3245|1||HGNC|20611||||||||||||||
15	48420134	rs965692237	T	C	.	.	AC=0;AN=606;AF=0.00032852;CSQ=C|intron_variant|MODIFIER|SLC24A5|ENSG00000188467|Transcript|ENST00000341459.3|protein_coding||2/8||||||||rs965692237||1||HGNC|20611||||||||||||||,C|intron_variant|MODIFIER|SLC24A5|ENSG00000188467|Transcript|ENST00000449382.2|protein_coding||1/7||||||||rs965692237||1||HGNC|20611||||||||||||||,C|intron_variant&non_coding_transcript_variant|MODIFIER|SLC24A5|ENSG00000188467|Transcript|ENST00000463289.1|retained_intron||1/4||||||||rs965692237||1||HGNC|20611||||||||||||||,C|downstream_gene_variant|MODIFIER|SLC24A5|ENSG00000188467|Transcript|ENST00000482911.2|protein_coding||||||||||rs965692237|3259|1||HGNC|20611||||||||||||||
15	48420279	rs1300147197	C	T	.	.	AC=0;AN=606;AF=0.00032852;CSQ=T|intron_variant|MODIFIER|SLC24A5|ENSG00000188467|Transcript|ENST00000341459.3|protein_coding||2/8||||||||rs1300147197||1||HGNC|20611||||||||||||||,T|intron_variant|MODIFIER|SLC24A5|ENSG00000188467|Transcript|ENST00000449382.2|protein_coding||1/7||||||||rs1300147197||1||HGNC|20611||||||||||||||,T|intron_variant&non_coding_transcript_variant|MODIFIER|SLC24A5|ENSG00000188467|Transcript|ENST00000463289.1|retained_intron||1/4||||||||rs1300147197||1||HGNC|20611||||||||||||||,T|downstream_gene_variant|MODIFIER|SLC24A5|ENSG00000188467|Transcript|ENST00000482911.2|protein_coding||||||||||rs1300147197|3404|1||HGNC|20611||||||||||||||
15	48420549	rs1347815284	G	A	.	.	AC=0;AN=606;AF=0.00065703;CSQ=A|intron_variant|MODIFIER|SLC24A5|ENSG00000188467|Transcript|ENST00000341459.3|protein_coding||2/8||||||||rs1347815284||1||HGNC|20611||||||||||||||,A|intron_variant|MODIFIER|SLC24A5|ENSG00000188467|Transcript|ENST00000449382.2|protein_coding||1/7||||||||rs1347815284||1||HGNC|20611||||||||||||||,A|intron_variant&non_coding_transcript_variant|MODIFIER|SLC24A5|ENSG00000188467|Transcript|ENST00000463289.1|retained_intron||1/4||||||||rs1347815284||1||HGNC|20611||||||||||||||,A|downstream_gene_variant|MODIFIER|SLC24A5|ENSG00000188467|Transcript|ENST00000482911.2|protein_coding||||||||||rs1347815284|3674|1||HGNC|20611||||||||||||||
15	48420555	rs2469595	T	C	.	.	AC=0;AN=606;AF=0.00098555;CSQ=C|intron_variant|MODIFIER|SLC24A5|ENSG00000188467|Transcript|ENST00000341459.3|protein_coding||2/8||||||||rs2469595||1||HGNC|20611||||||0.1100||||||||,C|intron_variant|MODIFIER|SLC24A5|ENSG00000188467|Transcript|ENST00000449382.2|protein_coding||1/7||||||||rs2469595||1||HGNC|20611||||||0.1100||||||||,C|intron_variant&non_coding_transcript_variant|MODIFIER|SLC24A5|ENSG00000188467|Transcript|ENST00000463289.1|retained_intron||1/4||||||||rs2469595||1||HGNC|20611||||||0.1100||||||||,C|downstream_gene_variant|MODIFIER|SLC24A5|ENSG00000188467|Transcript|ENST00000482911.2|protein_coding||||||||||rs2469595|3680|1||HGNC|20611||||||0.1100||||||||
15	48420744	rs2675348	A	G	.	.	AC=2;AN=754;AF=0.0031504;CSQ=G|intron_variant|MODIFIER|SLC24A5|ENSG00000188467|Transcript|ENST00000341459.3|protein_coding||2/8||||||||rs2675348||1||HGNC|20611||||||0.3480||||26921301&24048645&18683858||||,G|intron_variant|MODIFIER|SLC24A5|ENSG00000188467|Transcript|ENST00000449382.2|protein_coding||1/7||||||||rs2675348||1||HGNC|20611||||||0.3480||||26921301&24048645&18683858||||,G|intron_variant&non_coding_transcript_variant|MODIFIER|SLC24A5|ENSG00000188467|Transcript|ENST00000463289.1|retained_intron||1/4||||||||rs2675348||1||HGNC|20611||||||0.3480||||26921301&24048645&18683858||||,G|downstream_gene_variant|MODIFIER|SLC24A5|ENSG00000188467|Transcript|ENST00000482911.2|protein_coding||||||||||rs2675348|3869|1||HGNC|20611||||||0.3480||||26921301&24048645&18683858||||
15	48420885	chr15:48420885	C	T	.	.	AC=0;AN=606;AF=0.00032852;CSQ=T|intron_variant|MODIFIER|SLC24A5|ENSG00000188467|Transcript|ENST00000341459.3|protein_coding||2/8||||||||||1||HGNC|20611||||||||||||||,T|intron_variant|MODIFIER|SLC24A5|ENSG00000188467|Transcript|ENST00000449382.2|protein_coding||1/7||||||||||1||HGNC|20611||||||||||||||,T|intron_variant&non_coding_transcript_variant|MODIFIER|SLC24A5|ENSG00000188467|Transcript|ENST00000463289.1|retained_intron||1/4||||||||||1||HGNC|20611||||||||||||||,T|downstream_gene_variant|MODIFIER|SLC24A5|ENSG00000188467|Transcript|ENST00000482911.2|protein_coding|||||||||||4010|1||HGNC|20611||||||||||||||
15	48421043	chr15:48421043	A	C	.	.	AC=0;AN=606;AF=0.00032852;CSQ=C|intron_variant|MODIFIER|SLC24A5|ENSG00000188467|Transcript|ENST00000341459.3|protein_coding||2/8||||||||||1||HGNC|20611||||||||||||||,C|intron_variant|MODIFIER|SLC24A5|ENSG00000188467|Transcript|ENST00000449382.2|protein_coding||1/7||||||||||1||HGNC|20611||||||||||||||,C|intron_variant&non_coding_transcript_variant|MODIFIER|SLC24A5|ENSG00000188467|Transcript|ENST00000463289.1|retained_intron||1/4||||||||||1||HGNC|20611||||||||||||||,C|downstream_gene_variant|MODIFIER|SLC24A5|ENSG00000188467|Transcript|ENST00000482911.2|protein_coding|||||||||||4168|1||HGNC|20611||||||||||||||
15	48421096	rs748881974	T	C	.	.	AC=0;AN=606;AF=0.00032852;CSQ=C|intron_variant|MODIFIER|SLC24A5|ENSG00000188467|Transcript|ENST00000341459.3|protein_coding||2/8||||||||rs748881974||1||HGNC|20611||||||||||||||,C|intron_variant|MODIFIER|SLC24A5|ENSG00000188467|Transcript|ENST00000449382.2|protein_coding||1/7||||||||rs748881974||1||HGNC|20611||||||||||||||,C|intron_variant&non_coding_transcript_variant|MODIFIER|SLC24A5|ENSG00000188467|Transcript|ENST00000463289.1|retained_intron||1/4||||||||rs748881974||1||HGNC|20611||||||||||||||,C|downstream_gene_variant|MODIFIER|SLC24A5|ENSG00000188467|Transcript|ENST00000482911.2|protein_coding||||||||||rs748881974|4221|1||HGNC|20611||||||||||||||
15	48421244	chr15:48421244	T	A	.	.	AC=0;AN=606;AF=0.00032852;CSQ=A|intron_variant|MODIFIER|SLC24A5|ENSG00000188467|Transcript|ENST00000341459.3|protein_coding||2/8||||||||||1||HGNC|20611||||||||||||||,A|intron_variant|MODIFIER|SLC24A5|ENSG00000188467|Transcript|ENST00000449382.2|protein_coding||1/7||||||||||1||HGNC|20611||||||||||||||,A|intron_variant&non_coding_transcript_variant|MODIFIER|SLC24A5|ENSG00000188467|Transcript|ENST00000463289.1|retained_intron||1/4||||||||||1||HGNC|20611||||||||||||||,A|downstream_gene_variant|MODIFIER|SLC24A5|ENSG00000188467|Transcript|ENST00000482911.2|protein_coding|||||||||||4369|1||HGNC|20611||||||||||||||
15	48421276	chr15:48421276	A	G	.	.	AC=0;AN=606;AF=0.00032852;CSQ=G|intron_variant|MODIFIER|SLC24A5|ENSG00000188467|Transcript|ENST00000341459.3|protein_coding||2/8||||||||||1||HGNC|20611||||||||||||||,G|intron_variant|MODIFIER|SLC24A5|ENSG00000188467|Transcript|ENST00000449382.2|protein_coding||1/7||||||||||1||HGNC|20611||||||||||||||,G|intron_variant&non_coding_transcript_variant|MODIFIER|SLC24A5|ENSG00000188467|Transcript|ENST00000463289.1|retained_intron||1/4||||||||||1||HGNC|20611||||||||||||||,G|downstream_gene_variant|MODIFIER|SLC24A5|ENSG00000188467|Transcript|ENST00000482911.2|protein_coding|||||||||||4401|1||HGNC|20611||||||||||||||
15	48421329	rs4775737	G	A	.	.	AC=0;AN=606;AF=0.00065703;CSQ=A|intron_variant|MODIFIER|SLC24A5|ENSG00000188467|Transcript|ENST00000341459.3|protein_coding||2/8||||||||rs4775737||1||HGNC|20611||||||0.0561||||24048645||||,A|intron_variant|MODIFIER|SLC24A5|ENSG00000188467|Transcript|ENST00000449382.2|protein_coding||1/7||||||||rs4775737||1||HGNC|20611||||||0.0561||||24048645||||,A|intron_variant&non_coding_transcript_variant|MODIFIER|SLC24A5|ENSG00000188467|Transcript|ENST00000463289.1|retained_intron||1/4||||||||rs4775737||1||HGNC|20611||||||0.0561||||24048645||||,A|downstream_gene_variant|MODIFIER|SLC24A5|ENSG00000188467|Transcript|ENST00000482911.2|protein_coding||||||||||rs4775737|4454|1||HGNC|20611||||||0.0561||||24048645||||
15	48421381	rs1290043340	G	A	.	.	AC=0;AN=606;AF=0.00032852;CSQ=A|intron_variant|MODIFIER|SLC24A5|ENSG00000188467|Transcript|ENST00000341459.3|protein_coding||2/8||||||||rs1290043340||1||HGNC|20611||||||||||||||,A|intron_variant|MODIFIER|SLC24A5|ENSG00000188467|Transcript|ENST00000449382.2|protein_coding||1/7||||||||rs1290043340||1||HGNC|20611||||||||||||||,A|intron_variant&non_coding_transcript_variant|MODIFIER|SLC24A5|ENSG00000188467|Transcript|ENST00000463289.1|retained_intron||1/4||||||||rs1290043340||1||HGNC|20611||||||||||||||,A|downstream_gene_variant|MODIFIER|SLC24A5|ENSG00000188467|Transcript|ENST00000482911.2|protein_coding||||||||||rs1290043340|4506|1||HGNC|20611||||||||||||||
15	48421754	rs552162607	C	T	.	.	AC=0;AN=606;AF=0.00065703;CSQ=T|intron_variant|MODIFIER|SLC24A5|ENSG00000188467|Transcript|ENST00000341459.3|protein_coding||2/8||||||||rs552162607||1||HGNC|20611||||||0.0008||||||||,T|intron_variant|MODIFIER|SLC24A5|ENSG00000188467|Transcript|ENST00000449382.2|protein_coding||1/7||||||||rs552162607||1||HGNC|20611||||||0.0008||||||||,T|intron_variant&non_coding_transcript_variant|MODIFIER|SLC24A5|ENSG00000188467|Transcript|ENST00000463289.1|retained_intron||1/4||||||||rs552162607||1||HGNC|20611||||||0.0008||||||||,T|downstream_gene_variant|MODIFIER|SLC24A5|ENSG00000188467|Transcript|ENST00000482911.2|protein_coding||||||||||rs552162607|4879|1||HGNC|20611||||||0.0008||||||||
15	48421755	rs113182462	G	A	.	.	AC=0;AN=606;AF=0.00065703;CSQ=A|intron_variant|MODIFIER|SLC24A5|ENSG00000188467|Transcript|ENST00000341459.3|protein_coding||2/8||||||||rs113182462||1||HGNC|20611||||||0.0026||||||||,A|intron_variant|MODIFIER|SLC24A5|ENSG00000188467|Transcript|ENST00000449382.2|protein_coding||1/7||||||||rs113182462||1||HGNC|20611||||||0.0026||||||||,A|intron_variant&non_coding_transcript_variant|MODIFIER|SLC24A5|ENSG00000188467|Transcript|ENST00000463289.1|retained_intron||1/4||||||||rs113182462||1||HGNC|20611||||||0.0026||||||||,A|downstream_gene_variant|MODIFIER|SLC24A5|ENSG00000188467|Transcript|ENST00000482911.2|protein_coding||||||||||rs113182462|4880|1||HGNC|20611||||||0.0026||||||||
15	48421905	chr15:48421905	G	T	.	.	AC=0;AN=606;AF=0.00032852;CSQ=T|intron_variant|MODIFIER|SLC24A5|ENSG00000188467|Transcript|ENST00000341459.3|protein_coding||2/8||||||||||1||HGNC|20611||||||||||||||,T|intron_variant|MODIFIER|SLC24A5|ENSG00000188467|Transcript|ENST00000449382.2|protein_coding||1/7||||||||||1||HGNC|20611||||||||||||||,T|intron_variant&non_coding_transcript_variant|MODIFIER|SLC24A5|ENSG00000188467|Transcript|ENST00000463289.1|retained_intron||1/4||||||||||1||HGNC|20611||||||||||||||
15	48421966	chr15:48421966	G	T	.	.	AC=0;AN=606;AF=0.00032852;CSQ=T|intron_variant|MODIFIER|SLC24A5|ENSG00000188467|Transcript|ENST00000341459.3|protein_coding||2/8||||||||||1||HGNC|20611||||||||||||||,T|intron_variant|MODIFIER|SLC24A5|ENSG00000188467|Transcript|ENST00000449382.2|protein_coding||1/7||||||||||1||HGNC|20611||||||||||||||,T|intron_variant&non_coding_transcript_variant|MODIFIER|SLC24A5|ENSG00000188467|Transcript|ENST00000463289.1|retained_intron||1/4||||||||||1||HGNC|20611||||||||||||||
15	48422013	rs367974857	A	G	.	.	AC=0;AN=606;AF=0.00032852;CSQ=G|intron_variant|MODIFIER|SLC24A5|ENSG00000188467|Transcript|ENST00000341459.3|protein_coding||2/8||||||||||1||HGNC|20611||||||||||||||,G|intron_variant|MODIFIER|SLC24A5|ENSG00000188467|Transcript|ENST00000449382.2|protein_coding||1/7||||||||||1||HGNC|20611||||||||||||||,G|intron_variant&non_coding_transcript_variant|MODIFIER|SLC24A5|ENSG00000188467|Transcript|ENST00000463289.1|retained_intron||1/4||||||||||1||HGNC|20611||||||||||||||
15	48422078	rs545926504	A	C	.	.	AC=0;AN=606;AF=0.00032852;CSQ=C|intron_variant|MODIFIER|SLC24A5|ENSG00000188467|Transcript|ENST00000341459.3|protein_coding||2/8||||||||rs545926504||1||HGNC|20611||||||||||||||,C|intron_variant|MODIFIER|SLC24A5|ENSG00000188467|Transcript|ENST00000449382.2|protein_coding||1/7||||||||rs545926504||1||HGNC|20611||||||||||||||,C|intron_variant&non_coding_transcript_variant|MODIFIER|SLC24A5|ENSG00000188467|Transcript|ENST00000463289.1|retained_intron||1/4||||||||rs545926504||1||HGNC|20611||||||||||||||
15	48422103	rs186711903	C	T	.	.	AC=0;AN=606;AF=0.00065703;CSQ=T|intron_variant|MODIFIER|SLC24A5|ENSG00000188467|Transcript|ENST00000341459.3|protein_coding||2/8||||||||rs186711903||1||HGNC|20611||||||0.0006||||||||,T|intron_variant|MODIFIER|SLC24A5|ENSG00000188467|Transcript|ENST00000449382.2|protein_coding||1/7||||||||rs186711903||1||HGNC|20611||||||0.0006||||||||,T|intron_variant&non_coding_transcript_variant|MODIFIER|SLC24A5|ENSG00000188467|Transcript|ENST00000463289.1|retained_intron||1/4||||||||rs186711903||1||HGNC|20611||||||0.0006||||||||
15	48422156	rs1485122258	C	T	.	.	AC=0;AN=606;AF=0.00032852;CSQ=T|intron_variant|MODIFIER|SLC24A5|ENSG00000188467|Transcript|ENST00000341459.3|protein_coding||2/8||||||||rs1485122258||1||HGNC|20611||||||||||||||,T|intron_variant|MODIFIER|SLC24A5|ENSG00000188467|Transcript|ENST00000449382.2|protein_coding||1/7||||||||rs1485122258||1||HGNC|20611||||||||||||||,T|intron_variant&non_coding_transcript_variant|MODIFIER|SLC24A5|ENSG00000188467|Transcript|ENST00000463289.1|retained_intron||1/4||||||||rs1485122258||1||HGNC|20611||||||||||||||
15	48422359	rs776425966	A	G	.	.	AC=0;AN=606;AF=0.00032852;CSQ=G|intron_variant|MODIFIER|SLC24A5|ENSG00000188467|Transcript|ENST00000341459.3|protein_coding||2/8||||||||rs776425966||1||HGNC|20611||||||||||||||,G|intron_variant|MODIFIER|SLC24A5|ENSG00000188467|Transcript|ENST00000449382.2|protein_coding||1/7||||||||rs776425966||1||HGNC|20611||||||||||||||,G|intron_variant&non_coding_transcript_variant|MODIFIER|SLC24A5|ENSG00000188467|Transcript|ENST00000463289.1|retained_intron||1/4||||||||rs776425966||1||HGNC|20611||||||||||||||
15	48422522	rs897665616	C	G	.	.	AC=0;AN=606;AF=0.00032852;CSQ=G|intron_variant|MODIFIER|SLC24A5|ENSG00000188467|Transcript|ENST00000341459.3|protein_coding||2/8||||||||rs897665616||1||HGNC|20611||||||||||||||,G|intron_variant|MODIFIER|SLC24A5|ENSG00000188467|Transcript|ENST00000449382.2|protein_coding||1/7||||||||rs897665616||1||HGNC|20611||||||||||||||,G|intron_variant&non_coding_transcript_variant|MODIFIER|SLC24A5|ENSG00000188467|Transcript|ENST00000463289.1|retained_intron||1/4||||||||rs897665616||1||HGNC|20611||||||||||||||
15	48422702	rs1284239722	C	A	.	.	AC=0;AN=606;AF=0.00032852;CSQ=A|intron_variant|MODIFIER|SLC24A5|ENSG00000188467|Transcript|ENST00000341459.3|protein_coding||2/8||||||||rs1284239722||1||HGNC|20611||||||||||||||,A|intron_variant|MODIFIER|SLC24A5|ENSG00000188467|Transcript|ENST00000449382.2|protein_coding||1/7||||||||rs1284239722||1||HGNC|20611||||||||||||||,A|intron_variant&non_coding_transcript_variant|MODIFIER|SLC24A5|ENSG00000188467|Transcript|ENST00000463289.1|retained_intron||1/4||||||||rs1284239722||1||HGNC|20611||||||||||||||
15	48422862	rs938506	T	A	.	.	AC=0;AN=606;AF=0.00098555;CSQ=A|intron_variant|MODIFIER|SLC24A5|ENSG00000188467|Transcript|ENST00000341459.3|protein_coding||2/8||||||||rs938506||1||HGNC|20611||||||0.1088||||||||,A|intron_variant|MODIFIER|SLC24A5|ENSG00000188467|Transcript|ENST00000449382.2|protein_coding||1/7||||||||rs938506||1||HGNC|20611||||||0.1088||||||||,A|intron_variant&non_coding_transcript_variant|MODIFIER|SLC24A5|ENSG00000188467|Transcript|ENST00000463289.1|retained_intron||1/4||||||||rs938506||1||HGNC|20611||||||0.1088||||||||
15	48422931	rs1046252804	C	T	.	.	AC=0;AN=606;AF=0.00032852;CSQ=T|intron_variant|MODIFIER|SLC24A5|ENSG00000188467|Transcript|ENST00000341459.3|protein_coding||2/8||||||||rs1046252804||1||HGNC|20611||||||||||||||,T|intron_variant|MODIFIER|SLC24A5|ENSG00000188467|Transcript|ENST00000449382.2|protein_coding||1/7||||||||rs1046252804||1||HGNC|20611||||||||||||||,T|intron_variant&non_coding_transcript_variant|MODIFIER|SLC24A5|ENSG00000188467|Transcript|ENST00000463289.1|retained_intron||1/4||||||||rs1046252804||1||HGNC|20611||||||||||||||
15	48423014	rs140645940	G	C	.	.	AC=0;AN=606;AF=0.00032852;CSQ=C|intron_variant|MODIFIER|SLC24A5|ENSG00000188467|Transcript|ENST00000341459.3|protein_coding||2/8||||||||rs140645940||1||HGNC|20611||||||0.0108||||||||,C|intron_variant|MODIFIER|SLC24A5|ENSG00000188467|Transcript|ENST00000449382.2|protein_coding||1/7||||||||rs140645940||1||HGNC|20611||||||0.0108||||||||,C|intron_variant&non_coding_transcript_variant|MODIFIER|SLC24A5|ENSG00000188467|Transcript|ENST00000463289.1|retained_intron||1/4||||||||rs140645940||1||HGNC|20611||||||0.0108||||||||
15	48423141	rs1157201725	G	C	.	.	AC=0;AN=606;AF=0.00032852;CSQ=C|intron_variant|MODIFIER|SLC24A5|ENSG00000188467|Transcript|ENST00000341459.3|protein_coding||2/8||||||||rs1157201725||1||HGNC|20611||||||||||||||,C|intron_variant|MODIFIER|SLC24A5|ENSG00000188467|Transcript|ENST00000449382.2|protein_coding||1/7||||||||rs1157201725||1||HGNC|20611||||||||||||||,C|intron_variant&non_coding_transcript_variant|MODIFIER|SLC24A5|ENSG00000188467|Transcript|ENST00000463289.1|retained_intron||1/4||||||||rs1157201725||1||HGNC|20611||||||||||||||
15	48423385	chr15:48423385	T	C	.	.	AC=0;AN=606;AF=0.00032852;CSQ=C|intron_variant|MODIFIER|SLC24A5|ENSG00000188467|Transcript|ENST00000341459.3|protein_coding||2/8||||||||||1||HGNC|20611||||||||||||||,C|intron_variant|MODIFIER|SLC24A5|ENSG00000188467|Transcript|ENST00000449382.2|protein_coding||1/7||||||||||1||HGNC|20611||||||||||||||,C|intron_variant&non_coding_transcript_variant|MODIFIER|SLC24A5|ENSG00000188467|Transcript|ENST00000463289.1|retained_intron||1/4||||||||||1||HGNC|20611||||||||||||||
15	48423543	rs757630047	A	G	.	.	AC=0;AN=606;AF=0.00032852;CSQ=G|intron_variant|MODIFIER|SLC24A5|ENSG00000188467|Transcript|ENST00000341459.3|protein_coding||2/8||||||||rs757630047||1||HGNC|20611||||||||||||||,G|intron_variant|MODIFIER|SLC24A5|ENSG00000188467|Transcript|ENST00000449382.2|protein_coding||1/7||||||||rs757630047||1||HGNC|20611||||||||||||||,G|intron_variant&non_coding_transcript_variant|MODIFIER|SLC24A5|ENSG00000188467|Transcript|ENST00000463289.1|retained_intron||1/4||||||||rs757630047||1||HGNC|20611||||||||||||||,G|regulatory_region_variant|MODIFIER|||RegulatoryFeature|ENSR00001087812|enhancer||||||||||rs757630047|||||||||||||||||||
15	48423726	rs752977640	C	T	.	.	AC=0;AN=606;AF=0.00032852;CSQ=T|intron_variant|MODIFIER|SLC24A5|ENSG00000188467|Transcript|ENST00000341459.3|protein_coding||2/8||||||||rs752977640||1||HGNC|20611||||||||||||||,T|intron_variant|MODIFIER|SLC24A5|ENSG00000188467|Transcript|ENST00000449382.2|protein_coding||1/7||||||||rs752977640||1||HGNC|20611||||||||||||||,T|intron_variant&non_coding_transcript_variant|MODIFIER|SLC24A5|ENSG00000188467|Transcript|ENST00000463289.1|retained_intron||1/4||||||||rs752977640||1||HGNC|20611||||||||||||||
15	48423856	rs1050858392	G	C	.	.	AC=0;AN=606;AF=0.00032852;CSQ=C|intron_variant|MODIFIER|SLC24A5|ENSG00000188467|Transcript|ENST00000341459.3|protein_coding||2/8||||||||rs1050858392||1||HGNC|20611||||||||||||||,C|intron_variant|MODIFIER|SLC24A5|ENSG00000188467|Transcript|ENST00000449382.2|protein_coding||1/7||||||||rs1050858392||1||HGNC|20611||||||||||||||,C|intron_variant&non_coding_transcript_variant|MODIFIER|SLC24A5|ENSG00000188467|Transcript|ENST00000463289.1|retained_intron||1/4||||||||rs1050858392||1||HGNC|20611||||||||||||||
15	48423913	rs11429466	C	A	.	.	AC=0;AN=606;AF=0.00098555;CSQ=A|intron_variant|MODIFIER|SLC24A5|ENSG00000188467|Transcript|ENST00000341459.3|protein_coding||2/8||||||||||1||HGNC|20611||||||||||||||,A|intron_variant|MODIFIER|SLC24A5|ENSG00000188467|Transcript|ENST00000449382.2|protein_coding||1/7||||||||||1||HGNC|20611||||||||||||||,A|intron_variant&non_coding_transcript_variant|MODIFIER|SLC24A5|ENSG00000188467|Transcript|ENST00000463289.1|retained_intron||1/4||||||||||1||HGNC|20611||||||||||||||
15	48423934	rs74011908	C	A	.	.	AC=0;AN=606;AF=0.00032852;CSQ=A|intron_variant|MODIFIER|SLC24A5|ENSG00000188467|Transcript|ENST00000341459.3|protein_coding||2/8||||||||rs74011908||1||HGNC|20611||||||0.0086||||||||,A|intron_variant|MODIFIER|SLC24A5|ENSG00000188467|Transcript|ENST00000449382.2|protein_coding||1/7||||||||rs74011908||1||HGNC|20611||||||0.0086||||||||,A|intron_variant&non_coding_transcript_variant|MODIFIER|SLC24A5|ENSG00000188467|Transcript|ENST00000463289.1|retained_intron||1/4||||||||rs74011908||1||HGNC|20611||||||0.0086||||||||
15	48424107	rs889510493	T	A	.	.	AC=0;AN=606;AF=0.00032852;CSQ=A|intron_variant|MODIFIER|SLC24A5|ENSG00000188467|Transcript|ENST00000341459.3|protein_coding||2/8||||||||rs889510493||1||HGNC|20611||||||||||||||,A|intron_variant|MODIFIER|SLC24A5|ENSG00000188467|Transcript|ENST00000449382.2|protein_coding||1/7||||||||rs889510493||1||HGNC|20611||||||||||||||,A|intron_variant&non_coding_transcript_variant|MODIFIER|SLC24A5|ENSG00000188467|Transcript|ENST00000463289.1|retained_intron||1/4||||||||rs889510493||1||HGNC|20611||||||||||||||
15	48424130	rs747947373	C	T	.	.	AC=0;AN=606;AF=0.00032852;CSQ=T|intron_variant|MODIFIER|SLC24A5|ENSG00000188467|Transcript|ENST00000341459.3|protein_coding||2/8||||||||rs747947373||1||HGNC|20611||||||||||||||,T|intron_variant|MODIFIER|SLC24A5|ENSG00000188467|Transcript|ENST00000449382.2|protein_coding||1/7||||||||rs747947373||1||HGNC|20611||||||||||||||,T|intron_variant&non_coding_transcript_variant|MODIFIER|SLC24A5|ENSG00000188467|Transcript|ENST00000463289.1|retained_intron||1/4||||||||rs747947373||1||HGNC|20611||||||||||||||
15	48424192	chr15:48424192	G	C	.	.	AC=0;AN=606;AF=0.00032852;CSQ=C|intron_variant|MODIFIER|SLC24A5|ENSG00000188467|Transcript|ENST00000341459.3|protein_coding||2/8||||||||||1||HGNC|20611||||||||||||||,C|intron_variant|MODIFIER|SLC24A5|ENSG00000188467|Transcript|ENST00000449382.2|protein_coding||1/7||||||||||1||HGNC|20611||||||||||||||,C|intron_variant&non_coding_transcript_variant|MODIFIER|SLC24A5|ENSG00000188467|Transcript|ENST00000463289.1|retained_intron||1/4||||||||||1||HGNC|20611||||||||||||||
15	48424720	rs189704480	A	G	.	.	AC=0;AN=606;AF=0.0016426;CSQ=G|intron_variant|MODIFIER|SLC24A5|ENSG00000188467|Transcript|ENST00000341459.3|protein_coding||2/8||||||||rs189704480||1||HGNC|20611||||||0.0008||||||||,G|intron_variant|MODIFIER|SLC24A5|ENSG00000188467|Transcript|ENST00000449382.2|protein_coding||1/7||||||||rs189704480||1||HGNC|20611||||||0.0008||||||||,G|intron_variant&non_coding_transcript_variant|MODIFIER|SLC24A5|ENSG00000188467|Transcript|ENST00000463289.1|retained_intron||1/4||||||||rs189704480||1||HGNC|20611||||||0.0008||||||||
15	48424747	rs8040016	C	T	.	.	AC=0;AN=606;AF=0.00032852;CSQ=T|intron_variant|MODIFIER|SLC24A5|ENSG00000188467|Transcript|ENST00000341459.3|protein_coding||2/8||||||||rs8040016||1||HGNC|20611||||||0.0527|||1|||||,T|intron_variant|MODIFIER|SLC24A5|ENSG00000188467|Transcript|ENST00000449382.2|protein_coding||1/7||||||||rs8040016||1||HGNC|20611||||||0.0527|||1|||||,T|intron_variant&non_coding_transcript_variant|MODIFIER|SLC24A5|ENSG00000188467|Transcript|ENST00000463289.1|retained_intron||1/4||||||||rs8040016||1||HGNC|20611||||||0.0527|||1|||||
15	48424892	rs8041528	T	G	.	.	AC=0;AN=606;AF=0.00032852;CSQ=G|intron_variant|MODIFIER|SLC24A5|ENSG00000188467|Transcript|ENST00000341459.3|protein_coding||2/8||||||||rs8041528||1||HGNC|20611||||||0.0533||||||||,G|intron_variant|MODIFIER|SLC24A5|ENSG00000188467|Transcript|ENST00000449382.2|protein_coding||1/7||||||||rs8041528||1||HGNC|20611||||||0.0533||||||||,G|intron_variant&non_coding_transcript_variant|MODIFIER|SLC24A5|ENSG00000188467|Transcript|ENST00000463289.1|retained_intron||1/4||||||||rs8041528||1||HGNC|20611||||||0.0533||||||||
15	48425072	rs750788561	T	C	.	.	AC=0;AN=606;AF=0.00032852;CSQ=C|intron_variant|MODIFIER|SLC24A5|ENSG00000188467|Transcript|ENST00000341459.3|protein_coding||2/8||||||||rs750788561||1||HGNC|20611||||||||||||||,C|intron_variant|MODIFIER|SLC24A5|ENSG00000188467|Transcript|ENST00000449382.2|protein_coding||1/7||||||||rs750788561||1||HGNC|20611||||||||||||||,C|intron_variant&non_coding_transcript_variant|MODIFIER|SLC24A5|ENSG00000188467|Transcript|ENST00000463289.1|retained_intron||1/4||||||||rs750788561||1||HGNC|20611||||||||||||||
15	48425096	rs185054950	G	A	.	.	AC=0;AN=606;AF=0.00032852;CSQ=A|intron_variant|MODIFIER|SLC24A5|ENSG00000188467|Transcript|ENST00000341459.3|protein_coding||2/8||||||||rs185054950||1||HGNC|20611||||||0.0112||||||||,A|intron_variant|MODIFIER|SLC24A5|ENSG00000188467|Transcript|ENST00000449382.2|protein_coding||1/7||||||||rs185054950||1||HGNC|20611||||||0.0112||||||||,A|intron_variant&non_coding_transcript_variant|MODIFIER|SLC24A5|ENSG00000188467|Transcript|ENST00000463289.1|retained_intron||1/4||||||||rs185054950||1||HGNC|20611||||||0.0112||||||||
15	48425379	rs8041370	G	A	.	.	AC=0;AN=606;AF=0.00032852;CSQ=A|intron_variant|MODIFIER|SLC24A5|ENSG00000188467|Transcript|ENST00000341459.3|protein_coding||2/8||||||||rs8041370||1||HGNC|20611||||||0.0565||||||||,A|intron_variant|MODIFIER|SLC24A5|ENSG00000188467|Transcript|ENST00000449382.2|protein_coding||1/7||||||||rs8041370||1||HGNC|20611||||||0.0565||||||||,A|intron_variant&non_coding_transcript_variant|MODIFIER|SLC24A5|ENSG00000188467|Transcript|ENST00000463289.1|retained_intron||1/4||||||||rs8041370||1||HGNC|20611||||||0.0565||||||||
15	48425398	rs1365688752	G	C	.	.	AC=0;AN=606;AF=0.00032852;CSQ=C|intron_variant|MODIFIER|SLC24A5|ENSG00000188467|Transcript|ENST00000341459.3|protein_coding||2/8||||||||rs1365688752||1||HGNC|20611||||||||||||||,C|intron_variant|MODIFIER|SLC24A5|ENSG00000188467|Transcript|ENST00000449382.2|protein_coding||1/7||||||||rs1365688752||1||HGNC|20611||||||||||||||,C|intron_variant&non_coding_transcript_variant|MODIFIER|SLC24A5|ENSG00000188467|Transcript|ENST00000463289.1|retained_intron||1/4||||||||rs1365688752||1||HGNC|20611||||||||||||||
15	48425550	rs1296080237	A	C	.	.	AC=0;AN=606;AF=0.00032852;CSQ=C|intron_variant|MODIFIER|SLC24A5|ENSG00000188467|Transcript|ENST00000341459.3|protein_coding||2/8||||||||rs1296080237||1||HGNC|20611||||||||||||||,C|intron_variant|MODIFIER|SLC24A5|ENSG00000188467|Transcript|ENST00000449382.2|protein_coding||1/7||||||||rs1296080237||1||HGNC|20611||||||||||||||,C|intron_variant&non_coding_transcript_variant|MODIFIER|SLC24A5|ENSG00000188467|Transcript|ENST00000463289.1|retained_intron||1/4||||||||rs1296080237||1||HGNC|20611||||||||||||||
15	48425554	rs571690240	A	G	.	.	AC=0;AN=606;AF=0.00032852;CSQ=G|intron_variant|MODIFIER|SLC24A5|ENSG00000188467|Transcript|ENST00000341459.3|protein_coding||2/8||||||||rs571690240||1||HGNC|20611||||||0.0002||||||||,G|intron_variant|MODIFIER|SLC24A5|ENSG00000188467|Transcript|ENST00000449382.2|protein_coding||1/7||||||||rs571690240||1||HGNC|20611||||||0.0002||||||||,G|intron_variant&non_coding_transcript_variant|MODIFIER|SLC24A5|ENSG00000188467|Transcript|ENST00000463289.1|retained_intron||1/4||||||||rs571690240||1||HGNC|20611||||||0.0002||||||||
15	48425603	rs115638698	C	T	.	.	AC=0;AN=606;AF=0.00032852;CSQ=T|intron_variant|MODIFIER|SLC24A5|ENSG00000188467|Transcript|ENST00000341459.3|protein_coding||2/8||||||||rs115638698||1||HGNC|20611||||||0.0142||||||||,T|intron_variant|MODIFIER|SLC24A5|ENSG00000188467|Transcript|ENST00000449382.2|protein_coding||1/7||||||||rs115638698||1||HGNC|20611||||||0.0142||||||||,T|intron_variant&non_coding_transcript_variant|MODIFIER|SLC24A5|ENSG00000188467|Transcript|ENST00000463289.1|retained_intron||1/4||||||||rs115638698||1||HGNC|20611||||||0.0142||||||||
15	48425892	rs555276527	G	T	.	.	AC=0;AN=606;AF=0.00032852;CSQ=T|intron_variant|MODIFIER|SLC24A5|ENSG00000188467|Transcript|ENST00000341459.3|protein_coding||2/8||||||||rs555276527||1||HGNC|20611||||||0.0002||||||||,T|intron_variant|MODIFIER|SLC24A5|ENSG00000188467|Transcript|ENST00000449382.2|protein_coding||1/7||||||||rs555276527||1||HGNC|20611||||||0.0002||||||||,T|intron_variant&non_coding_transcript_variant|MODIFIER|SLC24A5|ENSG00000188467|Transcript|ENST00000463289.1|retained_intron||1/4||||||||rs555276527||1||HGNC|20611||||||0.0002||||||||
15	48426195	rs80228496	C	T	.	.	AC=0;AN=606;AF=0.00032852;CSQ=T|intron_variant|MODIFIER|SLC24A5|ENSG00000188467|Transcript|ENST00000341459.3|protein_coding||2/8||||||||rs80228496||1||HGNC|20611||||||0.0168||||||||,T|intron_variant|MODIFIER|SLC24A5|ENSG00000188467|Transcript|ENST00000449382.2|protein_coding||1/7||||||||rs80228496||1||HGNC|20611||||||0.0168||||||||,T|intron_variant&non_coding_transcript_variant|MODIFIER|SLC24A5|ENSG00000188467|Transcript|ENST00000463289.1|retained_intron||1/4||||||||rs80228496||1||HGNC|20611||||||0.0168||||||||
15	48426219	rs965232614	T	C	.	.	AC=0;AN=606;AF=0.00032852;CSQ=C|intron_variant|MODIFIER|SLC24A5|ENSG00000188467|Transcript|ENST00000341459.3|protein_coding||2/8||||||||rs965232614||1||HGNC|20611||||||||||||||,C|intron_variant|MODIFIER|SLC24A5|ENSG00000188467|Transcript|ENST00000449382.2|protein_coding||1/7||||||||rs965232614||1||HGNC|20611||||||||||||||,C|intron_variant&non_coding_transcript_variant|MODIFIER|SLC24A5|ENSG00000188467|Transcript|ENST00000463289.1|retained_intron||1/4||||||||rs965232614||1||HGNC|20611||||||||||||||
15	48426237	rs1272741641	C	T	.	.	AC=0;AN=606;AF=0.00032852;CSQ=T|intron_variant|MODIFIER|SLC24A5|ENSG00000188467|Transcript|ENST00000341459.3|protein_coding||2/8||||||||rs1272741641||1||HGNC|20611||||||||||||||,T|intron_variant|MODIFIER|SLC24A5|ENSG00000188467|Transcript|ENST00000449382.2|protein_coding||1/7||||||||rs1272741641||1||HGNC|20611||||||||||||||,T|intron_variant&non_coding_transcript_variant|MODIFIER|SLC24A5|ENSG00000188467|Transcript|ENST00000463289.1|retained_intron||1/4||||||||rs1272741641||1||HGNC|20611||||||||||||||
15	48426262	rs533831638	C	A	.	.	AC=0;AN=606;AF=0.00032852;CSQ=A|intron_variant|MODIFIER|SLC24A5|ENSG00000188467|Transcript|ENST00000341459.3|protein_coding||2/8||||||||rs533831638||1||HGNC|20611||||||0.0002||||||||,A|intron_variant|MODIFIER|SLC24A5|ENSG00000188467|Transcript|ENST00000449382.2|protein_coding||1/7||||||||rs533831638||1||HGNC|20611||||||0.0002||||||||,A|intron_variant&non_coding_transcript_variant|MODIFIER|SLC24A5|ENSG00000188467|Transcript|ENST00000463289.1|retained_intron||1/4||||||||rs533831638||1||HGNC|20611||||||0.0002||||||||
[truncated: 176,681 more chars]
