# Supplementary material for: Germline and somatic albinism variants in amelanotic/hypomelanotic melanoma: Increased carriage of TYR and OCA2 variants
Source: PLoS One. 2020 Sep 23;15(9):e0238529. doi: 10.1371/journal.pone.0238529 (PMC7510969; doi:10.1371/journal.pone.0238529)
Supplement: S3 File — The genes reported in this study include TYR, OCA2, TYRP1, SLC45A2, SLC24A5, LRMDA, KITLG, POMC, SLC24A4, TPCN2. (VCF) [file pone.0238529.s008.vcf]

##fileformat=VCFv4.1
##FILTER=<ID=PASS,Description="All filters passed">
##filedate=20200117
##source=Sib-pair
##contig=<ID=chr5,length=33983044>
##contig=<ID=chr9,length=12709305>
##contig=<ID=chr10,length=115893434>
##contig=<ID=chr11,length=89020498>
##contig=<ID=chr15,length=48427087>
##INFO=<ID=AC,Number=A,Type=Integer,Description="Alternate allele count in called genotypes">
##INFO=<ID=AN,Number=1,Type=Integer,Description="Total number of alleles in called genotypes">
##INFO=<ID=AF,Number=A,Type=Float,Description="Alternate allele frequency from called genotypes">
##VEP="v99" time="2020-01-17 06:09:29" cache="/nfs/public/release/ensweb-data/latest/tools/grch37/e99/vep/cache/homo_sapiens/99_GRCh37" db="homo_sapiens_core_99_37@hh-mysql-ens-grch37-web" 1000genomes="phase3" COSMIC="86" ClinVar="201810" ESP="20141103" HGMD-PUBLIC="20174" assembly="GRCh37.p13" dbSNP="151" gencode="GENCODE 19" genebuild="2011-04" gnomAD="r2.1" polyphen="2.2.2" regbuild="1.0" sift="sift5.2.2"
##INFO=<ID=CSQ,Number=.,Type=String,Description="Consequence annotations from Ensembl VEP. Format: Allele|Consequence|IMPACT|SYMBOL|Gene|Feature_type|Feature|BIOTYPE|EXON|INTRON|HGVSc|HGVSp|cDNA_position|CDS_position|Protein_position|Amino_acids|Codons|Existing_variation|DISTANCE|STRAND|FLAGS|SYMBOL_SOURCE|HGNC_ID|MANE|TSL|APPRIS|SIFT|PolyPhen|AF|CLIN_SIG|SOMATIC|PHENO|PUBMED|MOTIF_NAME|MOTIF_POS|HIGH_INF_POS|MOTIF_SCORE_CHANGE">
##bcftools_pluginVersion=1.9+htslib-1.9
##bcftools_pluginCommand=plugin fill-AN-AC VEP_controls.vcf; Date=Fri Jan 17 16:15:28 2020
##bcftools_viewVersion=1.9+htslib-1.9
##bcftools_viewCommand=view -G; Date=Fri Jan 17 16:15:28 2020
#CHROM	POS	ID	REF	ALT	QUAL	FILTER	INFO
chr10	15138387	exm811114	C	A	.	.	AC=0;AN=1318;AF=0.00026247;CSQ=A|upstream_gene_variant|MODIFIER|RPP38|ENSG00000152464|Transcript|ENST00000378197.4|protein_coding|||||||||||994|1||HGNC|30329||||||||||||||,A|upstream_gene_variant|MODIFIER|RPP38|ENSG00000152464|Transcript|ENST00000378201.2|protein_coding|||||||||||827|1||HGNC|30329||||||||||||||,A|upstream_gene_variant|MODIFIER|RPP38|ENSG00000152464|Transcript|ENST00000378202.5|protein_coding|||||||||||943|1||HGNC|30329||||||||||||||,A|upstream_gene_variant|MODIFIER|RPP38|ENSG00000152464|Transcript|ENST00000378203.1|protein_coding|||||||||||792|1||HGNC|30329||||||||||||||,A|missense_variant|MODERATE|C10orf111|ENSG00000176236|Transcript|ENST00000378207.3|protein_coding|2/2||||711|437|146|S/I|aGt/aTt|||-1||HGNC|28582||||deleterious_low_confidence(0)|benign(0.207)|||||||||,A|upstream_gene_variant|MODIFIER|RPP38|ENSG00000152464|Transcript|ENST00000441850.1|protein_coding|||||||||||1032|1|cds_end_NF|HGNC|30329||||||||||||||,A|upstream_gene_variant|MODIFIER|RPP38|ENSG00000152464|Transcript|ENST00000451677.1|processed_transcript|||||||||||849|1||HGNC|30329||||||||||||||,A|upstream_gene_variant|MODIFIER|GAPDHP45|ENSG00000228312|Transcript|ENST00000452090.1|processed_pseudogene|||||||||||2777|-1||HGNC|37802||||||||||||||,A|regulatory_region_variant|MODIFIER|||RegulatoryFeature|ENSR00000024893|promoter|||||||||||||||||||||||||||||
chr10	15138595	var_10_15138595	A	G	.	.	AC=1324;AN=1324;AF=0.00052274;CSQ=G|upstream_gene_variant|MODIFIER|RPP38|ENSG00000152464|Transcript|ENST00000378197.4|protein_coding|||||||||||786|1||HGNC|30329||||||||||||||,G|upstream_gene_variant|MODIFIER|RPP38|ENSG00000152464|Transcript|ENST00000378201.2|protein_coding|||||||||||619|1||HGNC|30329||||||||||||||,G|upstream_gene_variant|MODIFIER|RPP38|ENSG00000152464|Transcript|ENST00000378202.5|protein_coding|||||||||||735|1||HGNC|30329||||||||||||||,G|upstream_gene_variant|MODIFIER|RPP38|ENSG00000152464|Transcript|ENST00000378203.1|protein_coding|||||||||||584|1||HGNC|30329||||||||||||||,G|stop_lost|HIGH|C10orf111|ENSG00000176236|Transcript|ENST00000378207.3|protein_coding|2/2||||503|229|77|*/Q|Taa/Caa|||-1||HGNC|28582||||||||||||||,G|upstream_gene_variant|MODIFIER|RPP38|ENSG00000152464|Transcript|ENST00000441850.1|protein_coding|||||||||||824|1|cds_end_NF|HGNC|30329||||||||||||||,G|upstream_gene_variant|MODIFIER|RPP38|ENSG00000152464|Transcript|ENST00000451677.1|processed_transcript|||||||||||641|1||HGNC|30329||||||||||||||,G|upstream_gene_variant|MODIFIER|GAPDHP45|ENSG00000228312|Transcript|ENST00000452090.1|processed_pseudogene|||||||||||2985|-1||HGNC|37802||||||||||||||,G|regulatory_region_variant|MODIFIER|||RegulatoryFeature|ENSR00000024893|promoter|||||||||||||||||||||||||||||
chr10	21784603	exm813746	G	A	.	.	AC=0;AN=1324;AF=0.00052247;CSQ=A|missense_variant|MODERATE|CASC10|ENSG00000204682|Transcript|ENST00000377113.5|protein_coding|2/2||||785|337|113|H/Y|Cat/Tat|COSM1627431||-1||HGNC|31448||||deleterious_low_confidence(0)|probably_damaging(0.923)|||1|1|||||,A|downstream_gene_variant|MODIFIER|MIR1915|ENSG00000222071|Transcript|ENST00000410139.1|miRNA||||||||||COSM1627431|888|-1||HGNC|35399||||||||1|1|||||,A|regulatory_region_variant|MODIFIER|||RegulatoryFeature|ENSR00000971599|promoter||||||||||COSM1627431|||||||||||||1|1|||||,A|regulatory_region_variant|MODIFIER|||RegulatoryFeature|ENSR00000971600|CTCF_binding_site||||||||||COSM1627431|||||||||||||1|1|||||,A|TF_binding_site_variant|MODIFIER|||MotifFeature|ENSM00527238353|||||||||||COSM1627431||1|||||||||||1|1||ENSM00527238353|14|Y|-0.074,A|TF_binding_site_variant|MODIFIER|||MotifFeature|ENSM00528327070|||||||||||COSM1627431||-1|||||||||||1|1||ENSM00528327070|13|N|0.020
chr10	21785736	indel.11904	GA	A	.	.	AC=1324;AN=1324;AF=0.00052411;CSQ=A|frameshift_variant|HIGH|CASC10|ENSG00000204682|Transcript|ENST00000377113.5|protein_coding|1/2||||455-456|7-8|3|S/X|TCg/Tg|||-1||HGNC|31448||||||||||||||,A|upstream_gene_variant|MODIFIER|MIR1915|ENSG00000222071|Transcript|ENST00000410139.1|miRNA|||||||||||166|-1||HGNC|35399||||||||||||||,A|regulatory_region_variant|MODIFIER|||RegulatoryFeature|ENSR00000971599|promoter|||||||||||||||||||||||||||||,A|regulatory_region_variant|MODIFIER|||RegulatoryFeature|ENSR00000971600|CTCF_binding_site|||||||||||||||||||||||||||||
chr10	77542780	variant.13290	C	A	.	.	AC=0;AN=1324;AF=0.00052411;CSQ=A|missense_variant&splice_region_variant|MODERATE|C10orf11|ENSG00000148655|Transcript|ENST00000372499.1|protein_coding|1/6||||262|47|16|T/K|aCg/aAg|||1||HGNC|23405||||tolerated(0.38)|benign(0.013)|||||||||,A|intron_variant&non_coding_transcript_variant|MODIFIER|C10orf11|ENSG00000148655|Transcript|ENST00000593699.1|processed_transcript||1/7||||||||||1||HGNC|23405||||||||||||||,A|intron_variant&non_coding_transcript_variant|MODIFIER|C10orf11|ENSG00000148655|Transcript|ENST00000593817.1|processed_transcript||1/1||||||||||1||HGNC|23405||||||||||||||
chr10	77561513	rs1124372	A	G	.	.	AC=391;AN=1324;AF=0.30497;CSQ=G|intron_variant|MODIFIER|C10orf11|ENSG00000148655|Transcript|ENST00000372499.1|protein_coding||1/5||||||||||1||HGNC|23405||||||||||||||,G|intron_variant&non_coding_transcript_variant|MODIFIER|C10orf11|ENSG00000148655|Transcript|ENST00000593699.1|processed_transcript||1/7||||||||||1||HGNC|23405||||||||||||||,G|intron_variant&non_coding_transcript_variant|MODIFIER|C10orf11|ENSG00000148655|Transcript|ENST00000593817.1|processed_transcript||1/1||||||||||1||HGNC|23405||||||||||||||,G|regulatory_region_variant|MODIFIER|||RegulatoryFeature|ENSR00000981925|promoter_flanking_region|||||||||||||||||||||||||||||
chr10	77597792	rs11595613	A	G	.	.	AC=606;AN=1322;AF=0.46322;CSQ=G|intron_variant|MODIFIER|C10orf11|ENSG00000148655|Transcript|ENST00000372499.1|protein_coding||1/5||||||||rs11595613||1||HGNC|23405||||||0.3235||||||||,G|intron_variant&non_coding_transcript_variant|MODIFIER|C10orf11|ENSG00000148655|Transcript|ENST00000593699.1|processed_transcript||1/7||||||||rs11595613||1||HGNC|23405||||||0.3235||||||||,G|intron_variant&non_coding_transcript_variant|MODIFIER|C10orf11|ENSG00000148655|Transcript|ENST00000593817.1|processed_transcript||1/1||||||||rs11595613||1||HGNC|23405||||||0.3235||||||||
chr10	77605724	rs12261071	A	G	.	.	AC=293;AN=1314;AF=0.2102;CSQ=G|intron_variant|MODIFIER|C10orf11|ENSG00000148655|Transcript|ENST00000372499.1|protein_coding||1/5||||||||rs12261071||1||HGNC|23405||||||0.2424||||||||,G|intron_variant&non_coding_transcript_variant|MODIFIER|C10orf11|ENSG00000148655|Transcript|ENST00000593699.1|processed_transcript||1/7||||||||rs12261071||1||HGNC|23405||||||0.2424||||||||,G|intron_variant&non_coding_transcript_variant|MODIFIER|C10orf11|ENSG00000148655|Transcript|ENST00000593817.1|processed_transcript||1/1||||||||rs12261071||1||HGNC|23405||||||0.2424||||||||,G|regulatory_region_variant|MODIFIER|||RegulatoryFeature|ENSR00000981935|CTCF_binding_site||||||||||rs12261071|||||||||||0.2424||||||||,G|regulatory_region_variant|MODIFIER|||RegulatoryFeature|ENSR00000981936|promoter_flanking_region||||||||||rs12261071|||||||||||0.2424||||||||
chr10	77614004	rs1885822	G	A	.	.	AC=449;AN=1324;AF=0.34524;CSQ=A|intron_variant|MODIFIER|C10orf11|ENSG00000148655|Transcript|ENST00000372499.1|protein_coding||1/5||||||||||1||HGNC|23405||||||||||||||,A|intron_variant&non_coding_transcript_variant|MODIFIER|C10orf11|ENSG00000148655|Transcript|ENST00000593699.1|processed_transcript||1/7||||||||||1||HGNC|23405||||||||||||||,A|intron_variant&non_coding_transcript_variant|MODIFIER|C10orf11|ENSG00000148655|Transcript|ENST00000593817.1|processed_transcript||1/1||||||||||1||HGNC|23405||||||||||||||
chr10	77621520	rs7093663	A	G	.	.	AC=604;AN=1320;AF=0.47315;CSQ=G|intron_variant|MODIFIER|C10orf11|ENSG00000148655|Transcript|ENST00000372499.1|protein_coding||1/5||||||||||1||HGNC|23405||||||||||||||,G|intron_variant&non_coding_transcript_variant|MODIFIER|C10orf11|ENSG00000148655|Transcript|ENST00000593699.1|processed_transcript||1/7||||||||||1||HGNC|23405||||||||||||||,G|intron_variant&non_coding_transcript_variant|MODIFIER|C10orf11|ENSG00000148655|Transcript|ENST00000593817.1|processed_transcript||1/1||||||||||1||HGNC|23405||||||||||||||,G|regulatory_region_variant|MODIFIER|||RegulatoryFeature|ENSR00000981939|enhancer|||||||||||||||||||||||||||||
chr10	77622485	rs11001525	A	G	.	.	AC=1298;AN=1324;AF=0.01846;CSQ=G|intron_variant|MODIFIER|C10orf11|ENSG00000148655|Transcript|ENST00000372499.1|protein_coding||1/5||||||||||1||HGNC|23405||||||||||||||,G|intron_variant&non_coding_transcript_variant|MODIFIER|C10orf11|ENSG00000148655|Transcript|ENST00000593699.1|processed_transcript||1/7||||||||||1||HGNC|23405||||||||||||||,G|intron_variant&non_coding_transcript_variant|MODIFIER|C10orf11|ENSG00000148655|Transcript|ENST00000593817.1|processed_transcript||1/1||||||||||1||HGNC|23405||||||||||||||
chr10	77631656	rs7082211	A	G	.	.	AC=308;AN=1322;AF=0.21301;CSQ=G|intron_variant|MODIFIER|C10orf11|ENSG00000148655|Transcript|ENST00000372499.1|protein_coding||1/5||||||||rs7082211||1||HGNC|23405||||||0.3283||||||||,G|intron_variant&non_coding_transcript_variant|MODIFIER|C10orf11|ENSG00000148655|Transcript|ENST00000593699.1|processed_transcript||1/7||||||||rs7082211||1||HGNC|23405||||||0.3283||||||||,G|intron_variant&non_coding_transcript_variant|MODIFIER|C10orf11|ENSG00000148655|Transcript|ENST00000593817.1|processed_transcript||1/1||||||||rs7082211||1||HGNC|23405||||||0.3283||||||||
chr10	77634338	rs2181443	A	G	.	.	AC=370;AN=1322;AF=0.26164;CSQ=G|intron_variant|MODIFIER|C10orf11|ENSG00000148655|Transcript|ENST00000372499.1|protein_coding||1/5||||||||||1||HGNC|23405||||||||||||||,G|intron_variant&non_coding_transcript_variant|MODIFIER|C10orf11|ENSG00000148655|Transcript|ENST00000593699.1|processed_transcript||1/7||||||||||1||HGNC|23405||||||||||||||,G|intron_variant&non_coding_transcript_variant|MODIFIER|C10orf11|ENSG00000148655|Transcript|ENST00000593817.1|processed_transcript||1/1||||||||||1||HGNC|23405||||||||||||||
chr10	77636050	rs11001530	A	G	.	.	AC=81;AN=1320;AF=0.049682;CSQ=G|intron_variant|MODIFIER|C10orf11|ENSG00000148655|Transcript|ENST00000372499.1|protein_coding||1/5||||||||rs11001530||1||HGNC|23405||||||0.1825||||||||,G|intron_variant&non_coding_transcript_variant|MODIFIER|C10orf11|ENSG00000148655|Transcript|ENST00000593699.1|processed_transcript||1/7||||||||rs11001530||1||HGNC|23405||||||0.1825||||||||,G|intron_variant&non_coding_transcript_variant|MODIFIER|C10orf11|ENSG00000148655|Transcript|ENST00000593817.1|processed_transcript||1/1||||||||rs11001530||1||HGNC|23405||||||0.1825||||||||
chr10	77646553	rs9415126	G	A	.	.	AC=311;AN=1318;AF=0.25912;CSQ=A|intron_variant|MODIFIER|C10orf11|ENSG00000148655|Transcript|ENST00000372499.1|protein_coding||1/5||||||||||1||HGNC|23405||||||||||||||,A|intron_variant&non_coding_transcript_variant|MODIFIER|C10orf11|ENSG00000148655|Transcript|ENST00000593699.1|processed_transcript||3/7||||||||||1||HGNC|23405||||||||||||||,A|intron_variant&non_coding_transcript_variant|MODIFIER|C10orf11|ENSG00000148655|Transcript|ENST00000593817.1|processed_transcript||1/1||||||||||1||HGNC|23405||||||||||||||
chr10	77649224	rs877531	A	G	.	.	AC=256;AN=1324;AF=0.18452;CSQ=G|intron_variant|MODIFIER|C10orf11|ENSG00000148655|Transcript|ENST00000372499.1|protein_coding||1/5||||||||||1||HGNC|23405||||||||||||||,G|intron_variant&non_coding_transcript_variant|MODIFIER|C10orf11|ENSG00000148655|Transcript|ENST00000593699.1|processed_transcript||3/7||||||||||1||HGNC|23405||||||||||||||,G|intron_variant&non_coding_transcript_variant|MODIFIER|C10orf11|ENSG00000148655|Transcript|ENST00000593817.1|processed_transcript||1/1||||||||||1||HGNC|23405||||||||||||||
chr10	77674635	rs2057435	A	G	.	.	AC=571;AN=1324;AF=0.43887;CSQ=G|intron_variant|MODIFIER|C10orf11|ENSG00000148655|Transcript|ENST00000372499.1|protein_coding||1/5||||||||rs2057435||1||HGNC|23405||||||0.631||||||||,G|intron_variant&non_coding_transcript_variant|MODIFIER|C10orf11|ENSG00000148655|Transcript|ENST00000593699.1|processed_transcript||3/7||||||||rs2057435||1||HGNC|23405||||||0.631||||||||,G|intron_variant&non_coding_transcript_variant|MODIFIER|C10orf11|ENSG00000148655|Transcript|ENST00000593817.1|processed_transcript||1/1||||||||rs2057435||1||HGNC|23405||||||0.631||||||||
chr10	77687528	rs2208948	G	A	.	.	AC=432;AN=1322;AF=0.30835;CSQ=A|intron_variant|MODIFIER|C10orf11|ENSG00000148655|Transcript|ENST00000372499.1|protein_coding||1/5||||||||||1||HGNC|23405||||||||||||||,A|intron_variant&non_coding_transcript_variant|MODIFIER|C10orf11|ENSG00000148655|Transcript|ENST00000593699.1|processed_transcript||3/7||||||||||1||HGNC|23405||||||||||||||,A|intron_variant&non_coding_transcript_variant|MODIFIER|C10orf11|ENSG00000148655|Transcript|ENST00000593817.1|processed_transcript||1/1||||||||||1||HGNC|23405||||||||||||||
chr10	77690184	rs11001555	A	G	.	.	AC=552;AN=1324;AF=0.43433;CSQ=G|intron_variant|MODIFIER|C10orf11|ENSG00000148655|Transcript|ENST00000372499.1|protein_coding||1/5||||||||rs11001555||1||HGNC|23405||||||0.2037||||||||,G|intron_variant&non_coding_transcript_variant|MODIFIER|C10orf11|ENSG00000148655|Transcript|ENST00000593699.1|processed_transcript||3/7||||||||rs11001555||1||HGNC|23405||||||0.2037||||||||,G|intron_variant&non_coding_transcript_variant|MODIFIER|C10orf11|ENSG00000148655|Transcript|ENST00000593817.1|processed_transcript||1/1||||||||rs11001555||1||HGNC|23405||||||0.2037||||||||
chr10	77700235	rs1323072	G	A	.	.	AC=311;AN=1324;AF=0.2421;CSQ=A|intron_variant|MODIFIER|C10orf11|ENSG00000148655|Transcript|ENST00000372499.1|protein_coding||1/5||||||||||1||HGNC|23405||||||||||||||,A|intron_variant&non_coding_transcript_variant|MODIFIER|C10orf11|ENSG00000148655|Transcript|ENST00000593699.1|processed_transcript||3/7||||||||||1||HGNC|23405||||||||||||||,A|intron_variant&non_coding_transcript_variant|MODIFIER|C10orf11|ENSG00000148655|Transcript|ENST00000593817.1|processed_transcript||1/1||||||||||1||HGNC|23405||||||||||||||
chr10	77742856	rs7077719	A	G	.	.	AC=348;AN=1324;AF=0.26758;CSQ=G|intron_variant|MODIFIER|C10orf11|ENSG00000148655|Transcript|ENST00000372499.1|protein_coding||1/5||||||||rs7077719||1||HGNC|23405||||||0.4782||||||||,G|intron_variant&non_coding_transcript_variant|MODIFIER|C10orf11|ENSG00000148655|Transcript|ENST00000593699.1|processed_transcript||3/7||||||||rs7077719||1||HGNC|23405||||||0.4782||||||||,G|intron_variant&non_coding_transcript_variant|MODIFIER|C10orf11|ENSG00000148655|Transcript|ENST00000593817.1|processed_transcript||1/1||||||||rs7077719||1||HGNC|23405||||||0.4782||||||||
chr10	77758013	rs2057440	A	C	.	.	AC=378;AN=1324;AF=0.29032;CSQ=C|intron_variant|MODIFIER|C10orf11|ENSG00000148655|Transcript|ENST00000372499.1|protein_coding||1/5||||||||rs2057440||1||HGNC|23405||||||0.5018||||||||,C|intron_variant&non_coding_transcript_variant|MODIFIER|C10orf11|ENSG00000148655|Transcript|ENST00000593699.1|processed_transcript||3/7||||||||rs2057440||1||HGNC|23405||||||0.5018||||||||,C|intron_variant&non_coding_transcript_variant|MODIFIER|C10orf11|ENSG00000148655|Transcript|ENST00000593817.1|processed_transcript||1/1||||||||rs2057440||1||HGNC|23405||||||0.5018||||||||
chr10	77768678	rs4746346	A	G	.	.	AC=562;AN=1324;AF=0.43378;CSQ=G|intron_variant|MODIFIER|C10orf11|ENSG00000148655|Transcript|ENST00000372499.1|protein_coding||1/5||||||||rs4746346||1||HGNC|23405||||||0.2049||||||||,G|intron_variant&non_coding_transcript_variant|MODIFIER|C10orf11|ENSG00000148655|Transcript|ENST00000593699.1|processed_transcript||3/7||||||||rs4746346||1||HGNC|23405||||||0.2049||||||||,G|intron_variant&non_coding_transcript_variant|MODIFIER|C10orf11|ENSG00000148655|Transcript|ENST00000593817.1|processed_transcript||1/1||||||||rs4746346||1||HGNC|23405||||||0.2049||||||||
chr10	77782036	rs11001589	A	C	.	.	AC=47;AN=1320;AF=0.039931;CSQ=C|intron_variant|MODIFIER|C10orf11|ENSG00000148655|Transcript|ENST00000372499.1|protein_coding||1/5||||||||rs11001589||1||HGNC|23405||||||0.1725||||||||,C|intron_variant&non_coding_transcript_variant|MODIFIER|C10orf11|ENSG00000148655|Transcript|ENST00000593699.1|processed_transcript||3/7||||||||rs11001589||1||HGNC|23405||||||0.1725||||||||,C|intron_variant&non_coding_transcript_variant|MODIFIER|C10orf11|ENSG00000148655|Transcript|ENST00000593817.1|processed_transcript||1/1||||||||rs11001589||1||HGNC|23405||||||0.1725||||||||
chr10	77807027	rs1898071	A	G	.	.	AC=585;AN=1324;AF=0.45048;CSQ=G|missense_variant|MODERATE|C10orf11|ENSG00000148655|Transcript|ENST00000372499.1|protein_coding|3/6||||495|280|94|M/V|Atg/Gtg|||1||HGNC|23405||||tolerated(0.44)|benign(0.059)|||||||||,G|non_coding_transcript_exon_variant|MODIFIER|C10orf11|ENSG00000148655|Transcript|ENST00000593699.1|processed_transcript|5/8||||718|||||||1||HGNC|23405||||||||||||||
chr10	77818491	variant.13293	G	A	.	.	AC=1;AN=1320;AF=0.00078452;CSQ=A|missense_variant|MODERATE|C10orf11|ENSG00000148655|Transcript|ENST00000372499.1|protein_coding|4/6||||597|382|128|G/R|Gga/Aga|COSM1965569||1||HGNC|23405||||||||1|1|||||,A|non_coding_transcript_exon_variant|MODIFIER|C10orf11|ENSG00000148655|Transcript|ENST00000593699.1|processed_transcript|6/8||||820|||||COSM1965569||1||HGNC|23405||||||||1|1|||||
chr10	77818594	rs7924288	G	A	.	.	AC=292;AN=676;AF=0.44758;CSQ=A|intron_variant|MODIFIER|C10orf11|ENSG00000148655|Transcript|ENST00000372499.1|protein_coding||4/5||||||||||1||HGNC|23405||||||||||||||,A|intron_variant&non_coding_transcript_variant|MODIFIER|C10orf11|ENSG00000148655|Transcript|ENST00000593699.1|processed_transcript||6/7||||||||||1||HGNC|23405||||||||||||||
chr10	77845917	rs7090986	A	G	.	.	AC=1321;AN=1324;AF=0.0011895;CSQ=G|intron_variant|MODIFIER|C10orf11|ENSG00000148655|Transcript|ENST00000372499.1|protein_coding||4/5||||||||||1||HGNC|23405||||||||||||||,G|intron_variant&non_coding_transcript_variant|MODIFIER|C10orf11|ENSG00000148655|Transcript|ENST00000593699.1|processed_transcript||6/7||||||||||1||HGNC|23405||||||||||||||,G|regulatory_region_variant|MODIFIER|||RegulatoryFeature|ENSR00000981993|promoter_flanking_region|||||||||||||||||||||||||||||
chr10	77850698	rs4746357	A	C	.	.	AC=749;AN=1318;AF=0.44084;CSQ=C|intron_variant|MODIFIER|C10orf11|ENSG00000148655|Transcript|ENST00000372499.1|protein_coding||4/5||||||||||1||HGNC|23405||||||||||||||,C|intron_variant&non_coding_transcript_variant|MODIFIER|C10orf11|ENSG00000148655|Transcript|ENST00000593699.1|processed_transcript||6/7||||||||||1||HGNC|23405||||||||||||||
chr10	77855899	rs7089738	A	C	.	.	AC=361;AN=666;AF=0.48144;CSQ=C|intron_variant|MODIFIER|C10orf11|ENSG00000148655|Transcript|ENST00000372499.1|protein_coding||4/5||||||||||1||HGNC|23405||||||||||||||,C|intron_variant&non_coding_transcript_variant|MODIFIER|C10orf11|ENSG00000148655|Transcript|ENST00000593699.1|processed_transcript||6/7||||||||||1||HGNC|23405||||||||||||||
chr10	77866732	rs7920628	A	G	.	.	AC=693;AN=1320;AF=0.49783;CSQ=G|intron_variant|MODIFIER|C10orf11|ENSG00000148655|Transcript|ENST00000372499.1|protein_coding||4/5||||||||||1||HGNC|23405||||||||||||||,G|intron_variant&non_coding_transcript_variant|MODIFIER|C10orf11|ENSG00000148655|Transcript|ENST00000593699.1|processed_transcript||6/7||||||||||1||HGNC|23405||||||||||||||,G|regulatory_region_variant|MODIFIER|||RegulatoryFeature|ENSR00000981999|open_chromatin_region|||||||||||||||||||||||||||||
chr10	77869761	rs7910498	A	G	.	.	AC=457;AN=1324;AF=0.31557;CSQ=G|intron_variant|MODIFIER|C10orf11|ENSG00000148655|Transcript|ENST00000372499.1|protein_coding||4/5||||||||||1||HGNC|23405||||||||||||||,G|intron_variant&non_coding_transcript_variant|MODIFIER|C10orf11|ENSG00000148655|Transcript|ENST00000593699.1|processed_transcript||6/7||||||||||1||HGNC|23405||||||||||||||
chr10	77879106	rs11001617	A	G	.	.	AC=237;AN=1322;AF=0.19579;CSQ=G|intron_variant|MODIFIER|C10orf11|ENSG00000148655|Transcript|ENST00000372499.1|protein_coding||4/5||||||||||1||HGNC|23405||||||||||||||,G|intron_variant&non_coding_transcript_variant|MODIFIER|C10orf11|ENSG00000148655|Transcript|ENST00000593699.1|processed_transcript||6/7||||||||||1||HGNC|23405||||||||||||||,G|regulatory_region_variant|MODIFIER|||RegulatoryFeature|ENSR00000982001|enhancer|||||||||||||||||||||||||||||
chr10	77881218	rs7908162	A	G	.	.	AC=0;AN=1324;AF=0.00052952;CSQ=G|intron_variant|MODIFIER|C10orf11|ENSG00000148655|Transcript|ENST00000372499.1|protein_coding||4/5||||||||||1||HGNC|23405||||||||||||||,G|intron_variant&non_coding_transcript_variant|MODIFIER|C10orf11|ENSG00000148655|Transcript|ENST00000593699.1|processed_transcript||6/7||||||||||1||HGNC|23405||||||||||||||
chr10	77885337	rs7909516	G	A	.	.	AC=347;AN=1322;AF=0.24015;CSQ=A|intron_variant|MODIFIER|C10orf11|ENSG00000148655|Transcript|ENST00000372499.1|protein_coding||4/5||||||||||1||HGNC|23405||||||||||||||,A|downstream_gene_variant|MODIFIER|AC012047.1|ENSG00000221232|Transcript|ENST00000408305.1|miRNA|||||||||||1672|-1||Clone_based_ensembl_gene|||||||||||||||,A|intron_variant&non_coding_transcript_variant|MODIFIER|C10orf11|ENSG00000148655|Transcript|ENST00000593699.1|processed_transcript||6/7||||||||||1||HGNC|23405||||||||||||||
chr10	77887494	rs717387	A	G	.	.	AC=740;AN=1322;AF=0.43398;CSQ=G|intron_variant|MODIFIER|C10orf11|ENSG00000148655|Transcript|ENST00000372499.1|protein_coding||4/5||||||||||1||HGNC|23405||||||||||||||,G|upstream_gene_variant|MODIFIER|AC012047.1|ENSG00000221232|Transcript|ENST00000408305.1|miRNA|||||||||||425|-1||Clone_based_ensembl_gene|||||||||||||||,G|intron_variant&non_coding_transcript_variant|MODIFIER|C10orf11|ENSG00000148655|Transcript|ENST00000593699.1|processed_transcript||6/7||||||||||1||HGNC|23405||||||||||||||,G|regulatory_region_variant|MODIFIER|||RegulatoryFeature|ENSR00000982004|promoter_flanking_region|||||||||||||||||||||||||||||
chr10	77901480	rs7077442	A	G	.	.	AC=842;AN=1324;AF=0.37207;CSQ=G|intron_variant|MODIFIER|C10orf11|ENSG00000148655|Transcript|ENST00000372499.1|protein_coding||4/5||||||||rs7077442||1||HGNC|23405||||||||||||||,G|intron_variant&non_coding_transcript_variant|MODIFIER|C10orf11|ENSG00000148655|Transcript|ENST00000593699.1|processed_transcript||6/7||||||||rs7077442||1||HGNC|23405||||||||||||||,G|regulatory_region_variant|MODIFIER|||RegulatoryFeature|ENSR00000982008|promoter_flanking_region||||||||||rs7077442|||||||||||||||||||
chr10	77910502	rs11001638	A	G	.	.	AC=1092;AN=1324;AF=0.19331;CSQ=G|intron_variant|MODIFIER|C10orf11|ENSG00000148655|Transcript|ENST00000372499.1|protein_coding||4/5||||||||||1||HGNC|23405||||||||||||||,G|intron_variant&non_coding_transcript_variant|MODIFIER|C10orf11|ENSG00000148655|Transcript|ENST00000593699.1|processed_transcript||6/7||||||||||1||HGNC|23405||||||||||||||
chr10	77911186	rs12412341	A	G	.	.	AC=1190;AN=1324;AF=0.11076;CSQ=G|intron_variant|MODIFIER|C10orf11|ENSG00000148655|Transcript|ENST00000372499.1|protein_coding||4/5||||||||||1||HGNC|23405||||||||||||||,G|intron_variant&non_coding_transcript_variant|MODIFIER|C10orf11|ENSG00000148655|Transcript|ENST00000593699.1|processed_transcript||6/7||||||||||1||HGNC|23405||||||||||||||
chr10	77912416	rs7895997	A	G	.	.	AC=330;AN=892;AF=0.32215;CSQ=G|intron_variant|MODIFIER|C10orf11|ENSG00000148655|Transcript|ENST00000372499.1|protein_coding||4/5||||||||rs7895997||1||HGNC|23405||||||0.4261||||||||,G|intron_variant&non_coding_transcript_variant|MODIFIER|C10orf11|ENSG00000148655|Transcript|ENST00000593699.1|processed_transcript||6/7||||||||rs7895997||1||HGNC|23405||||||0.4261||||||||
chr10	77916959	rs5007655	A	G	.	.	AC=204;AN=1324;AF=0.12566;CSQ=G|intron_variant|MODIFIER|C10orf11|ENSG00000148655|Transcript|ENST00000372499.1|protein_coding||4/5||||||||rs5007655||1||HGNC|23405||||||0.2851||||||||,G|intron_variant&non_coding_transcript_variant|MODIFIER|C10orf11|ENSG00000148655|Transcript|ENST00000593699.1|processed_transcript||6/7||||||||rs5007655||1||HGNC|23405||||||0.2851||||||||
chr10	77922119	rs11001649	A	C	.	.	AC=217;AN=1322;AF=0.16514;CSQ=C|intron_variant|MODIFIER|C10orf11|ENSG00000148655|Transcript|ENST00000372499.1|protein_coding||4/5||||||||rs11001649||1||HGNC|23405||||||0.2161|||1|||||,C|intron_variant&non_coding_transcript_variant|MODIFIER|C10orf11|ENSG00000148655|Transcript|ENST00000593699.1|processed_transcript||6/7||||||||rs11001649||1||HGNC|23405||||||0.2161|||1|||||,C|regulatory_region_variant|MODIFIER|||RegulatoryFeature|ENSR00000982011|enhancer||||||||||rs11001649|||||||||||0.2161|||1|||||
chr10	77936576	rs10458660	A	G	.	.	AC=228;AN=1324;AF=0.17497;CSQ=G|intron_variant|MODIFIER|C10orf11|ENSG00000148655|Transcript|ENST00000372499.1|protein_coding||4/5||||||||rs10458660||1||HGNC|23405||||||0.2790||||||||,G|intron_variant&non_coding_transcript_variant|MODIFIER|C10orf11|ENSG00000148655|Transcript|ENST00000593699.1|processed_transcript||6/7||||||||rs10458660||1||HGNC|23405||||||0.2790||||||||
chr10	77938242	rs4746372	A	G	.	.	AC=999;AN=1324;AF=0.24293;CSQ=G|intron_variant|MODIFIER|C10orf11|ENSG00000148655|Transcript|ENST00000372499.1|protein_coding||4/5||||||||||1||HGNC|23405||||||||||||||,G|intron_variant&non_coding_transcript_variant|MODIFIER|C10orf11|ENSG00000148655|Transcript|ENST00000593699.1|processed_transcript||6/7||||||||||1||HGNC|23405||||||||||||||,G|regulatory_region_variant|MODIFIER|||RegulatoryFeature|ENSR00000982016|promoter_flanking_region|||||||||||||||||||||||||||||
chr10	77946340	rs11816117	G	A	.	.	AC=89;AN=1324;AF=0.065805;CSQ=A|intron_variant|MODIFIER|C10orf11|ENSG00000148655|Transcript|ENST00000372499.1|protein_coding||4/5||||||||||1||HGNC|23405||||||||||||||,A|intron_variant&non_coding_transcript_variant|MODIFIER|C10orf11|ENSG00000148655|Transcript|ENST00000593699.1|processed_transcript||6/7||||||||||1||HGNC|23405||||||||||||||
chr10	77951056	rs16932997	A	C	.	.	AC=223;AN=1322;AF=0.16967;CSQ=C|intron_variant|MODIFIER|C10orf11|ENSG00000148655|Transcript|ENST00000372499.1|protein_coding||4/5||||||||rs16932997||1||HGNC|23405||||||0.2294||||||||,C|intron_variant&non_coding_transcript_variant|MODIFIER|C10orf11|ENSG00000148655|Transcript|ENST00000593699.1|processed_transcript||6/7||||||||rs16932997||1||HGNC|23405||||||0.2294||||||||,C|regulatory_region_variant|MODIFIER|||RegulatoryFeature|ENSR00000982021|enhancer||||||||||rs16932997|||||||||||0.2294||||||||
chr10	77956280	rs754390	A	G	.	.	AC=2;AN=1324;AF=0.0019857;CSQ=G|intron_variant|MODIFIER|C10orf11|ENSG00000148655|Transcript|ENST00000372499.1|protein_coding||4/5||||||||||1||HGNC|23405||||||||||||||,G|intron_variant&non_coding_transcript_variant|MODIFIER|C10orf11|ENSG00000148655|Transcript|ENST00000593699.1|processed_transcript||6/7||||||||||1||HGNC|23405||||||||||||||,G|regulatory_region_variant|MODIFIER|||RegulatoryFeature|ENSR00000982023|enhancer|||||||||||||||||||||||||||||
chr10	77971125	rs10824385	A	G	.	.	AC=241;AN=1324;AF=0.18721;CSQ=G|intron_variant|MODIFIER|C10orf11|ENSG00000148655|Transcript|ENST00000372499.1|protein_coding||4/5||||||||rs10824385||1||HGNC|23405||||||0.3866||||||||,G|intron_variant&non_coding_transcript_variant|MODIFIER|C10orf11|ENSG00000148655|Transcript|ENST00000593699.1|processed_transcript||6/7||||||||rs10824385||1||HGNC|23405||||||0.3866||||||||
chr10	77983649	rs16933074	A	G	.	.	AC=1104;AN=1324;AF=0.16728;CSQ=G|intron_variant|MODIFIER|C10orf11|ENSG00000148655|Transcript|ENST00000372499.1|protein_coding||4/5||||||||||1||HGNC|23405||||||||||||||,G|intron_variant&non_coding_transcript_variant|MODIFIER|C10orf11|ENSG00000148655|Transcript|ENST00000593699.1|processed_transcript||6/7||||||||||1||HGNC|23405||||||||||||||
chr10	78005230	rs1247488	A	G	.	.	AC=519;AN=1324;AF=0.39428;CSQ=G|intron_variant|MODIFIER|C10orf11|ENSG00000148655|Transcript|ENST00000372499.1|protein_coding||4/5||||||||||1||HGNC|23405||||||||||||||,G|upstream_gene_variant|MODIFIER|RN7SL518P|ENSG00000265486|Transcript|ENST00000491887.2|misc_RNA|||||||||||3159|-1||HGNC|46534||||||||||||||,G|intron_variant&non_coding_transcript_variant|MODIFIER|C10orf11|ENSG00000148655|Transcript|ENST00000593699.1|processed_transcript||6/7||||||||||1||HGNC|23405||||||||||||||
chr10	78016427	rs1247479	A	G	.	.	AC=742;AN=1320;AF=0.43841;CSQ=G|downstream_gene_variant|MODIFIER|RNU6-673P|ENSG00000201954|Transcript|ENST00000365084.1|snRNA||||||||||rs1247479|4131|-1||HGNC|47636||||||0.5937||||||||,G|intron_variant|MODIFIER|C10orf11|ENSG00000148655|Transcript|ENST00000372499.1|protein_coding||4/5||||||||rs1247479||1||HGNC|23405||||||0.5937||||||||,G|intron_variant&non_coding_transcript_variant|MODIFIER|C10orf11|ENSG00000148655|Transcript|ENST00000593699.1|processed_transcript||6/7||||||||rs1247479||1||HGNC|23405||||||0.5937||||||||
chr10	78024414	rs1312911	A	G	.	.	AC=493;AN=1324;AF=0.37259;CSQ=G|upstream_gene_variant|MODIFIER|RNU6-673P|ENSG00000201954|Transcript|ENST00000365084.1|snRNA|||||||||||3753|-1||HGNC|47636||||||||||||||,G|intron_variant|MODIFIER|C10orf11|ENSG00000148655|Transcript|ENST00000372499.1|protein_coding||4/5||||||||||1||HGNC|23405||||||||||||||,G|intron_variant&non_coding_transcript_variant|MODIFIER|C10orf11|ENSG00000148655|Transcript|ENST00000593699.1|processed_transcript||6/7||||||||||1||HGNC|23405||||||||||||||
chr10	78028463	rs10762705	A	G	.	.	AC=710;AN=1324;AF=0.46655;CSQ=G|intron_variant|MODIFIER|C10orf11|ENSG00000148655|Transcript|ENST00000372499.1|protein_coding||4/5||||||||||1||HGNC|23405||||||||||||||,G|intron_variant&non_coding_transcript_variant|MODIFIER|C10orf11|ENSG00000148655|Transcript|ENST00000593699.1|processed_transcript||6/7||||||||||1||HGNC|23405||||||||||||||
chr10	78032988	rs11819487	A	G	.	.	AC=719;AN=1324;AF=0.45969;CSQ=G|intron_variant|MODIFIER|C10orf11|ENSG00000148655|Transcript|ENST00000372499.1|protein_coding||4/5||||||||||1||HGNC|23405||||||||||||||,G|intron_variant&non_coding_transcript_variant|MODIFIER|C10orf11|ENSG00000148655|Transcript|ENST00000593699.1|processed_transcript||6/7||||||||||1||HGNC|23405||||||||||||||
chr10	78040993	rs16933163	A	G	.	.	AC=9;AN=1322;AF=0.0089458;CSQ=G|intron_variant|MODIFIER|C10orf11|ENSG00000148655|Transcript|ENST00000372499.1|protein_coding||4/5||||||||rs16933163||1||HGNC|23405||||||0.0903||||||||,G|intron_variant&non_coding_transcript_variant|MODIFIER|C10orf11|ENSG00000148655|Transcript|ENST00000593699.1|processed_transcript||6/7||||||||rs16933163||1||HGNC|23405||||||0.0903||||||||,G|regulatory_region_variant|MODIFIER|||RegulatoryFeature|ENSR00000982051|promoter_flanking_region||||||||||rs16933163|||||||||||0.0903||||||||
chr10	78046050	rs1865644	A	G	.	.	AC=622;AN=1324;AF=0.47357;CSQ=G|intron_variant|MODIFIER|C10orf11|ENSG00000148655|Transcript|ENST00000372499.1|protein_coding||4/5||||||||rs1865644||1||HGNC|23405||||||0.5711||||21252287||||,G|intron_variant&non_coding_transcript_variant|MODIFIER|C10orf11|ENSG00000148655|Transcript|ENST00000593699.1|processed_transcript||6/7||||||||rs1865644||1||HGNC|23405||||||0.5711||||21252287||||
chr10	78070752	rs2579783	A	G	.	.	AC=274;AN=1302;AF=0.19535;CSQ=G|intron_variant|MODIFIER|C10orf11|ENSG00000148655|Transcript|ENST00000372499.1|protein_coding||4/5||||||||||1||HGNC|23405||||||||||||||,G|intron_variant&non_coding_transcript_variant|MODIFIER|C10orf11|ENSG00000148655|Transcript|ENST00000593699.1|processed_transcript||6/7||||||||||1||HGNC|23405||||||||||||||
chr10	78072371	rs10824393	A	C	.	.	AC=1186;AN=1324;AF=0.094715;CSQ=C|intron_variant|MODIFIER|C10orf11|ENSG00000148655|Transcript|ENST00000372499.1|protein_coding||4/5||||||||||1||HGNC|23405||||||||||||||,C|intron_variant&non_coding_transcript_variant|MODIFIER|C10orf11|ENSG00000148655|Transcript|ENST00000593699.1|processed_transcript||6/7||||||||||1||HGNC|23405||||||||||||||,C|regulatory_region_variant|MODIFIER|||RegulatoryFeature|ENSR00000982066|promoter_flanking_region|||||||||||||||||||||||||||||
chr10	78079619	rs2758964	A	G	.	.	AC=1237;AN=1324;AF=0.050991;CSQ=G|intron_variant|MODIFIER|C10orf11|ENSG00000148655|Transcript|ENST00000372499.1|protein_coding||4/5||||||||rs2758964||1||HGNC|23405||||||0.7522||||||||,G|upstream_gene_variant|MODIFIER|C10orf11|ENSG00000148655|Transcript|ENST00000488655.1|processed_transcript||||||||||rs2758964|4540|1||HGNC|23405||||||0.7522||||||||,G|intron_variant|MODIFIER|C10orf11|ENSG00000148655|Transcript|ENST00000496424.2|protein_coding||1/2||||||||rs2758964||1||HGNC|23405||||||0.7522||||||||,G|intron_variant&non_coding_transcript_variant|MODIFIER|C10orf11|ENSG00000148655|Transcript|ENST00000593699.1|processed_transcript||6/7||||||||rs2758964||1||HGNC|23405||||||0.7522||||||||,G|upstream_gene_variant|MODIFIER|C10orf11|ENSG00000148655|Transcript|ENST00000598708.1|processed_transcript||||||||||rs2758964|4540|1||HGNC|23405||||||0.7522||||||||,G|regulatory_region_variant|MODIFIER|||RegulatoryFeature|ENSR00000030194|open_chromatin_region||||||||||rs2758964|||||||||||0.7522||||||||
chr10	78084407	rs1040936	A	G	.	.	AC=62;AN=1324;AF=0.051849;CSQ=G|intron_variant|MODIFIER|C10orf11|ENSG00000148655|Transcript|ENST00000372499.1|protein_coding||5/5||||||||rs1040936||1||HGNC|23405||||||0.1955||||||||,G|intron_variant&non_coding_transcript_variant|MODIFIER|C10orf11|ENSG00000148655|Transcript|ENST00000488655.1|processed_transcript||1/2||||||||rs1040936||1||HGNC|23405||||||0.1955||||||||,G|intron_variant|MODIFIER|C10orf11|ENSG00000148655|Transcript|ENST00000496424.2|protein_coding||2/2||||||||rs1040936||1||HGNC|23405||||||0.1955||||||||,G|intron_variant&non_coding_transcript_variant|MODIFIER|C10orf11|ENSG00000148655|Transcript|ENST00000593699.1|processed_transcript||7/7||||||||rs1040936||1||HGNC|23405||||||0.1955||||||||,G|intron_variant&non_coding_transcript_variant|MODIFIER|C10orf11|ENSG00000148655|Transcript|ENST00000598708.1|processed_transcript||1/2||||||||rs1040936||1||HGNC|23405||||||0.1955||||||||,G|regulatory_region_variant|MODIFIER|||RegulatoryFeature|ENSR00000030195|open_chromatin_region||||||||||rs1040936|||||||||||0.1955||||||||
chr10	78099498	rs4604815	G	A	.	.	AC=212;AN=1324;AF=0.15045;CSQ=A|intron_variant|MODIFIER|C10orf11|ENSG00000148655|Transcript|ENST00000372499.1|protein_coding||5/5||||||||||1||HGNC|23405||||||||||||||,A|intron_variant&non_coding_transcript_variant|MODIFIER|C10orf11|ENSG00000148655|Transcript|ENST00000488655.1|processed_transcript||1/2||||||||||1||HGNC|23405||||||||||||||,A|intron_variant|MODIFIER|C10orf11|ENSG00000148655|Transcript|ENST00000496424.2|protein_coding||2/2||||||||||1||HGNC|23405||||||||||||||,A|intron_variant&non_coding_transcript_variant|MODIFIER|C10orf11|ENSG00000148655|Transcript|ENST00000593699.1|processed_transcript||7/7||||||||||1||HGNC|23405||||||||||||||,A|intron_variant&non_coding_transcript_variant|MODIFIER|C10orf11|ENSG00000148655|Transcript|ENST00000598708.1|processed_transcript||1/2||||||||||1||HGNC|23405||||||||||||||
chr10	78106937	rs17450685	G	A	.	.	AC=504;AN=1322;AF=0.34207;CSQ=A|intron_variant|MODIFIER|C10orf11|ENSG00000148655|Transcript|ENST00000372499.1|protein_coding||5/5||||||||||1||HGNC|23405||||||||||||||,A|intron_variant&non_coding_transcript_variant|MODIFIER|C10orf11|ENSG00000148655|Transcript|ENST00000488655.1|processed_transcript||2/2||||||||||1||HGNC|23405||||||||||||||,A|intron_variant|MODIFIER|C10orf11|ENSG00000148655|Transcript|ENST00000496424.2|protein_coding||2/2||||||||||1||HGNC|23405||||||||||||||,A|intron_variant&non_coding_transcript_variant|MODIFIER|C10orf11|ENSG00000148655|Transcript|ENST00000593699.1|processed_transcript||7/7||||||||||1||HGNC|23405||||||||||||||,A|intron_variant&non_coding_transcript_variant|MODIFIER|C10orf11|ENSG00000148655|Transcript|ENST00000598708.1|processed_transcript||1/2||||||||||1||HGNC|23405||||||||||||||
chr10	78109971	rs7900522	G	A	.	.	AC=84;AN=1324;AF=0.049722;CSQ=A|intron_variant|MODIFIER|C10orf11|ENSG00000148655|Transcript|ENST00000372499.1|protein_coding||5/5||||||||||1||HGNC|23405||||||||||||||,A|intron_variant&non_coding_transcript_variant|MODIFIER|C10orf11|ENSG00000148655|Transcript|ENST00000488655.1|processed_transcript||2/2||||||||||1||HGNC|23405||||||||||||||,A|intron_variant|MODIFIER|C10orf11|ENSG00000148655|Transcript|ENST00000496424.2|protein_coding||2/2||||||||||1||HGNC|23405||||||||||||||,A|intron_variant&non_coding_transcript_variant|MODIFIER|C10orf11|ENSG00000148655|Transcript|ENST00000593699.1|processed_transcript||7/7||||||||||1||HGNC|23405||||||||||||||,A|intron_variant&non_coding_transcript_variant|MODIFIER|C10orf11|ENSG00000148655|Transcript|ENST00000598708.1|processed_transcript||1/2||||||||||1||HGNC|23405||||||||||||||
chr10	78143825	rs6480813	A	G	.	.	AC=235;AN=1324;AF=0.16909;CSQ=G|intron_variant|MODIFIER|C10orf11|ENSG00000148655|Transcript|ENST00000372499.1|protein_coding||5/5||||||||||1||HGNC|23405||||||||||||||,G|intron_variant&non_coding_transcript_variant|MODIFIER|C10orf11|ENSG00000148655|Transcript|ENST00000488655.1|processed_transcript||2/2||||||||||1||HGNC|23405||||||||||||||,G|intron_variant|MODIFIER|C10orf11|ENSG00000148655|Transcript|ENST00000496424.2|protein_coding||2/2||||||||||1||HGNC|23405||||||||||||||,G|intron_variant&non_coding_transcript_variant|MODIFIER|C10orf11|ENSG00000148655|Transcript|ENST00000593699.1|processed_transcript||7/7||||||||||1||HGNC|23405||||||||||||||,G|intron_variant&non_coding_transcript_variant|MODIFIER|C10orf11|ENSG00000148655|Transcript|ENST00000598708.1|processed_transcript||1/2||||||||||1||HGNC|23405||||||||||||||
chr10	78149043	rs7909650	A	G	.	.	AC=1265;AN=1324;AF=0.034508;CSQ=G|intron_variant|MODIFIER|C10orf11|ENSG00000148655|Transcript|ENST00000372499.1|protein_coding||5/5||||||||rs7909650||1||HGNC|23405||||||0.7816||||||||,G|intron_variant&non_coding_transcript_variant|MODIFIER|C10orf11|ENSG00000148655|Transcript|ENST00000488655.1|processed_transcript||2/2||||||||rs7909650||1||HGNC|23405||||||0.7816||||||||,G|intron_variant|MODIFIER|C10orf11|ENSG00000148655|Transcript|ENST00000496424.2|protein_coding||2/2||||||||rs7909650||1||HGNC|23405||||||0.7816||||||||,G|intron_variant&non_coding_transcript_variant|MODIFIER|C10orf11|ENSG00000148655|Transcript|ENST00000593699.1|processed_transcript||7/7||||||||rs7909650||1||HGNC|23405||||||0.7816||||||||,G|intron_variant&non_coding_transcript_variant|MODIFIER|C10orf11|ENSG00000148655|Transcript|ENST00000598708.1|processed_transcript||1/2||||||||rs7909650||1||HGNC|23405||||||0.7816||||||||
chr10	78184816	rs1907348	A	G	.	.	AC=641;AN=1324;AF=0.48407;CSQ=G|intron_variant|MODIFIER|C10orf11|ENSG00000148655|Transcript|ENST00000372499.1|protein_coding||5/5||||||||rs1907348||1||HGNC|23405||||||0.3928||||||||,G|intron_variant&non_coding_transcript_variant|MODIFIER|C10orf11|ENSG00000148655|Transcript|ENST00000468134.1|processed_transcript||1/1||||||||rs1907348||1||HGNC|23405||||||0.3928||||||||,G|intron_variant&non_coding_transcript_variant|MODIFIER|C10orf11|ENSG00000148655|Transcript|ENST00000483375.1|processed_transcript||1/1||||||||rs1907348||1||HGNC|23405||||||0.3928||||||||,G|intron_variant&non_coding_transcript_variant|MODIFIER|C10orf11|ENSG00000148655|Transcript|ENST00000488655.1|processed_transcript||2/2||||||||rs1907348||1||HGNC|23405||||||0.3928||||||||,G|intron_variant&non_coding_transcript_variant|MODIFIER|C10orf11|ENSG00000148655|Transcript|ENST00000488759.1|processed_transcript||1/2||||||||rs1907348||1||HGNC|23405||||||0.3928||||||||,G|intron_variant|MODIFIER|C10orf11|ENSG00000148655|Transcript|ENST00000496424.2|protein_coding||2/2||||||||rs1907348||1||HGNC|23405||||||0.3928||||||||,G|intron_variant&non_coding_transcript_variant|MODIFIER|C10orf11|ENSG00000148655|Transcript|ENST00000593699.1|processed_transcript||7/7||||||||rs1907348||1||HGNC|23405||||||0.3928||||||||,G|intron_variant&non_coding_transcript_variant|MODIFIER|C10orf11|ENSG00000148655|Transcript|ENST00000596228.1|processed_transcript||2/2||||||||rs1907348||1||HGNC|23405||||||0.3928||||||||,G|intron_variant&non_coding_transcript_variant|MODIFIER|C10orf11|ENSG00000148655|Transcript|ENST00000597823.1|processed_transcript||2/2||||||||rs1907348||1||HGNC|23405||||||0.3928||||||||,G|intron_variant&non_coding_transcript_variant|MODIFIER|C10orf11|ENSG00000148655|Transcript|ENST00000598708.1|processed_transcript||1/2||||||||rs1907348||1||HGNC|23405||||||0.3928||||||||
chr10	78190980	rs4746393	G	A	.	.	AC=91;AN=1324;AF=0.066031;CSQ=A|intron_variant|MODIFIER|C10orf11|ENSG00000148655|Transcript|ENST00000372499.1|protein_coding||5/5||||||||||1||HGNC|23405||||||||||||||,A|intron_variant&non_coding_transcript_variant|MODIFIER|C10orf11|ENSG00000148655|Transcript|ENST00000468134.1|processed_transcript||1/1||||||||||1||HGNC|23405||||||||||||||,A|intron_variant&non_coding_transcript_variant|MODIFIER|C10orf11|ENSG00000148655|Transcript|ENST00000483375.1|processed_transcript||1/1||||||||||1||HGNC|23405||||||||||||||,A|intron_variant&non_coding_transcript_variant|MODIFIER|C10orf11|ENSG00000148655|Transcript|ENST00000488655.1|processed_transcript||2/2||||||||||1||HGNC|23405||||||||||||||,A|intron_variant&non_coding_transcript_variant|MODIFIER|C10orf11|ENSG00000148655|Transcript|ENST00000488759.1|processed_transcript||1/2||||||||||1||HGNC|23405||||||||||||||,A|intron_variant|MODIFIER|C10orf11|ENSG00000148655|Transcript|ENST00000496424.2|protein_coding||2/2||||||||||1||HGNC|23405||||||||||||||,A|intron_variant&non_coding_transcript_variant|MODIFIER|C10orf11|ENSG00000148655|Transcript|ENST00000593699.1|processed_transcript||7/7||||||||||1||HGNC|23405||||||||||||||,A|intron_variant&non_coding_transcript_variant|MODIFIER|C10orf11|ENSG00000148655|Transcript|ENST00000596228.1|processed_transcript||2/2||||||||||1||HGNC|23405||||||||||||||,A|intron_variant&non_coding_transcript_variant|MODIFIER|C10orf11|ENSG00000148655|Transcript|ENST00000597823.1|processed_transcript||2/2||||||||||1||HGNC|23405||||||||||||||,A|intron_variant&non_coding_transcript_variant|MODIFIER|C10orf11|ENSG00000148655|Transcript|ENST00000598708.1|processed_transcript||1/2||||||||||1||HGNC|23405||||||||||||||
chr10	78206830	rs7923619	A	G	.	.	AC=1302;AN=1322;AF=0.0060814;CSQ=G|intron_variant|MODIFIER|C10orf11|ENSG00000148655|Transcript|ENST00000372499.1|protein_coding||5/5||||||||rs7923619||1||HGNC|23405||||||||||||||,G|intron_variant&non_coding_transcript_variant|MODIFIER|C10orf11|ENSG00000148655|Transcript|ENST00000468134.1|processed_transcript||1/1||||||||rs7923619||1||HGNC|23405||||||||||||||,G|intron_variant&non_coding_transcript_variant|MODIFIER|C10orf11|ENSG00000148655|Transcript|ENST00000483375.1|processed_transcript||1/1||||||||rs7923619||1||HGNC|23405||||||||||||||,G|intron_variant&non_coding_transcript_variant|MODIFIER|C10orf11|ENSG00000148655|Transcript|ENST00000488655.1|processed_transcript||2/2||||||||rs7923619||1||HGNC|23405||||||||||||||,G|intron_variant&non_coding_transcript_variant|MODIFIER|C10orf11|ENSG00000148655|Transcript|ENST00000488759.1|processed_transcript||2/2||||||||rs7923619||1||HGNC|23405||||||||||||||,G|intron_variant|MODIFIER|C10orf11|ENSG00000148655|Transcript|ENST00000496424.2|protein_coding||2/2||||||||rs7923619||1||HGNC|23405||||||||||||||,G|intron_variant&non_coding_transcript_variant|MODIFIER|C10orf11|ENSG00000148655|Transcript|ENST00000593699.1|processed_transcript||7/7||||||||rs7923619||1||HGNC|23405||||||||||||||,G|intron_variant&non_coding_transcript_variant|MODIFIER|C10orf11|ENSG00000148655|Transcript|ENST00000596228.1|processed_transcript||2/2||||||||rs7923619||1||HGNC|23405||||||||||||||,G|intron_variant&non_coding_transcript_variant|MODIFIER|C10orf11|ENSG00000148655|Transcript|ENST00000597823.1|processed_transcript||2/2||||||||rs7923619||1||HGNC|23405||||||||||||||,G|intron_variant&non_coding_transcript_variant|MODIFIER|C10orf11|ENSG00000148655|Transcript|ENST00000598708.1|processed_transcript||1/2||||||||rs7923619||1||HGNC|23405||||||||||||||,G|regulatory_region_variant|MODIFIER|||RegulatoryFeature|ENSR00000982105|CTCF_binding_site||||||||||rs7923619|||||||||||||||||||
chr10	78209331	rs4746395	G	A	.	.	AC=463;AN=1324;AF=0.34171;CSQ=A|intron_variant|MODIFIER|C10orf11|ENSG00000148655|Transcript|ENST00000372499.1|protein_coding||5/5||||||||||1||HGNC|23405||||||||||||||,A|intron_variant&non_coding_transcript_variant|MODIFIER|C10orf11|ENSG00000148655|Transcript|ENST00000468134.1|processed_transcript||1/1||||||||||1||HGNC|23405||||||||||||||,A|intron_variant&non_coding_transcript_variant|MODIFIER|C10orf11|ENSG00000148655|Transcript|ENST00000483375.1|processed_transcript||1/1||||||||||1||HGNC|23405||||||||||||||,A|intron_variant&non_coding_transcript_variant|MODIFIER|C10orf11|ENSG00000148655|Transcript|ENST00000488655.1|processed_transcript||2/2||||||||||1||HGNC|23405||||||||||||||,A|intron_variant&non_coding_transcript_variant|MODIFIER|C10orf11|ENSG00000148655|Transcript|ENST00000488759.1|processed_transcript||2/2||||||||||1||HGNC|23405||||||||||||||,A|intron_variant|MODIFIER|C10orf11|ENSG00000148655|Transcript|ENST00000496424.2|protein_coding||2/2||||||||||1||HGNC|23405||||||||||||||,A|intron_variant&non_coding_transcript_variant|MODIFIER|C10orf11|ENSG00000148655|Transcript|ENST00000593699.1|processed_transcript||7/7||||||||||1||HGNC|23405||||||||||||||,A|intron_variant&non_coding_transcript_variant|MODIFIER|C10orf11|ENSG00000148655|Transcript|ENST00000596228.1|processed_transcript||2/2||||||||||1||HGNC|23405||||||||||||||,A|intron_variant&non_coding_transcript_variant|MODIFIER|C10orf11|ENSG00000148655|Transcript|ENST00000597823.1|processed_transcript||2/2||||||||||1||HGNC|23405||||||||||||||,A|intron_variant&non_coding_transcript_variant|MODIFIER|C10orf11|ENSG00000148655|Transcript|ENST00000598708.1|processed_transcript||1/2||||||||||1||HGNC|23405||||||||||||||
chr10	78216814	rs4745816	A	G	.	.	AC=632;AN=1324;AF=0.4773;CSQ=G|intron_variant|MODIFIER|C10orf11|ENSG00000148655|Transcript|ENST00000372499.1|protein_coding||5/5||||||||rs4745816||1||HGNC|23405||||||0.3814||||||||,G|intron_variant&non_coding_transcript_variant|MODIFIER|C10orf11|ENSG00000148655|Transcript|ENST00000468134.1|processed_transcript||1/1||||||||rs4745816||1||HGNC|23405||||||0.3814||||||||,G|intron_variant&non_coding_transcript_variant|MODIFIER|C10orf11|ENSG00000148655|Transcript|ENST00000483375.1|processed_transcript||1/1||||||||rs4745816||1||HGNC|23405||||||0.3814||||||||,G|intron_variant&non_coding_transcript_variant|MODIFIER|C10orf11|ENSG00000148655|Transcript|ENST00000488655.1|processed_transcript||2/2||||||||rs4745816||1||HGNC|23405||||||0.3814||||||||,G|intron_variant&non_coding_transcript_variant|MODIFIER|C10orf11|ENSG00000148655|Transcript|ENST00000488759.1|processed_transcript||2/2||||||||rs4745816||1||HGNC|23405||||||0.3814||||||||,G|intron_variant|MODIFIER|C10orf11|ENSG00000148655|Transcript|ENST00000496424.2|protein_coding||2/2||||||||rs4745816||1||HGNC|23405||||||0.3814||||||||,G|intron_variant&non_coding_transcript_variant|MODIFIER|C10orf11|ENSG00000148655|Transcript|ENST00000593699.1|processed_transcript||7/7||||||||rs4745816||1||HGNC|23405||||||0.3814||||||||,G|intron_variant&non_coding_transcript_variant|MODIFIER|C10orf11|ENSG00000148655|Transcript|ENST00000596228.1|processed_transcript||2/2||||||||rs4745816||1||HGNC|23405||||||0.3814||||||||,G|intron_variant&non_coding_transcript_variant|MODIFIER|C10orf11|ENSG00000148655|Transcript|ENST00000597823.1|processed_transcript||2/2||||||||rs4745816||1||HGNC|23405||||||0.3814||||||||,G|intron_variant&non_coding_transcript_variant|MODIFIER|C10orf11|ENSG00000148655|Transcript|ENST00000598708.1|processed_transcript||1/2||||||||rs4745816||1||HGNC|23405||||||0.3814||||||||
chr10	78218060	rs1873468	A	G	.	.	AC=132;AN=672;AF=0.20226;CSQ=G|intron_variant|MODIFIER|C10orf11|ENSG00000148655|Transcript|ENST00000372499.1|protein_coding||5/5||||||||||1||HGNC|23405||||||||||||||,G|intron_variant&non_coding_transcript_variant|MODIFIER|C10orf11|ENSG00000148655|Transcript|ENST00000468134.1|processed_transcript||1/1||||||||||1||HGNC|23405||||||||||||||,G|intron_variant&non_coding_transcript_variant|MODIFIER|C10orf11|ENSG00000148655|Transcript|ENST00000483375.1|processed_transcript||1/1||||||||||1||HGNC|23405||||||||||||||,G|intron_variant&non_coding_transcript_variant|MODIFIER|C10orf11|ENSG00000148655|Transcript|ENST00000488655.1|processed_transcript||2/2||||||||||1||HGNC|23405||||||||||||||,G|intron_variant&non_coding_transcript_variant|MODIFIER|C10orf11|ENSG00000148655|Transcript|ENST00000488759.1|processed_transcript||2/2||||||||||1||HGNC|23405||||||||||||||,G|intron_variant|MODIFIER|C10orf11|ENSG00000148655|Transcript|ENST00000496424.2|protein_coding||2/2||||||||||1||HGNC|23405||||||||||||||,G|intron_variant&non_coding_transcript_variant|MODIFIER|C10orf11|ENSG00000148655|Transcript|ENST00000593699.1|processed_transcript||7/7||||||||||1||HGNC|23405||||||||||||||,G|intron_variant&non_coding_transcript_variant|MODIFIER|C10orf11|ENSG00000148655|Transcript|ENST00000596228.1|processed_transcript||2/2||||||||||1||HGNC|23405||||||||||||||,G|intron_variant&non_coding_transcript_variant|MODIFIER|C10orf11|ENSG00000148655|Transcript|ENST00000597823.1|processed_transcript||2/2||||||||||1||HGNC|23405||||||||||||||,G|intron_variant&non_coding_transcript_variant|MODIFIER|C10orf11|ENSG00000148655|Transcript|ENST00000598708.1|processed_transcript||1/2||||||||||1||HGNC|23405||||||||||||||
chr10	78243652	rs2579724	A	G	.	.	AC=257;AN=1320;AF=0.19791;CSQ=G|intron_variant|MODIFIER|C10orf11|ENSG00000148655|Transcript|ENST00000372499.1|protein_coding||5/5||||||||||1||HGNC|23405||||||||||||||,G|intron_variant&non_coding_transcript_variant|MODIFIER|C10orf11|ENSG00000148655|Transcript|ENST00000468134.1|processed_transcript||1/1||||||||||1||HGNC|23405||||||||||||||,G|intron_variant&non_coding_transcript_variant|MODIFIER|C10orf11|ENSG00000148655|Transcript|ENST00000483375.1|processed_transcript||1/1||||||||||1||HGNC|23405||||||||||||||,G|intron_variant&non_coding_transcript_variant|MODIFIER|C10orf11|ENSG00000148655|Transcript|ENST00000488655.1|processed_transcript||2/2||||||||||1||HGNC|23405||||||||||||||,G|intron_variant&non_coding_transcript_variant|MODIFIER|C10orf11|ENSG00000148655|Transcript|ENST00000488759.1|processed_transcript||2/2||||||||||1||HGNC|23405||||||||||||||,G|intron_variant&non_coding_transcript_variant|MODIFIER|C10orf11|ENSG00000148655|Transcript|ENST00000493194.2|processed_transcript||1/1||||||||||1||HGNC|23405||||||||||||||,G|intron_variant|MODIFIER|C10orf11|ENSG00000148655|Transcript|ENST00000496424.2|protein_coding||2/2||||||||||1||HGNC|23405||||||||||||||,G|intron_variant&non_coding_transcript_variant|MODIFIER|C10orf11|ENSG00000148655|Transcript|ENST00000593699.1|processed_transcript||7/7||||||||||1||HGNC|23405||||||||||||||,G|intron_variant&non_coding_transcript_variant|MODIFIER|C10orf11|ENSG00000148655|Transcript|ENST00000595936.1|processed_transcript||1/2||||||||||1||HGNC|23405||||||||||||||,G|intron_variant&non_coding_transcript_variant|MODIFIER|C10orf11|ENSG00000148655|Transcript|ENST00000596228.1|processed_transcript||2/2||||||||||1||HGNC|23405||||||||||||||,G|intron_variant&non_coding_transcript_variant|MODIFIER|C10orf11|ENSG00000148655|Transcript|ENST00000597823.1|processed_transcript||2/2||||||||||1||HGNC|23405||||||||||||||,G|intron_variant&non_coding_transcript_variant|MODIFIER|C10orf11|ENSG00000148655|Transcript|ENST00000598708.1|processed_transcript||1/2||||||||||1||HGNC|23405||||||||||||||
chr10	78246092	rs2579723	A	G	.	.	AC=608;AN=1322;AF=0.46469;CSQ=G|intron_variant|MODIFIER|C10orf11|ENSG00000148655|Transcript|ENST00000372499.1|protein_coding||5/5||||||||rs2579723||1||HGNC|23405||||||0.3159||||||||,G|intron_variant&non_coding_transcript_variant|MODIFIER|C10orf11|ENSG00000148655|Transcript|ENST00000468134.1|processed_transcript||1/1||||||||rs2579723||1||HGNC|23405||||||0.3159||||||||,G|intron_variant&non_coding_transcript_variant|MODIFIER|C10orf11|ENSG00000148655|Transcript|ENST00000483375.1|processed_transcript||1/1||||||||rs2579723||1||HGNC|23405||||||0.3159||||||||,G|intron_variant&non_coding_transcript_variant|MODIFIER|C10orf11|ENSG00000148655|Transcript|ENST00000488655.1|processed_transcript||2/2||||||||rs2579723||1||HGNC|23405||||||0.3159||||||||,G|intron_variant&non_coding_transcript_variant|MODIFIER|C10orf11|ENSG00000148655|Transcript|ENST00000488759.1|processed_transcript||2/2||||||||rs2579723||1||HGNC|23405||||||0.3159||||||||,G|intron_variant&non_coding_transcript_variant|MODIFIER|C10orf11|ENSG00000148655|Transcript|ENST00000493194.2|processed_transcript||1/1||||||||rs2579723||1||HGNC|23405||||||0.3159||||||||,G|intron_variant|MODIFIER|C10orf11|ENSG00000148655|Transcript|ENST00000496424.2|protein_coding||2/2||||||||rs2579723||1||HGNC|23405||||||0.3159||||||||,G|intron_variant&non_coding_transcript_variant|MODIFIER|C10orf11|ENSG00000148655|Transcript|ENST00000593699.1|processed_transcript||7/7||||||||rs2579723||1||HGNC|23405||||||0.3159||||||||,G|intron_variant&non_coding_transcript_variant|MODIFIER|C10orf11|ENSG00000148655|Transcript|ENST00000595936.1|processed_transcript||1/2||||||||rs2579723||1||HGNC|23405||||||0.3159||||||||,G|intron_variant&non_coding_transcript_variant|MODIFIER|C10orf11|ENSG00000148655|Transcript|ENST00000596228.1|processed_transcript||2/2||||||||rs2579723||1||HGNC|23405||||||0.3159||||||||,G|intron_variant&non_coding_transcript_variant|MODIFIER|C10orf11|ENSG00000148655|Transcript|ENST00000597823.1|processed_transcript||2/2||||||||rs2579723||1||HGNC|23405||||||0.3159||||||||,G|intron_variant&non_coding_transcript_variant|MODIFIER|C10orf11|ENSG00000148655|Transcript|ENST00000598708.1|processed_transcript||1/2||||||||rs2579723||1||HGNC|23405||||||0.3159||||||||
chr10	78273721	rs2637248	A	G	.	.	AC=1148;AN=1324;AF=0.14529;CSQ=G|intron_variant|MODIFIER|C10orf11|ENSG00000148655|Transcript|ENST00000372499.1|protein_coding||5/5||||||||rs2637248||1||HGNC|23405||||||||||||||,G|intron_variant&non_coding_transcript_variant|MODIFIER|C10orf11|ENSG00000148655|Transcript|ENST00000468134.1|processed_transcript||1/1||||||||rs2637248||1||HGNC|23405||||||||||||||,G|intron_variant&non_coding_transcript_variant|MODIFIER|C10orf11|ENSG00000148655|Transcript|ENST00000483375.1|processed_transcript||1/1||||||||rs2637248||1||HGNC|23405||||||||||||||,G|intron_variant&non_coding_transcript_variant|MODIFIER|C10orf11|ENSG00000148655|Transcript|ENST00000488655.1|processed_transcript||2/2||||||||rs2637248||1||HGNC|23405||||||||||||||,G|intron_variant&non_coding_transcript_variant|MODIFIER|C10orf11|ENSG00000148655|Transcript|ENST00000488759.1|processed_transcript||2/2||||||||rs2637248||1||HGNC|23405||||||||||||||,G|intron_variant&non_coding_transcript_variant|MODIFIER|C10orf11|ENSG00000148655|Transcript|ENST00000493194.2|processed_transcript||1/1||||||||rs2637248||1||HGNC|23405||||||||||||||,G|intron_variant|MODIFIER|C10orf11|ENSG00000148655|Transcript|ENST00000496424.2|protein_coding||2/2||||||||rs2637248||1||HGNC|23405||||||||||||||,G|intron_variant&non_coding_transcript_variant|MODIFIER|C10orf11|ENSG00000148655|Transcript|ENST00000593699.1|processed_transcript||7/7||||||||rs2637248||1||HGNC|23405||||||||||||||,G|intron_variant&non_coding_transcript_variant|MODIFIER|C10orf11|ENSG00000148655|Transcript|ENST00000595936.1|processed_transcript||1/2||||||||rs2637248||1||HGNC|23405||||||||||||||,G|intron_variant&non_coding_transcript_variant|MODIFIER|C10orf11|ENSG00000148655|Transcript|ENST00000596228.1|processed_transcript||2/2||||||||rs2637248||1||HGNC|23405||||||||||||||,G|intron_variant&non_coding_transcript_variant|MODIFIER|C10orf11|ENSG00000148655|Transcript|ENST00000597823.1|processed_transcript||2/2||||||||rs2637248||1||HGNC|23405||||||||||||||,G|intron_variant&non_coding_transcript_variant|MODIFIER|C10orf11|ENSG00000148655|Transcript|ENST00000598708.1|processed_transcript||1/2||||||||rs2637248||1||HGNC|23405||||||||||||||
chr10	78282541	rs2579739	A	G	.	.	AC=770;AN=1324;AF=0.4257;CSQ=G|intron_variant|MODIFIER|C10orf11|ENSG00000148655|Transcript|ENST00000372499.1|protein_coding||5/5||||||||||1||HGNC|23405||||||||||||||,G|intron_variant&non_coding_transcript_variant|MODIFIER|C10orf11|ENSG00000148655|Transcript|ENST00000468134.1|processed_transcript||1/1||||||||||1||HGNC|23405||||||||||||||,G|intron_variant&non_coding_transcript_variant|MODIFIER|C10orf11|ENSG00000148655|Transcript|ENST00000483375.1|processed_transcript||1/1||||||||||1||HGNC|23405||||||||||||||,G|intron_variant&non_coding_transcript_variant|MODIFIER|C10orf11|ENSG00000148655|Transcript|ENST00000488655.1|processed_transcript||2/2||||||||||1||HGNC|23405||||||||||||||,G|intron_variant&non_coding_transcript_variant|MODIFIER|C10orf11|ENSG00000148655|Transcript|ENST00000488759.1|processed_transcript||2/2||||||||||1||HGNC|23405||||||||||||||,G|intron_variant&non_coding_transcript_variant|MODIFIER|C10orf11|ENSG00000148655|Transcript|ENST00000493194.2|processed_transcript||1/1||||||||||1||HGNC|23405||||||||||||||,G|intron_variant|MODIFIER|C10orf11|ENSG00000148655|Transcript|ENST00000496424.2|protein_coding||2/2||||||||||1||HGNC|23405||||||||||||||,G|intron_variant&non_coding_transcript_variant|MODIFIER|C10orf11|ENSG00000148655|Transcript|ENST00000593699.1|processed_transcript||7/7||||||||||1||HGNC|23405||||||||||||||,G|intron_variant&non_coding_transcript_variant|MODIFIER|C10orf11|ENSG00000148655|Transcript|ENST00000595936.1|processed_transcript||1/2||||||||||1||HGNC|23405||||||||||||||,G|intron_variant&non_coding_transcript_variant|MODIFIER|C10orf11|ENSG00000148655|Transcript|ENST00000596228.1|processed_transcript||2/2||||||||||1||HGNC|23405||||||||||||||,G|intron_variant&non_coding_transcript_variant|MODIFIER|C10orf11|ENSG00000148655|Transcript|ENST00000597823.1|processed_transcript||2/2||||||||||1||HGNC|23405||||||||||||||,G|intron_variant&non_coding_transcript_variant|MODIFIER|C10orf11|ENSG00000148655|Transcript|ENST00000598708.1|processed_transcript||1/2||||||||||1||HGNC|23405||||||||||||||
chr10	78289587	rs11001806	A	G	.	.	AC=535;AN=1324;AF=0.3936;CSQ=G|intron_variant|MODIFIER|C10orf11|ENSG00000148655|Transcript|ENST00000372499.1|protein_coding||5/5||||||||rs11001806||1||HGNC|23405||||||0.3211||||||||,G|intron_variant&non_coding_transcript_variant|MODIFIER|C10orf11|ENSG00000148655|Transcript|ENST00000468134.1|processed_transcript||1/1||||||||rs11001806||1||HGNC|23405||||||0.3211||||||||,G|intron_variant&non_coding_transcript_variant|MODIFIER|C10orf11|ENSG00000148655|Transcript|ENST00000483375.1|processed_transcript||1/1||||||||rs11001806||1||HGNC|23405||||||0.3211||||||||,G|intron_variant&non_coding_transcript_variant|MODIFIER|C10orf11|ENSG00000148655|Transcript|ENST00000488655.1|processed_transcript||2/2||||||||rs11001806||1||HGNC|23405||||||0.3211||||||||,G|intron_variant&non_coding_transcript_variant|MODIFIER|C10orf11|ENSG00000148655|Transcript|ENST00000488759.1|processed_transcript||2/2||||||||rs11001806||1||HGNC|23405||||||0.3211||||||||,G|intron_variant&non_coding_transcript_variant|MODIFIER|C10orf11|ENSG00000148655|Transcript|ENST00000493194.2|processed_transcript||1/1||||||||rs11001806||1||HGNC|23405||||||0.3211||||||||,G|intron_variant|MODIFIER|C10orf11|ENSG00000148655|Transcript|ENST00000496424.2|protein_coding||2/2||||||||rs11001806||1||HGNC|23405||||||0.3211||||||||,G|intron_variant&non_coding_transcript_variant|MODIFIER|C10orf11|ENSG00000148655|Transcript|ENST00000593699.1|processed_transcript||7/7||||||||rs11001806||1||HGNC|23405||||||0.3211||||||||,G|intron_variant&non_coding_transcript_variant|MODIFIER|C10orf11|ENSG00000148655|Transcript|ENST00000595936.1|processed_transcript||1/2||||||||rs11001806||1||HGNC|23405||||||0.3211||||||||,G|intron_variant&non_coding_transcript_variant|MODIFIER|C10orf11|ENSG00000148655|Transcript|ENST00000596228.1|processed_transcript||2/2||||||||rs11001806||1||HGNC|23405||||||0.3211||||||||,G|intron_variant&non_coding_transcript_variant|MODIFIER|C10orf11|ENSG00000148655|Transcript|ENST00000597823.1|processed_transcript||2/2||||||||rs11001806||1||HGNC|23405||||||0.3211||||||||,G|intron_variant&non_coding_transcript_variant|MODIFIER|C10orf11|ENSG00000148655|Transcript|ENST00000598708.1|processed_transcript||1/2||||||||rs11001806||1||HGNC|23405||||||0.3211||||||||
chr10	78299227	rs1907310	A	G	.	.	AC=226;AN=1322;AF=0.17614;CSQ=G|intron_variant|MODIFIER|C10orf11|ENSG00000148655|Transcript|ENST00000372499.1|protein_coding||5/5||||||||||1||HGNC|23405||||||||||||||,G|intron_variant&non_coding_transcript_variant|MODIFIER|C10orf11|ENSG00000148655|Transcript|ENST00000468134.1|processed_transcript||1/1||||||||||1||HGNC|23405||||||||||||||,G|intron_variant&non_coding_transcript_variant|MODIFIER|C10orf11|ENSG00000148655|Transcript|ENST00000483375.1|processed_transcript||1/1||||||||||1||HGNC|23405||||||||||||||,G|intron_variant&non_coding_transcript_variant|MODIFIER|C10orf11|ENSG00000148655|Transcript|ENST00000488655.1|processed_transcript||2/2||||||||||1||HGNC|23405||||||||||||||,G|intron_variant&non_coding_transcript_variant|MODIFIER|C10orf11|ENSG00000148655|Transcript|ENST00000488759.1|processed_transcript||2/2||||||||||1||HGNC|23405||||||||||||||,G|intron_variant&non_coding_transcript_variant|MODIFIER|C10orf11|ENSG00000148655|Transcript|ENST00000493194.2|processed_transcript||1/1||||||||||1||HGNC|23405||||||||||||||,G|intron_variant|MODIFIER|C10orf11|ENSG00000148655|Transcript|ENST00000496424.2|protein_coding||2/2||||||||||1||HGNC|23405||||||||||||||,G|intron_variant&non_coding_transcript_variant|MODIFIER|C10orf11|ENSG00000148655|Transcript|ENST00000593699.1|processed_transcript||7/7||||||||||1||HGNC|23405||||||||||||||,G|intron_variant&non_coding_transcript_variant|MODIFIER|C10orf11|ENSG00000148655|Transcript|ENST00000595936.1|processed_transcript||2/2||||||||||1||HGNC|23405||||||||||||||,G|intron_variant&non_coding_transcript_variant|MODIFIER|C10orf11|ENSG00000148655|Transcript|ENST00000596228.1|processed_transcript||2/2||||||||||1||HGNC|23405||||||||||||||,G|intron_variant&non_coding_transcript_variant|MODIFIER|C10orf11|ENSG00000148655|Transcript|ENST00000597823.1|processed_transcript||2/2||||||||||1||HGNC|23405||||||||||||||,G|intron_variant&non_coding_transcript_variant|MODIFIER|C10orf11|ENSG00000148655|Transcript|ENST00000598708.1|processed_transcript||2/2||||||||||1||HGNC|23405||||||||||||||
chr10	78300806	rs2395383	G	A	.	.	AC=428;AN=1324;AF=0.31549;CSQ=A|intron_variant|MODIFIER|C10orf11|ENSG00000148655|Transcript|ENST00000372499.1|protein_coding||5/5||||||||||1||HGNC|23405||||||||||||||,A|intron_variant&non_coding_transcript_variant|MODIFIER|C10orf11|ENSG00000148655|Transcript|ENST00000468134.1|processed_transcript||1/1||||||||||1||HGNC|23405||||||||||||||,A|intron_variant&non_coding_transcript_variant|MODIFIER|C10orf11|ENSG00000148655|Transcript|ENST00000483375.1|processed_transcript||1/1||||||||||1||HGNC|23405||||||||||||||,A|intron_variant&non_coding_transcript_variant|MODIFIER|C10orf11|ENSG00000148655|Transcript|ENST00000488655.1|processed_transcript||2/2||||||||||1||HGNC|23405||||||||||||||,A|intron_variant&non_coding_transcript_variant|MODIFIER|C10orf11|ENSG00000148655|Transcript|ENST00000488759.1|processed_transcript||2/2||||||||||1||HGNC|23405||||||||||||||,A|intron_variant&non_coding_transcript_variant|MODIFIER|C10orf11|ENSG00000148655|Transcript|ENST00000493194.2|processed_transcript||1/1||||||||||1||HGNC|23405||||||||||||||,A|intron_variant|MODIFIER|C10orf11|ENSG00000148655|Transcript|ENST00000496424.2|protein_coding||2/2||||||||||1||HGNC|23405||||||||||||||,A|intron_variant&non_coding_transcript_variant|MODIFIER|C10orf11|ENSG00000148655|Transcript|ENST00000593699.1|processed_transcript||7/7||||||||||1||HGNC|23405||||||||||||||,A|intron_variant&non_coding_transcript_variant|MODIFIER|C10orf11|ENSG00000148655|Transcript|ENST00000595936.1|processed_transcript||2/2||||||||||1||HGNC|23405||||||||||||||,A|intron_variant&non_coding_transcript_variant|MODIFIER|C10orf11|ENSG00000148655|Transcript|ENST00000596228.1|processed_transcript||2/2||||||||||1||HGNC|23405||||||||||||||,A|intron_variant&non_coding_transcript_variant|MODIFIER|C10orf11|ENSG00000148655|Transcript|ENST00000597823.1|processed_transcript||2/2||||||||||1||HGNC|23405||||||||||||||,A|intron_variant&non_coding_transcript_variant|MODIFIER|C10orf11|ENSG00000148655|Transcript|ENST00000598708.1|processed_transcript||2/2||||||||||1||HGNC|23405||||||||||||||
chr10	78310828	rs1907302	G	A	.	.	AC=657;AN=1324;AF=0.49361;CSQ=A|intron_variant|MODIFIER|C10orf11|ENSG00000148655|Transcript|ENST00000372499.1|protein_coding||5/5||||||||||1||HGNC|23405||||||||||||||,A|intron_variant&non_coding_transcript_variant|MODIFIER|C10orf11|ENSG00000148655|Transcript|ENST00000468134.1|processed_transcript||1/1||||||||||1||HGNC|23405||||||||||||||,A|intron_variant&non_coding_transcript_variant|MODIFIER|C10orf11|ENSG00000148655|Transcript|ENST00000483375.1|processed_transcript||1/1||||||||||1||HGNC|23405||||||||||||||,A|intron_variant&non_coding_transcript_variant|MODIFIER|C10orf11|ENSG00000148655|Transcript|ENST00000488655.1|processed_transcript||2/2||||||||||1||HGNC|23405||||||||||||||,A|intron_variant&non_coding_transcript_variant|MODIFIER|C10orf11|ENSG00000148655|Transcript|ENST00000488759.1|processed_transcript||2/2||||||||||1||HGNC|23405||||||||||||||,A|intron_variant&non_coding_transcript_variant|MODIFIER|C10orf11|ENSG00000148655|Transcript|ENST00000493194.2|processed_transcript||1/1||||||||||1||HGNC|23405||||||||||||||,A|intron_variant|MODIFIER|C10orf11|ENSG00000148655|Transcript|ENST00000496424.2|protein_coding||2/2||||||||||1||HGNC|23405||||||||||||||,A|intron_variant&non_coding_transcript_variant|MODIFIER|C10orf11|ENSG00000148655|Transcript|ENST00000593699.1|processed_transcript||7/7||||||||||1||HGNC|23405||||||||||||||,A|intron_variant&non_coding_transcript_variant|MODIFIER|C10orf11|ENSG00000148655|Transcript|ENST00000595936.1|processed_transcript||2/2||||||||||1||HGNC|23405||||||||||||||,A|intron_variant&non_coding_transcript_variant|MODIFIER|C10orf11|ENSG00000148655|Transcript|ENST00000596228.1|processed_transcript||2/2||||||||||1||HGNC|23405||||||||||||||,A|intron_variant&non_coding_transcript_variant|MODIFIER|C10orf11|ENSG00000148655|Transcript|ENST00000597823.1|processed_transcript||2/2||||||||||1||HGNC|23405||||||||||||||,A|intron_variant&non_coding_transcript_variant|MODIFIER|C10orf11|ENSG00000148655|Transcript|ENST00000598708.1|processed_transcript||2/2||||||||||1||HGNC|23405||||||||||||||,A|regulatory_region_variant|MODIFIER|||RegulatoryFeature|ENSR00000982121|enhancer|||||||||||||||||||||||||||||
chr10	78314705	rs2637256	A	G	.	.	AC=58;AN=1320;AF=0.037503;CSQ=G|intron_variant|MODIFIER|C10orf11|ENSG00000148655|Transcript|ENST00000372499.1|protein_coding||5/5||||||||||1||HGNC|23405||||||||||||||,G|intron_variant&non_coding_transcript_variant|MODIFIER|C10orf11|ENSG00000148655|Transcript|ENST00000468134.1|processed_transcript||1/1||||||||||1||HGNC|23405||||||||||||||,G|intron_variant&non_coding_transcript_variant|MODIFIER|C10orf11|ENSG00000148655|Transcript|ENST00000483375.1|processed_transcript||1/1||||||||||1||HGNC|23405||||||||||||||,G|intron_variant&non_coding_transcript_variant|MODIFIER|C10orf11|ENSG00000148655|Transcript|ENST00000488655.1|processed_transcript||2/2||||||||||1||HGNC|23405||||||||||||||,G|intron_variant&non_coding_transcript_variant|MODIFIER|C10orf11|ENSG00000148655|Transcript|ENST00000488759.1|processed_transcript||2/2||||||||||1||HGNC|23405||||||||||||||,G|intron_variant&non_coding_transcript_variant|MODIFIER|C10orf11|ENSG00000148655|Transcript|ENST00000493194.2|processed_transcript||1/1||||||||||1||HGNC|23405||||||||||||||,G|upstream_gene_variant|MODIFIER|C10orf11|ENSG00000148655|Transcript|ENST00000493690.1|processed_transcript|||||||||||1440|1||HGNC|23405||||||||||||||,G|intron_variant|MODIFIER|C10orf11|ENSG00000148655|Transcript|ENST00000496424.2|protein_coding||2/2||||||||||1||HGNC|23405||||||||||||||,G|intron_variant&non_coding_transcript_variant|MODIFIER|C10orf11|ENSG00000148655|Transcript|ENST00000593699.1|processed_transcript||7/7||||||||||1||HGNC|23405||||||||||||||,G|intron_variant&non_coding_transcript_variant|MODIFIER|C10orf11|ENSG00000148655|Transcript|ENST00000595936.1|processed_transcript||2/2||||||||||1||HGNC|23405||||||||||||||,G|intron_variant&non_coding_transcript_variant|MODIFIER|C10orf11|ENSG00000148655|Transcript|ENST00000596228.1|processed_transcript||2/2||||||||||1||HGNC|23405||||||||||||||,G|intron_variant&non_coding_transcript_variant|MODIFIER|C10orf11|ENSG00000148655|Transcript|ENST00000597823.1|processed_transcript||2/2||||||||||1||HGNC|23405||||||||||||||,G|downstream_gene_variant|MODIFIER|RP11-325D15.2|ENSG00000269256|Transcript|ENST00000597938.1|antisense|||||||||||3403|-1||Clone_based_vega_gene|||||||||||||||,G|intron_variant&non_coding_transcript_variant|MODIFIER|C10orf11|ENSG00000148655|Transcript|ENST00000598708.1|processed_transcript||2/2||||||||||1||HGNC|23405||||||||||||||,G|regulatory_region_variant|MODIFIER|||RegulatoryFeature|ENSR00000982122|promoter_flanking_region|||||||||||||||||||||||||||||
chr10	115893434	rs682836	A	G	.	.	AC=660;AN=1324;AF=0.48387;CSQ=G|intron_variant|MODIFIER|C10orf118|ENSG00000165813|Transcript|ENST00000369287.3|protein_coding||10/15||||||||||-1||HGNC|24349||||||||||||||,G|intron_variant|MODIFIER|C10orf118|ENSG00000165813|Transcript|ENST00000428953.1|protein_coding||5/9||||||||||-1|cds_start_NF|HGNC|24349||||||||||||||,G|upstream_gene_variant|MODIFIER|C10orf118|ENSG00000165813|Transcript|ENST00000490661.1|retained_intron|||||||||||1581|-1||HGNC|24349||||||||||||||,G|upstream_gene_variant|MODIFIER|C10orf118|ENSG00000165813|Transcript|ENST00000497592.1|processed_transcript|||||||||||2339|-1||HGNC|24349||||||||||||||,G|intron_variant|MODIFIER|C10orf118|ENSG00000165813|Transcript|ENST00000543782.1|protein_coding||5/9||||||||||-1||HGNC|24349||||||||||||||
chr11	88911122	newrs28940881	A	G	.	.	AC=0;AN=1322;AF=0.00052438;CSQ=G|start_lost|HIGH|TYR|ENSG00000077498|Transcript|ENST00000263321.5|protein_coding|1/5||||503|1|1|M/V|Atg/Gtg|rs28940881&CM941342||1||HGNC|12442||||tolerated(0.07)|possibly_damaging(0.867)||pathogenic||1&1|25741868&7704033||||,G|non_coding_transcript_exon_variant|MODIFIER|TYR|ENSG00000077498|Transcript|ENST00000526139.1|processed_transcript|1/3||||62|||||rs28940881&CM941342||1||HGNC|12442|||||||pathogenic||1&1|25741868&7704033||||
chr11	88911169	exm946762	G	A	.	.	AC=0;AN=1324;AF=0.00052247;CSQ=A|synonymous_variant|LOW|TYR|ENSG00000077498|Transcript|ENST00000263321.5|protein_coding|1/5||||550|48|16|S|tcG/tcA|CD082214&COSM3700162||1||HGNC|12442||||||||0&1|1&1|||||,A|non_coding_transcript_exon_variant|MODIFIER|TYR|ENSG00000077498|Transcript|ENST00000526139.1|processed_transcript|1/3||||109|||||CD082214&COSM3700162||1||HGNC|12442||||||||0&1|1&1|||||
chr11	88911706	newrs147574809	A	G	.	.	AC=1324;AN=1324;AF=0.00052411;CSQ=G|stop_lost|HIGH|TYR|ENSG00000077498|Transcript|ENST00000263321.5|protein_coding|1/5||||1087|585|195|*/W|tgA/tgG|||1||HGNC|12442||||||||||||||,G|non_coding_transcript_exon_variant|MODIFIER|TYR|ENSG00000077498|Transcript|ENST00000526139.1|processed_transcript|1/3||||646|||||||1||HGNC|12442||||||||||||||
chr11	88911728	variant.20567	C	A	.	.	AC=0;AN=1324;AF=0.00026123;CSQ=A|missense_variant|MODERATE|TYR|ENSG00000077498|Transcript|ENST00000263321.5|protein_coding|1/5||||1109|607|203|Q/K|Caa/Aaa|||1||HGNC|12442||||tolerated(0.06)|probably_damaging(0.999)|||||||||,A|non_coding_transcript_exon_variant|MODIFIER|TYR|ENSG00000077498|Transcript|ENST00000526139.1|processed_transcript|1/3||||668|||||||1||HGNC|12442||||||||||||||
chr11	88911756	variant.20568	A	G	.	.	AC=1324;AN=1324;AF=0.00052411;CSQ=G|missense_variant|MODERATE|TYR|ENSG00000077498|Transcript|ENST00000263321.5|protein_coding|1/5||||1137|635|212|K/R|aAa/aGa|CM033051&CM100985||1||HGNC|12442|||||||||1&1|||||,G|non_coding_transcript_exon_variant|MODIFIER|TYR|ENSG00000077498|Transcript|ENST00000526139.1|processed_transcript|1/3||||696|||||CM033051&CM100985||1||HGNC|12442|||||||||1&1|||||
chr11	88911837	newrs36006590	A	G	.	.	AC=1324;AN=1324;AF=0.00052411;CSQ=G|missense_variant|MODERATE|TYR|ENSG00000077498|Transcript|ENST00000263321.5|protein_coding|1/5||||1218|716|239|Q/R|cAg/cGg|CM090092||1||HGNC|12442|||||||||1|||||,G|non_coding_transcript_exon_variant|MODIFIER|TYR|ENSG00000077498|Transcript|ENST00000526139.1|processed_transcript|1/3||||777|||||CM090092||1||HGNC|12442|||||||||1|||||
chr11	88922463	rs12419949	A	G	.	.	AC=1201;AN=1322;AF=0.11308;CSQ=G|intron_variant|MODIFIER|TYR|ENSG00000077498|Transcript|ENST00000263321.5|protein_coding||1/4||||||||||1||HGNC|12442||||||||||||||,G|intron_variant&non_coding_transcript_variant|MODIFIER|TYR|ENSG00000077498|Transcript|ENST00000526139.1|processed_transcript||1/2||||||||||1||HGNC|12442||||||||||||||
chr11	88924382	variant.20574	G	A	.	.	AC=0;AN=1324;AF=0.00052411;CSQ=A|missense_variant|MODERATE|TYR|ENSG00000077498|Transcript|ENST00000263321.5|protein_coding|2/5||||1334|832|278|G/R|Gga/Aga|CM930716&COSM4738536||1||HGNC|12442||||||||0&1|1&1|||||,A|non_coding_transcript_exon_variant|MODIFIER|TYR|ENSG00000077498|Transcript|ENST00000526139.1|processed_transcript|2/3||||893|||||CM930716&COSM4738536||1||HGNC|12442||||||||0&1|1&1|||||
chr11	88924446	newrs61754375	A	G	.	.	AC=1320;AN=1324;AF=0.001311;CSQ=G|missense_variant|MODERATE|TYR|ENSG00000077498|Transcript|ENST00000263321.5|protein_coding|2/5||||1398|896|299|H/R|cAt/cGt|CM920694&COSM5168422||1||HGNC|12442||||||||0&1|1&1|||||,G|non_coding_transcript_exon_variant|MODIFIER|TYR|ENSG00000077498|Transcript|ENST00000526139.1|processed_transcript|2/3||||957|||||CM920694&COSM5168422||1||HGNC|12442||||||||0&1|1&1|||||
chr11	88924463	newrs139893504	A	G	.	.	AC=1318;AN=1318;AF=0.00052493;CSQ=G|missense_variant|MODERATE|TYR|ENSG00000077498|Transcript|ENST00000263321.5|protein_coding|2/5||||1415|913|305|N/D|Aac/Gac|CM042126||1||HGNC|12442|||||||||1|||||,G|non_coding_transcript_exon_variant|MODIFIER|TYR|ENSG00000077498|Transcript|ENST00000526139.1|processed_transcript|2/3||||974|||||CM042126||1||HGNC|12442|||||||||1|||||
chr11	88933250	rs574028	G	A	.	.	AC=625;AN=1320;AF=0.466;CSQ=A|intron_variant|MODIFIER|TYR|ENSG00000077498|Transcript|ENST00000263321.5|protein_coding||2/4||||||||||1||HGNC|12442||||||||||||||,A|intron_variant&non_coding_transcript_variant|MODIFIER|TYR|ENSG00000077498|Transcript|ENST00000526139.1|processed_transcript||2/2||||||||||1||HGNC|12442||||||||||||||,A|regulatory_region_variant|MODIFIER|||RegulatoryFeature|ENSR00001011715|CTCF_binding_site|||||||||||||||||||||||||||||
chr11	88935032	rs12421402	A	G	.	.	AC=110;AN=1316;AF=0.10429;CSQ=G|intron_variant|MODIFIER|TYR|ENSG00000077498|Transcript|ENST00000263321.5|protein_coding||2/4||||||||rs12421402||1||HGNC|12442||||||0.2039||||||||,G|downstream_gene_variant|MODIFIER|TYR|ENSG00000077498|Transcript|ENST00000526139.1|processed_transcript||||||||||rs12421402|1253|1||HGNC|12442||||||0.2039||||||||
chr11	88957961	rs6483006	A	G	.	.	AC=123;AN=1324;AF=0.11438;CSQ=G|intron_variant|MODIFIER|TYR|ENSG00000077498|Transcript|ENST00000263321.5|protein_coding||2/4||||||||rs6483006||1||HGNC|12442||||||0.2298||||||||
chr11	88959428	rs12803764	A	G	.	.	AC=124;AN=1322;AF=0.11821;CSQ=G|intron_variant|MODIFIER|TYR|ENSG00000077498|Transcript|ENST00000263321.5|protein_coding||2/4||||||||||1||HGNC|12442||||||||||||||
chr11	88961018	exm946826	G	A	.	.	AC=0;AN=1324;AF=0.00052301;CSQ=A|missense_variant|MODERATE|TYR|ENSG00000077498|Transcript|ENST00000263321.5|protein_coding|3/5||||1566|1064|355|G/E|gGg/gAg|CM135755&CM942071&COSM290864||1||HGNC|12442||||tolerated(0.24)|possibly_damaging(0.788)|||0&0&1|1&1&1|||||
chr11	88961060	newrs149912348	A	G	.	.	AC=0;AN=1318;AF=0.00026288;CSQ=G|missense_variant|MODERATE|TYR|ENSG00000077498|Transcript|ENST00000263321.5|protein_coding|3/5||||1608|1106|369|Y/C|tAt/tGt|rs149912348&CM033058||1||HGNC|12442||||deleterious(0)|possibly_damaging(0.879)||||0&1|||||
chr11	88969774	rs10765198	A	G	.	.	AC=416;AN=1320;AF=0.28604;CSQ=G|intron_variant|MODIFIER|TYR|ENSG00000077498|Transcript|ENST00000263321.5|protein_coding||3/4||||||||||1||HGNC|12442||||||||||||||
chr11	88976113	rs4396293	A	G	.	.	AC=539;AN=1324;AF=0.39503;CSQ=G|intron_variant|MODIFIER|TYR|ENSG00000077498|Transcript|ENST00000263321.5|protein_coding||3/4||||||||||1||HGNC|12442||||||||||||||
chr11	88982718	rs10741305	A	G	.	.	AC=669;AN=1320;AF=0.47899;CSQ=G|intron_variant|MODIFIER|TYR|ENSG00000077498|Transcript|ENST00000263321.5|protein_coding||3/4||||||||||1||HGNC|12442||||||||||||||
chr11	89005253	rs1847134	A	C	.	.	AC=246;AN=674;AF=0.30428;CSQ=C|intron_variant|MODIFIER|TYR|ENSG00000077498|Transcript|ENST00000263321.5|protein_coding||3/4||||||||rs1847134||1||HGNC|12442||||||0.1995|||1|24270849&24987407&19340012&26870082&20585627&20410501&24980573&27993549&23843775||||
chr11	89017960	var_11_89017960	G	A	.	.	AC=0;AN=1322;AF=0.00052274;CSQ=A|missense_variant|MODERATE|TYR|ENSG00000077498|Transcript|ENST00000263321.5|protein_coding|4/5||||1706|1204|402|G/R|Gga/Aga|CM941348&CM942074&COSM691147||1||HGNC|12442||||||||0&0&1|1&1&1|||||,A|non_coding_transcript_exon_variant|MODIFIER|TYR|ENSG00000077498|Transcript|ENST00000528243.1|processed_transcript|2/3||||202|||||CM941348&CM942074&COSM691147||1||HGNC|12442||||||||0&0&1|1&1&1|||||
chr11	89017965	newrs104894316	C	A	.	.	AC=0;AN=1324;AF=0.00052411;CSQ=A|missense_variant|MODERATE|TYR|ENSG00000077498|Transcript|ENST00000263321.5|protein_coding|4/5||||1711|1209|403|S/R|agC/agA|CM090098&CM920697||1||HGNC|12442|||||||||1&1|||||,A|non_coding_transcript_exon_variant|MODIFIER|TYR|ENSG00000077498|Transcript|ENST00000528243.1|processed_transcript|2/3||||207|||||CM090098&CM920697||1||HGNC|12442|||||||||1&1|||||
chr11	89018011	var_11_89018011	A	G	.	.	AC=1324;AN=1324;AF=0.00052247;CSQ=G|missense_variant|MODERATE|TYR|ENSG00000077498|Transcript|ENST00000263321.5|protein_coding|4/5||||1757|1255|419|R/G|Aga/Gga|CM910386||1||HGNC|12442|||||||||1|||||,G|non_coding_transcript_exon_variant|MODIFIER|TYR|ENSG00000077498|Transcript|ENST00000528243.1|processed_transcript|2/3||||253|||||CM910386||1||HGNC|12442|||||||||1|||||
chr11	89020498	rs16913104	A	G	.	.	AC=47;AN=1320;AF=0.049105;CSQ=G|intron_variant|MODIFIER|TYR|ENSG00000077498|Transcript|ENST00000263321.5|protein_coding||4/4||||||||||1||HGNC|12442||||||||||||||,G|intron_variant&non_coding_transcript_variant|MODIFIER|TYR|ENSG00000077498|Transcript|ENST00000528243.1|processed_transcript||2/2||||||||||1||HGNC|12442||||||||||||||,G|regulatory_region_variant|MODIFIER|||RegulatoryFeature|ENSR00001011726|promoter_flanking_region|||||||||||||||||||||||||||||
chr15	28002059	rs7164752	G	A	.	.	AC=538;AN=1324;AF=0.38429;CSQ=A|intron_variant|MODIFIER|OCA2|ENSG00000104044|Transcript|ENST00000353809.5|protein_coding||22/22||||||||||-1||HGNC|8101||||||||||||||,A|intron_variant|MODIFIER|OCA2|ENSG00000104044|Transcript|ENST00000354638.3|protein_coding||23/23||||||||||-1||HGNC|8101||||||||||||||,A|regulatory_region_variant|MODIFIER|||RegulatoryFeature|ENSR00001083426|CTCF_binding_site|||||||||||||||||||||||||||||
chr15	28011651	rs1498519	C	A	.	.	AC=500;AN=1324;AF=0.40034;CSQ=A|intron_variant|MODIFIER|OCA2|ENSG00000104044|Transcript|ENST00000353809.5|protein_coding||22/22||||||||||-1||HGNC|8101||||||||||||||,A|intron_variant|MODIFIER|OCA2|ENSG00000104044|Transcript|ENST00000354638.3|protein_coding||23/23||||||||||-1||HGNC|8101||||||||||||||
chr15	28013600	rs4778179	A	G	.	.	AC=157;AN=1324;AF=0.13085;CSQ=G|intron_variant|MODIFIER|OCA2|ENSG00000104044|Transcript|ENST00000353809.5|protein_coding||22/22||||||||||-1||HGNC|8101||||||||||||||,G|intron_variant|MODIFIER|OCA2|ENSG00000104044|Transcript|ENST00000354638.3|protein_coding||23/23||||||||||-1||HGNC|8101||||||||||||||
chr15	28021503	rs2279728	G	A	.	.	AC=585;AN=1324;AF=0.4667;CSQ=A|intron_variant|MODIFIER|OCA2|ENSG00000104044|Transcript|ENST00000353809.5|protein_coding||22/22||||||||||-1||HGNC|8101||||||||||||||,A|intron_variant|MODIFIER|OCA2|ENSG00000104044|Transcript|ENST00000354638.3|protein_coding||23/23||||||||||-1||HGNC|8101||||||||||||||,A|intron_variant&non_coding_transcript_variant|MODIFIER|AC090696.2|ENSG00000232394|Transcript|ENST00000419100.1|antisense||1/1||||||||||1||Clone_based_vega_gene|||||||||||||||
chr15	28042432	rs12592159	G	A	.	.	AC=82;AN=1324;AF=0.059619;CSQ=A|intron_variant|MODIFIER|OCA2|ENSG00000104044|Transcript|ENST00000353809.5|protein_coding||22/22||||||||||-1||HGNC|8101||||||||||||||,A|intron_variant|MODIFIER|OCA2|ENSG00000104044|Transcript|ENST00000354638.3|protein_coding||23/23||||||||||-1||HGNC|8101||||||||||||||,A|regulatory_region_variant|MODIFIER|||RegulatoryFeature|ENSR00001083431|enhancer|||||||||||||||||||||||||||||
chr15	28053778	rs6497238	A	G	.	.	AC=481;AN=1324;AF=0.38129;CSQ=G|intron_variant|MODIFIER|OCA2|ENSG00000104044|Transcript|ENST00000353809.5|protein_coding||22/22||||||||||-1||HGNC|8101||||||||||||||,G|intron_variant|MODIFIER|OCA2|ENSG00000104044|Transcript|ENST00000354638.3|protein_coding||23/23||||||||||-1||HGNC|8101||||||||||||||,G|regulatory_region_variant|MODIFIER|||RegulatoryFeature|ENSR00001083432|CTCF_binding_site|||||||||||||||||||||||||||||
chr15	28075150	rs7183532	A	G	.	.	AC=625;AN=676;AF=0.064186;CSQ=G|intron_variant|MODIFIER|OCA2|ENSG00000104044|Transcript|ENST00000353809.5|protein_coding||22/22||||||||||-1||HGNC|8101||||||||||||||,G|intron_variant|MODIFIER|OCA2|ENSG00000104044|Transcript|ENST00000354638.3|protein_coding||23/23||||||||||-1||HGNC|8101||||||||||||||
chr15	28080061	rs4778192	A	G	.	.	AC=596;AN=1322;AF=0.47408;CSQ=G|intron_variant|MODIFIER|OCA2|ENSG00000104044|Transcript|ENST00000353809.5|protein_coding||22/22||||||||||-1||HGNC|8101||||||||||||||,G|intron_variant|MODIFIER|OCA2|ENSG00000104044|Transcript|ENST00000354638.3|protein_coding||23/23||||||||||-1||HGNC|8101||||||||||||||
chr15	28080367	rs8035334	A	G	.	.	AC=705;AN=1324;AF=0.48479;CSQ=G|intron_variant|MODIFIER|OCA2|ENSG00000104044|Transcript|ENST00000353809.5|protein_coding||22/22||||||||rs8035334||-1||HGNC|8101||||||0.7183||||||||,G|intron_variant|MODIFIER|OCA2|ENSG00000104044|Transcript|ENST00000354638.3|protein_coding||23/23||||||||rs8035334||-1||HGNC|8101||||||0.7183||||||||
chr15	28080692	rs11852452	G	A	.	.	AC=568;AN=1324;AF=0.44145;CSQ=A|intron_variant|MODIFIER|OCA2|ENSG00000104044|Transcript|ENST00000353809.5|protein_coding||22/22||||||||||-1||HGNC|8101||||||||||||||,A|intron_variant|MODIFIER|OCA2|ENSG00000104044|Transcript|ENST00000354638.3|protein_coding||23/23||||||||||-1||HGNC|8101||||||||||||||
chr15	28083423	rs1018105	A	G	.	.	AC=412;AN=1322;AF=0.31777;CSQ=G|intron_variant|MODIFIER|OCA2|ENSG00000104044|Transcript|ENST00000353809.5|protein_coding||22/22||||||||||-1||HGNC|8101||||||||||||||,G|intron_variant|MODIFIER|OCA2|ENSG00000104044|Transcript|ENST00000354638.3|protein_coding||23/23||||||||||-1||HGNC|8101||||||||||||||
chr15	28091004	rs6497246	A	C	.	.	AC=1285;AN=1324;AF=0.025998;CSQ=C|intron_variant|MODIFIER|OCA2|ENSG00000104044|Transcript|ENST00000353809.5|protein_coding||21/22||||||||||-1||HGNC|8101||||||||||||||,C|intron_variant|MODIFIER|OCA2|ENSG00000104044|Transcript|ENST00000354638.3|protein_coding||22/23||||||||||-1||HGNC|8101||||||||||||||
chr15	28092581	rs8037534	A	C	.	.	AC=568;AN=1324;AF=0.42213;CSQ=C|intron_variant|MODIFIER|OCA2|ENSG00000104044|Transcript|ENST00000353809.5|protein_coding||21/22||||||||rs8037534||-1||HGNC|8101||||||0.5278||||||||,C|intron_variant|MODIFIER|OCA2|ENSG00000104044|Transcript|ENST00000354638.3|protein_coding||22/23||||||||rs8037534||-1||HGNC|8101||||||0.5278||||||||
chr15	28096842	rs13313425	A	G	.	.	AC=1284;AN=1324;AF=0.026233;CSQ=G|intron_variant|MODIFIER|OCA2|ENSG00000104044|Transcript|ENST00000353809.5|protein_coding||20/22||||||||||-1||HGNC|8101||||||||||||||,G|intron_variant|MODIFIER|OCA2|ENSG00000104044|Transcript|ENST00000354638.3|protein_coding||21/23||||||||||-1||HGNC|8101||||||||||||||
chr15	28097278	rs1004611	A	G	.	.	AC=793;AN=1320;AF=0.39725;CSQ=G|intron_variant|MODIFIER|OCA2|ENSG00000104044|Transcript|ENST00000353809.5|protein_coding||20/22||||||||||-1||HGNC|8101||||||||||||||,G|intron_variant|MODIFIER|OCA2|ENSG00000104044|Transcript|ENST00000354638.3|protein_coding||21/23||||||||||-1||HGNC|8101||||||||||||||
chr15	28101137	rs768546	A	G	.	.	AC=1003;AN=1324;AF=0.22863;CSQ=G|intron_variant|MODIFIER|OCA2|ENSG00000104044|Transcript|ENST00000353809.5|protein_coding||20/22||||||||||-1||HGNC|8101||||||||||||||,G|intron_variant|MODIFIER|OCA2|ENSG00000104044|Transcript|ENST00000354638.3|protein_coding||21/23||||||||||-1||HGNC|8101||||||||||||||
chr15	28106587	rs4778199	A	G	.	.	AC=201;AN=676;AF=0.27721;CSQ=G|intron_variant|MODIFIER|OCA2|ENSG00000104044|Transcript|ENST00000353809.5|protein_coding||20/22||||||||rs4778199||-1||HGNC|8101||||||0.5683||||||||,G|intron_variant|MODIFIER|OCA2|ENSG00000104044|Transcript|ENST00000354638.3|protein_coding||21/23||||||||rs4778199||-1||HGNC|8101||||||0.5683||||||||
chr15	28111746	rs7177529	G	A	.	.	AC=381;AN=1324;AF=0.27597;CSQ=A|intron_variant|MODIFIER|OCA2|ENSG00000104044|Transcript|ENST00000353809.5|protein_coding||20/22||||||||||-1||HGNC|8101||||||||||||||,A|intron_variant|MODIFIER|OCA2|ENSG00000104044|Transcript|ENST00000354638.3|protein_coding||21/23||||||||||-1||HGNC|8101||||||||||||||
chr15	28129723	rs16950486	A	G	.	.	AC=1323;AN=1324;AF=0.0010574;CSQ=G|intron_variant|MODIFIER|OCA2|ENSG00000104044|Transcript|ENST00000353809.5|protein_coding||18/22||||||||||-1||HGNC|8101||||||||||||||,G|intron_variant|MODIFIER|OCA2|ENSG00000104044|Transcript|ENST00000354638.3|protein_coding||19/23||||||||||-1||HGNC|8101||||||||||||||
chr15	28150561	rs2703983	A	C	.	.	AC=792;AN=1320;AF=0.40783;CSQ=C|intron_variant|MODIFIER|OCA2|ENSG00000104044|Transcript|ENST00000353809.5|protein_coding||18/22||||||||rs2703983||-1||HGNC|8101||||||0.6757||||||||,C|intron_variant|MODIFIER|OCA2|ENSG00000104044|Transcript|ENST00000354638.3|protein_coding||19/23||||||||rs2703983||-1||HGNC|8101||||||0.6757||||||||
chr15	28157501	rs8039856	A	G	.	.	AC=795;AN=1320;AF=0.40542;CSQ=G|intron_variant|MODIFIER|OCA2|ENSG00000104044|Transcript|ENST00000353809.5|protein_coding||18/22||||||||||-1||HGNC|8101||||||||||||||,G|intron_variant|MODIFIER|OCA2|ENSG00000104044|Transcript|ENST00000354638.3|protein_coding||19/23||||||||||-1||HGNC|8101||||||||||||||,G|regulatory_region_variant|MODIFIER|||RegulatoryFeature|ENSR00001083451|CTCF_binding_site|||||||||||||||||||||||||||||
chr15	28162850	rs2703942	A	C	.	.	AC=3;AN=1324;AF=0.00092691;CSQ=C|intron_variant|MODIFIER|OCA2|ENSG00000104044|Transcript|ENST00000353809.5|protein_coding||18/22||||||||||-1||HGNC|8101||||||||||||||,C|intron_variant|MODIFIER|OCA2|ENSG00000104044|Transcript|ENST00000354638.3|protein_coding||19/23||||||||||-1||HGNC|8101||||||||||||||
chr15	28170394	rs1597200	G	A	.	.	AC=529;AN=1324;AF=0.40593;CSQ=A|intron_variant|MODIFIER|OCA2|ENSG00000104044|Transcript|ENST00000353809.5|protein_coding||18/22||||||||||-1||HGNC|8101||||||||||||||,A|intron_variant|MODIFIER|OCA2|ENSG00000104044|Transcript|ENST00000354638.3|protein_coding||19/23||||||||||-1||HGNC|8101||||||||||||||
chr15	28171128	rs3751651	A	G	.	.	AC=267;AN=1324;AF=0.19029;CSQ=G|intron_variant|MODIFIER|OCA2|ENSG00000104044|Transcript|ENST00000353809.5|protein_coding||18/22||||||||rs3751651||-1||HGNC|8101||||||0.3183||||17236130||||,G|intron_variant|MODIFIER|OCA2|ENSG00000104044|Transcript|ENST00000354638.3|protein_coding||19/23||||||||rs3751651||-1||HGNC|8101||||||0.3183||||17236130||||
chr15	28171268	variant.34284	G	A	.	.	AC=0;AN=1324;AF=0.00052247;CSQ=A|splice_region_variant&intron_variant|LOW|OCA2|ENSG00000104044|Transcript|ENST00000353809.5|protein_coding||18/22||||||||||-1||HGNC|8101||||||||||||||,A|splice_region_variant&intron_variant|LOW|OCA2|ENSG00000104044|Transcript|ENST00000354638.3|protein_coding||19/23||||||||||-1||HGNC|8101||||||||||||||
chr15	28182715	rs2594934	G	A	.	.	AC=431;AN=1324;AF=0.29194;CSQ=A|intron_variant|MODIFIER|OCA2|ENSG00000104044|Transcript|ENST00000353809.5|protein_coding||17/22||||||||||-1||HGNC|8101||||||||||||||,A|intron_variant|MODIFIER|OCA2|ENSG00000104044|Transcript|ENST00000354638.3|protein_coding||18/23||||||||||-1||HGNC|8101||||||||||||||
chr15	28192224	rs7170451	A	G	.	.	AC=908;AN=1324;AF=0.27181;CSQ=G|intron_variant|MODIFIER|OCA2|ENSG00000104044|Transcript|ENST00000353809.5|protein_coding||17/22||||||||rs7170451||-1||HGNC|8101||||||0.3191||||20585627&27081560||||,G|intron_variant|MODIFIER|OCA2|ENSG00000104044|Transcript|ENST00000354638.3|protein_coding||18/23||||||||rs7170451||-1||HGNC|8101||||||0.3191||||20585627&27081560||||,G|downstream_gene_variant|MODIFIER|OCA2|ENSG00000104044|Transcript|ENST00000382996.2|protein_coding||||||||||rs7170451|3431|-1||HGNC|8101||||||0.3191||||20585627&27081560||||
chr15	28198567	rs921221	G	A	.	.	AC=342;AN=1322;AF=0.22622;CSQ=A|intron_variant|MODIFIER|OCA2|ENSG00000104044|Transcript|ENST00000353809.5|protein_coding||16/22||||||||||-1||HGNC|8101||||||||||||||,A|intron_variant|MODIFIER|OCA2|ENSG00000104044|Transcript|ENST00000354638.3|protein_coding||17/23||||||||||-1||HGNC|8101||||||||||||||,A|intron_variant|MODIFIER|OCA2|ENSG00000104044|Transcript|ENST00000382996.2|protein_coding||17/18||||||||||-1||HGNC|8101||||||||||||||
chr15	28211758	rs4778218	A	G	.	.	AC=1092;AN=1324;AF=0.16565;CSQ=G|intron_variant|MODIFIER|OCA2|ENSG00000104044|Transcript|ENST00000353809.5|protein_coding||14/22||||||||rs4778218||-1||HGNC|8101||||||||||17236130||||,G|intron_variant|MODIFIER|OCA2|ENSG00000104044|Transcript|ENST00000354638.3|protein_coding||15/23||||||||rs4778218||-1||HGNC|8101||||||||||17236130||||,G|intron_variant|MODIFIER|OCA2|ENSG00000104044|Transcript|ENST00000382996.2|protein_coding||15/18||||||||rs4778218||-1||HGNC|8101||||||||||17236130||||
chr15	28228486	variant.34289	G	A	.	.	AC=0;AN=1324;AF=0.00026123;CSQ=A|splice_region_variant&intron_variant|LOW|OCA2|ENSG00000104044|Transcript|ENST00000353809.5|protein_coding||13/22||||||||CS141119||-1||HGNC|8101|||||||||1|||||,A|splice_region_variant&intron_variant|LOW|OCA2|ENSG00000104044|Transcript|ENST00000354638.3|protein_coding||14/23||||||||CS141119||-1||HGNC|8101|||||||||1|||||,A|splice_region_variant&intron_variant|LOW|OCA2|ENSG00000104044|Transcript|ENST00000382996.2|protein_coding||14/18||||||||CS141119||-1||HGNC|8101|||||||||1|||||
chr15	28237909	rs7178315	G	A	.	.	AC=334;AN=1324;AF=0.20744;CSQ=A|intron_variant|MODIFIER|OCA2|ENSG00000104044|Transcript|ENST00000353809.5|protein_coding||9/22||||||||||-1||HGNC|8101||||||||||||||,A|intron_variant|MODIFIER|OCA2|ENSG00000104044|Transcript|ENST00000354638.3|protein_coding||9/23||||||||||-1||HGNC|8101||||||||||||||,A|intron_variant|MODIFIER|OCA2|ENSG00000104044|Transcript|ENST00000382996.2|protein_coding||9/18||||||||||-1||HGNC|8101||||||||||||||
chr15	28276539	rs4427755	A	G	.	.	AC=1321;AN=1322;AF=0.0010455;CSQ=G|intron_variant|MODIFIER|OCA2|ENSG00000104044|Transcript|ENST00000353809.5|protein_coding||3/22||||||||||-1||HGNC|8101||||||||||||||,G|intron_variant|MODIFIER|OCA2|ENSG00000104044|Transcript|ENST00000354638.3|protein_coding||3/23||||||||||-1||HGNC|8101||||||||||||||,G|intron_variant|MODIFIER|OCA2|ENSG00000104044|Transcript|ENST00000382996.2|protein_coding||3/18||||||||||-1||HGNC|8101||||||||||||||,G|intron_variant|MODIFIER|OCA2|ENSG00000104044|Transcript|ENST00000431101.1|protein_coding||3/6||||||||||-1|cds_end_NF|HGNC|8101||||||||||||||,G|intron_variant|MODIFIER|OCA2|ENSG00000104044|Transcript|ENST00000445578.1|protein_coding||3/5||||||||||-1|cds_end_NF|HGNC|8101||||||||||||||
chr15	28281765	rs4778232	G	A	.	.	AC=299;AN=1324;AF=0.2194;CSQ=A|intron_variant|MODIFIER|OCA2|ENSG00000104044|Transcript|ENST00000353809.5|protein_coding||2/22||||||||||-1||HGNC|8101||||||||||||||,A|intron_variant|MODIFIER|OCA2|ENSG00000104044|Transcript|ENST00000354638.3|protein_coding||2/23||||||||||-1||HGNC|8101||||||||||||||,A|intron_variant|MODIFIER|OCA2|ENSG00000104044|Transcript|ENST00000382996.2|protein_coding||2/18||||||||||-1||HGNC|8101||||||||||||||,A|intron_variant|MODIFIER|OCA2|ENSG00000104044|Transcript|ENST00000431101.1|protein_coding||2/6||||||||||-1|cds_end_NF|HGNC|8101||||||||||||||,A|intron_variant|MODIFIER|OCA2|ENSG00000104044|Transcript|ENST00000445578.1|protein_coding||2/5||||||||||-1|cds_end_NF|HGNC|8101||||||||||||||
chr15	28283507	rs16950821	A	G	.	.	AC=1196;AN=1324;AF=0.10682;CSQ=G|intron_variant|MODIFIER|OCA2|ENSG00000104044|Transcript|ENST00000353809.5|protein_coding||2/22||||||||||-1||HGNC|8101||||||||||||||,G|intron_variant|MODIFIER|OCA2|ENSG00000104044|Transcript|ENST00000354638.3|protein_coding||2/23||||||||||-1||HGNC|8101||||||||||||||,G|intron_variant|MODIFIER|OCA2|ENSG00000104044|Transcript|ENST00000382996.2|protein_coding||2/18||||||||||-1||HGNC|8101||||||||||||||,G|intron_variant|MODIFIER|OCA2|ENSG00000104044|Transcript|ENST00000431101.1|protein_coding||2/6||||||||||-1|cds_end_NF|HGNC|8101||||||||||||||,G|intron_variant|MODIFIER|OCA2|ENSG00000104044|Transcript|ENST00000445578.1|protein_coding||2/5||||||||||-1|cds_end_NF|HGNC|8101||||||||||||||,G|regulatory_region_variant|MODIFIER|||RegulatoryFeature|ENSR00000368652|TF_binding_site|||||||||||||||||||||||||||||
chr15	28288121	rs1470608	C	A	.	.	AC=199;AN=1322;AF=0.14072;CSQ=A|intron_variant|MODIFIER|OCA2|ENSG00000104044|Transcript|ENST00000353809.5|protein_coding||2/22||||||||||-1||HGNC|8101||||||||||||||,A|intron_variant|MODIFIER|OCA2|ENSG00000104044|Transcript|ENST00000354638.3|protein_coding||2/23||||||||||-1||HGNC|8101||||||||||||||,A|intron_variant|MODIFIER|OCA2|ENSG00000104044|Transcript|ENST00000382996.2|protein_coding||2/18||||||||||-1||HGNC|8101||||||||||||||,A|intron_variant|MODIFIER|OCA2|ENSG00000104044|Transcript|ENST00000431101.1|protein_coding||2/6||||||||||-1|cds_end_NF|HGNC|8101||||||||||||||,A|intron_variant|MODIFIER|OCA2|ENSG00000104044|Transcript|ENST00000445578.1|protein_coding||2/5||||||||||-1|cds_end_NF|HGNC|8101||||||||||||||
chr15	28294922	rs1597196	C	A	.	.	AC=224;AN=1324;AF=0.17646;CSQ=A|intron_variant|MODIFIER|OCA2|ENSG00000104044|Transcript|ENST00000353809.5|protein_coding||2/22||||||||||-1||HGNC|8101||||||||||||||,A|intron_variant|MODIFIER|OCA2|ENSG00000104044|Transcript|ENST00000354638.3|protein_coding||2/23||||||||||-1||HGNC|8101||||||||||||||,A|intron_variant|MODIFIER|OCA2|ENSG00000104044|Transcript|ENST00000382996.2|protein_coding||2/18||||||||||-1||HGNC|8101||||||||||||||,A|intron_variant|MODIFIER|OCA2|ENSG00000104044|Transcript|ENST00000431101.1|protein_coding||2/6||||||||||-1|cds_end_NF|HGNC|8101||||||||||||||,A|intron_variant|MODIFIER|OCA2|ENSG00000104044|Transcript|ENST00000445578.1|protein_coding||2/5||||||||||-1|cds_end_NF|HGNC|8101||||||||||||||
chr15	28302037	rs895831	G	A	.	.	AC=1;AN=1322;AF=0.0010593;CSQ=A|intron_variant|MODIFIER|OCA2|ENSG00000104044|Transcript|ENST00000353809.5|protein_coding||2/22||||||||||-1||HGNC|8101||||||||||||||,A|intron_variant|MODIFIER|OCA2|ENSG00000104044|Transcript|ENST00000354638.3|protein_coding||2/23||||||||||-1||HGNC|8101||||||||||||||,A|intron_variant|MODIFIER|OCA2|ENSG00000104044|Transcript|ENST00000382996.2|protein_coding||2/18||||||||||-1||HGNC|8101||||||||||||||,A|intron_variant|MODIFIER|OCA2|ENSG00000104044|Transcript|ENST00000431101.1|protein_coding||2/6||||||||||-1|cds_end_NF|HGNC|8101||||||||||||||,A|intron_variant|MODIFIER|OCA2|ENSG00000104044|Transcript|ENST00000445578.1|protein_coding||2/5||||||||||-1|cds_end_NF|HGNC|8101||||||||||||||
chr15	28304344	rs7162117	A	G	.	.	AC=1216;AN=1324;AF=0.076877;CSQ=G|intron_variant|MODIFIER|OCA2|ENSG00000104044|Transcript|ENST00000353809.5|protein_coding||2/22||||||||||-1||HGNC|8101||||||||||||||,G|intron_variant|MODIFIER|OCA2|ENSG00000104044|Transcript|ENST00000354638.3|protein_coding||2/23||||||||||-1||HGNC|8101||||||||||||||,G|intron_variant|MODIFIER|OCA2|ENSG00000104044|Transcript|ENST00000382996.2|protein_coding||2/18||||||||||-1||HGNC|8101||||||||||||||,G|intron_variant|MODIFIER|OCA2|ENSG00000104044|Transcript|ENST00000431101.1|protein_coding||2/6||||||||||-1|cds_end_NF|HGNC|8101||||||||||||||,G|intron_variant|MODIFIER|OCA2|ENSG00000104044|Transcript|ENST00000445578.1|protein_coding||2/5||||||||||-1|cds_end_NF|HGNC|8101||||||||||||||,G|regulatory_region_variant|MODIFIER|||RegulatoryFeature|ENSR00001083475|CTCF_binding_site|||||||||||||||||||||||||||||
chr15	28307179	rs7179419	A	G	.	.	AC=170;AN=1324;AF=0.10876;CSQ=G|intron_variant|MODIFIER|OCA2|ENSG00000104044|Transcript|ENST00000353809.5|protein_coding||2/22||||||||||-1||HGNC|8101||||||||||||||,G|intron_variant|MODIFIER|OCA2|ENSG00000104044|Transcript|ENST00000354638.3|protein_coding||2/23||||||||||-1||HGNC|8101||||||||||||||,G|intron_variant|MODIFIER|OCA2|ENSG00000104044|Transcript|ENST00000382996.2|protein_coding||2/18||||||||||-1||HGNC|8101||||||||||||||,G|intron_variant|MODIFIER|OCA2|ENSG00000104044|Transcript|ENST00000431101.1|protein_coding||2/6||||||||||-1|cds_end_NF|HGNC|8101||||||||||||||,G|intron_variant|MODIFIER|OCA2|ENSG00000104044|Transcript|ENST00000445578.1|protein_coding||2/5||||||||||-1|cds_end_NF|HGNC|8101||||||||||||||
chr15	28323770	rs7179994	A	G	.	.	AC=172;AN=1322;AF=0.13077;CSQ=G|intron_variant|MODIFIER|OCA2|ENSG00000104044|Transcript|ENST00000353809.5|protein_coding||2/22||||||||rs7179994||-1||HGNC|8101||||||0.2871|||1|20042077&21835309&17236130&18252221||||,G|intron_variant|MODIFIER|OCA2|ENSG00000104044|Transcript|ENST00000354638.3|protein_coding||2/23||||||||rs7179994||-1||HGNC|8101||||||0.2871|||1|20042077&21835309&17236130&18252221||||,G|intron_variant|MODIFIER|OCA2|ENSG00000104044|Transcript|ENST00000382996.2|protein_coding||2/18||||||||rs7179994||-1||HGNC|8101||||||0.2871|||1|20042077&21835309&17236130&18252221||||,G|intron_variant|MODIFIER|OCA2|ENSG00000104044|Transcript|ENST00000431101.1|protein_coding||2/6||||||||rs7179994||-1|cds_end_NF|HGNC|8101||||||0.2871|||1|20042077&21835309&17236130&18252221||||,G|intron_variant|MODIFIER|OCA2|ENSG00000104044|Transcript|ENST00000445578.1|protein_coding||2/5||||||||rs7179994||-1|cds_end_NF|HGNC|8101||||||0.2871|||1|20042077&21835309&17236130&18252221||||
chr15	28328765	rs7174027	A	G	.	.	AC=1200;AN=1324;AF=0.10476;CSQ=G|intron_variant|MODIFIER|OCA2|ENSG00000104044|Transcript|ENST00000353809.5|protein_coding||1/22||||||||||-1||HGNC|8101||||||||||||||,G|intron_variant|MODIFIER|OCA2|ENSG00000104044|Transcript|ENST00000354638.3|protein_coding||1/23||||||||||-1||HGNC|8101||||||||||||||,G|intron_variant|MODIFIER|OCA2|ENSG00000104044|Transcript|ENST00000382996.2|protein_coding||1/18||||||||||-1||HGNC|8101||||||||||||||,G|intron_variant|MODIFIER|OCA2|ENSG00000104044|Transcript|ENST00000431101.1|protein_coding||1/6||||||||||-1|cds_end_NF|HGNC|8101||||||||||||||,G|intron_variant|MODIFIER|OCA2|ENSG00000104044|Transcript|ENST00000445578.1|protein_coding||1/5||||||||||-1|cds_end_NF|HGNC|8101||||||||||||||
chr15	28344238	rs7495174	A	G	.	.	AC=87;AN=1324;AF=0.068765;CSQ=G|intron_variant|MODIFIER|OCA2|ENSG00000104044|Transcript|ENST00000353809.5|protein_coding||1/22||||||||rs7495174||-1||HGNC|8101||||||0.2512|||1|21197618&26547235&26938746&22629401&18483556&19340012&20546537&20042077&19863770&21835309&17236130&18252221&22065085&18252222&19472299&20221248&18683857&21270109&26286644&19464594&21901107&17803354&19424496&23486544&29518100&23441100&23100201&26184321&28500464||||,G|intron_variant|MODIFIER|OCA2|ENSG00000104044|Transcript|ENST00000354638.3|protein_coding||1/23||||||||rs7495174||-1||HGNC|8101||||||0.2512|||1|21197618&26547235&26938746&22629401&18483556&19340012&20546537&20042077&19863770&21835309&17236130&18252221&22065085&18252222&19472299&20221248&18683857&21270109&26286644&19464594&21901107&17803354&19424496&23486544&29518100&23441100&23100201&26184321&28500464||||,G|intron_variant|MODIFIER|OCA2|ENSG00000104044|Transcript|ENST00000382996.2|protein_coding||1/18||||||||rs7495174||-1||HGNC|8101||||||0.2512|||1|21197618&26547235&26938746&22629401&18483556&19340012&20546537&20042077&19863770&21835309&17236130&18252221&22065085&18252222&19472299&20221248&18683857&21270109&26286644&19464594&21901107&17803354&19424496&23486544&29518100&23441100&23100201&26184321&28500464||||,G|intron_variant|MODIFIER|OCA2|ENSG00000104044|Transcript|ENST00000431101.1|protein_coding||1/6||||||||rs7495174||-1|cds_end_NF|HGNC|8101||||||0.2512|||1|21197618&26547235&26938746&22629401&18483556&19340012&20546537&20042077&19863770&21835309&17236130&18252221&22065085&18252222&19472299&20221248&18683857&21270109&26286644&19464594&21901107&17803354&19424496&23486544&29518100&23441100&23100201&26184321&28500464||||,G|intron_variant|MODIFIER|OCA2|ENSG00000104044|Transcript|ENST00000445578.1|protein_coding||1/5||||||||rs7495174||-1|cds_end_NF|HGNC|8101||||||0.2512|||1|21197618&26547235&26938746&22629401&18483556&19340012&20546537&20042077&19863770&21835309&17236130&18252221&22065085&18252222&19472299&20221248&18683857&21270109&26286644&19464594&21901107&17803354&19424496&23486544&29518100&23441100&23100201&26184321&28500464||||,G|regulatory_region_variant|MODIFIER|||RegulatoryFeature|ENSR00001083484|promoter||||||||||rs7495174|||||||||||0.2512|||1|21197618&26547235&26938746&22629401&18483556&19340012&20546537&20042077&19863770&21835309&17236130&18252221&22065085&18252222&19472299&20221248&18683857&21270109&26286644&19464594&21901107&17803354&19424496&23486544&29518100&23441100&23100201&26184321&28500464||||,G|regulatory_region_variant|MODIFIER|||RegulatoryFeature|ENSR00001083486|CTCF_binding_site||||||||||rs7495174|||||||||||0.2512|||1|21197618&26547235&26938746&22629401&18483556&19340012&20546537&20042077&19863770&21835309&17236130&18252221&22065085&18252222&19472299&20221248&18683857&21270109&26286644&19464594&21901107&17803354&19424496&23486544&29518100&23441100&23100201&26184321&28500464||||
chr15	48414148	newrs142056637	A	C	.	.	AC=1;AN=1322;AF=0.00026274;CSQ=C|stop_lost|HIGH|SLC24A5|ENSG00000188467|Transcript|ENST00000341459.3|protein_coding|2/9||||289|216|72|*/Y|taA/taC|CM141069||1||HGNC|20611|||||||||1|||||,C|intron_variant|MODIFIER|SLC24A5|ENSG00000188467|Transcript|ENST00000449382.2|protein_coding||1/7||||||||CM141069||1||HGNC|20611|||||||||1|||||,C|upstream_gene_variant|MODIFIER|SLC24A5|ENSG00000188467|Transcript|ENST00000463289.1|retained_intron||||||||||CM141069|25|1||HGNC|20611|||||||||1|||||,C|stop_lost|HIGH|SLC24A5|ENSG00000188467|Transcript|ENST00000482911.2|protein_coding|2/2||||257|216|72|*/Y|taA/taC|CM141069||1||HGNC|20611|||||||||1|||||
chr15	48414268	variant.35497	A	G	.	.	AC=1324;AN=1324;AF=0.00052247;CSQ=G|intron_variant|MODIFIER|SLC24A5|ENSG00000188467|Transcript|ENST00000341459.3|protein_coding||2/8||||||||||1||HGNC|20611||||||||||||||,G|intron_variant|MODIFIER|SLC24A5|ENSG00000188467|Transcript|ENST00000449382.2|protein_coding||1/7||||||||||1||HGNC|20611||||||||||||||,G|intron_variant&non_coding_transcript_variant|MODIFIER|SLC24A5|ENSG00000188467|Transcript|ENST00000463289.1|retained_intron||1/4||||||||||1||HGNC|20611||||||||||||||,G|stop_lost|HIGH|SLC24A5|ENSG00000188467|Transcript|ENST00000482911.2|protein_coding|2/2||||377|336|112|*/W|tgA/tgG|||1||HGNC|20611||||||||||||||
chr15	48420744	rs2675348	A	G	.	.	AC=16;AN=1324;AF=0.0034419;CSQ=G|intron_variant|MODIFIER|SLC24A5|ENSG00000188467|Transcript|ENST00000341459.3|protein_coding||2/8||||||||rs2675348||1||HGNC|20611||||||0.3480||||26921301&24048645&18683858||||,G|intron_variant|MODIFIER|SLC24A5|ENSG00000188467|Transcript|ENST00000449382.2|protein_coding||1/7||||||||rs2675348||1||HGNC|20611||||||0.3480||||26921301&24048645&18683858||||,G|intron_variant&non_coding_transcript_variant|MODIFIER|SLC24A5|ENSG00000188467|Transcript|ENST00000463289.1|retained_intron||1/4||||||||rs2675348||1||HGNC|20611||||||0.3480||||26921301&24048645&18683858||||,G|downstream_gene_variant|MODIFIER|SLC24A5|ENSG00000188467|Transcript|ENST00000482911.2|protein_coding||||||||||rs2675348|3869|1||HGNC|20611||||||0.3480||||26921301&24048645&18683858||||
chr15	48427086	indel.35499	AAACACTATC	A	.	.	AC=1324;AN=1324;AF=0.00052411;CSQ=-|downstream_gene_variant|MODIFIER|MYEF2|ENSG00000104177|Transcript|ENST00000324324.7|protein_coding|||||||||||4530|-1||HGNC|17940||||||||||||||,-|inframe_deletion|MODERATE|SLC24A5|ENSG00000188467|Transcript|ENST00000341459.3|protein_coding|5/9||||569-577|496-504|166-168|NTI/-|AACACTATC/-|||1||HGNC|20611||||||||||||||,-|inframe_deletion|MODERATE|SLC24A5|ENSG00000188467|Transcript|ENST00000449382.2|protein_coding|4/8||||337-345|316-324|106-108|NTI/-|AACACTATC/-|||1||HGNC|20611||||||||||||||,-|non_coding_transcript_exon_variant|MODIFIER|SLC24A5|ENSG00000188467|Transcript|ENST00000463289.1|retained_intron|4/5||||256-264|||||||1||HGNC|20611||||||||||||||,-|downstream_gene_variant|MODIFIER|MYEF2|ENSG00000104177|Transcript|ENST00000558289.1|retained_intron|||||||||||4534|-1||HGNC|17940||||||||||||||
chr5	33947318	variant.84329	A	G	.	.	AC=4;AN=1320;AF=0.0010493;CSQ=G|missense_variant|MODERATE|SLC45A2|ENSG00000164175|Transcript|ENST00000296589.4|protein_coding|6/7||||1465|1318|440|S/P|Tct/Cct|CM067464||-1||HGNC|16472||||deleterious(0.04)|probably_damaging(0.952)||||1|||||,G|missense_variant|MODERATE|SLC45A2|ENSG00000164175|Transcript|ENST00000342059.3|protein_coding|5/6||||1233|1141|381|S/P|Tct/Cct|CM067464||-1||HGNC|16472||||tolerated(0.07)|possibly_damaging(0.802)||||1|||||,G|downstream_gene_variant|MODIFIER|SLC45A2|ENSG00000164175|Transcript|ENST00000345083.5|protein_coding||||||||||CM067464|4276|-1||HGNC|16472|||||||||1|||||,G|missense_variant|MODERATE|SLC45A2|ENSG00000164175|Transcript|ENST00000382102.3|protein_coding|6/6||||1376|1318|440|S/P|Tct/Cct|CM067464||-1||HGNC|16472||||tolerated(0.07)|probably_damaging(0.994)||||1|||||,G|downstream_gene_variant|MODIFIER|SLC45A2|ENSG00000164175|Transcript|ENST00000509381.1|protein_coding||||||||||CM067464|4192|-1||HGNC|16472|||||||||1|||||,G|downstream_gene_variant|MODIFIER|SLC45A2|ENSG00000164175|Transcript|ENST00000510600.1|protein_coding||||||||||CM067464|55|-1|cds_end_NF|HGNC|16472|||||||||1|||||
chr5	33947544	rs250416	A	C	.	.	AC=659;AN=676;AF=0.015814;CSQ=C|intron_variant|MODIFIER|SLC45A2|ENSG00000164175|Transcript|ENST00000296589.4|protein_coding||5/6||||||||||-1||HGNC|16472||||||||||||||,C|intron_variant|MODIFIER|SLC45A2|ENSG00000164175|Transcript|ENST00000342059.3|protein_coding||4/5||||||||||-1||HGNC|16472||||||||||||||,C|downstream_gene_variant|MODIFIER|SLC45A2|ENSG00000164175|Transcript|ENST00000345083.5|protein_coding|||||||||||4050|-1||HGNC|16472||||||||||||||,C|intron_variant|MODIFIER|SLC45A2|ENSG00000164175|Transcript|ENST00000382102.3|protein_coding||5/5||||||||||-1||HGNC|16472||||||||||||||,C|downstream_gene_variant|MODIFIER|SLC45A2|ENSG00000164175|Transcript|ENST00000509381.1|protein_coding|||||||||||3966|-1||HGNC|16472||||||||||||||,C|intron_variant|MODIFIER|SLC45A2|ENSG00000164175|Transcript|ENST00000510600.1|protein_coding||4/4||||||||||-1|cds_end_NF|HGNC|16472||||||||||||||
chr5	33951693	rs16891982	G	C	.	.	AC=287;AN=1324;AF=0.18774;CSQ=C|missense_variant|MODERATE|SLC45A2|ENSG00000164175|Transcript|ENST00000296589.4|protein_coding|5/7||||1269|1122|374|F/L|ttC/ttG|CM051556||-1||HGNC|16472|||||||||1|||||,C|missense_variant|MODERATE|SLC45A2|ENSG00000164175|Transcript|ENST00000342059.3|protein_coding|4/6||||1037|945|315|F/L|ttC/ttG|CM051556||-1||HGNC|16472|||||||||1|||||,C|missense_variant|MODERATE|SLC45A2|ENSG00000164175|Transcript|ENST00000345083.5|protein_coding|5/5||||890|798|266|F/L|ttC/ttG|CM051556||-1||HGNC|16472|||||||||1|||||,C|missense_variant|MODERATE|SLC45A2|ENSG00000164175|Transcript|ENST00000382102.3|protein_coding|5/6||||1180|1122|374|F/L|ttC/ttG|CM051556||-1||HGNC|16472|||||||||1|||||,C|3_prime_UTR_variant|MODIFIER|SLC45A2|ENSG00000164175|Transcript|ENST00000509381.1|protein_coding|4/4||||857|||||CM051556||-1||HGNC|16472|||||||||1|||||,C|missense_variant|MODERATE|SLC45A2|ENSG00000164175|Transcript|ENST00000510600.1|protein_coding|4/5||||599|597|199|F/L|ttC/ttG|CM051556||-1|cds_end_NF|HGNC|16472|||||||||1|||||
chr5	33951733	newrs121912619	A	G	.	.	AC=5;AN=1322;AF=0.0013123;CSQ=G|missense_variant|MODERATE|SLC45A2|ENSG00000164175|Transcript|ENST00000296589.4|protein_coding|5/7||||1229|1082|361|L/P|cTc/cCc|rs121912619&CM040233||-1||HGNC|16472||||tolerated(0.28)|possibly_damaging(0.722)||pathogenic||1&1|14722913||||,G|missense_variant|MODERATE|SLC45A2|ENSG00000164175|Transcript|ENST00000342059.3|protein_coding|4/6||||997|905|302|L/P|cTc/cCc|rs121912619&CM040233||-1||HGNC|16472||||tolerated(0.22)|possibly_damaging(0.731)||pathogenic||1&1|14722913||||,G|missense_variant|MODERATE|SLC45A2|ENSG00000164175|Transcript|ENST00000345083.5|protein_coding|5/5||||850|758|253|L/P|cTc/cCc|rs121912619&CM040233||-1||HGNC|16472||||tolerated(0.29)|possibly_damaging(0.852)||pathogenic||1&1|14722913||||,G|missense_variant|MODERATE|SLC45A2|ENSG00000164175|Transcript|ENST00000382102.3|protein_coding|5/6||||1140|1082|361|L/P|cTc/cCc|rs121912619&CM040233||-1||HGNC|16472||||tolerated(0.27)|possibly_damaging(0.477)||pathogenic||1&1|14722913||||,G|3_prime_UTR_variant|MODIFIER|SLC45A2|ENSG00000164175|Transcript|ENST00000509381.1|protein_coding|4/4||||817|||||rs121912619&CM040233||-1||HGNC|16472|||||||pathogenic||1&1|14722913||||,G|missense_variant|MODERATE|SLC45A2|ENSG00000164175|Transcript|ENST00000510600.1|protein_coding|4/5||||559|557|186|L/P|cTc/cCc|rs121912619&CM040233||-1|cds_end_NF|HGNC|16472||||tolerated(0.23)|probably_damaging(0.931)||pathogenic||1&1|14722913||||
chr5	33951773	variant.84335	A	G	.	.	AC=1324;AN=1324;AF=0.00052411;CSQ=G|missense_variant|MODERATE|SLC45A2|ENSG00000164175|Transcript|ENST00000296589.4|protein_coding|5/7||||1189|1042|348|C/R|Tgc/Cgc|HM0682&COSM6546132&COSM6546133||-1||HGNC|16472||||||||0&1&1|1&1&1|||||,G|missense_variant|MODERATE|SLC45A2|ENSG00000164175|Transcript|ENST00000342059.3|protein_coding|4/6||||957|865|289|C/R|Tgc/Cgc|HM0682&COSM6546132&COSM6546133||-1||HGNC|16472||||||||0&1&1|1&1&1|||||,G|missense_variant|MODERATE|SLC45A2|ENSG00000164175|Transcript|ENST00000345083.5|protein_coding|5/5||||810|718|240|C/R|Tgc/Cgc|HM0682&COSM6546132&COSM6546133||-1||HGNC|16472||||||||0&1&1|1&1&1|||||,G|missense_variant|MODERATE|SLC45A2|ENSG00000164175|Transcript|ENST00000382102.3|protein_coding|5/6||||1100|1042|348|C/R|Tgc/Cgc|HM0682&COSM6546132&COSM6546133||-1||HGNC|16472||||||||0&1&1|1&1&1|||||,G|missense_variant|MODERATE|SLC45A2|ENSG00000164175|Transcript|ENST00000509381.1|protein_coding|4/4||||777|716|239|L/P|cTg/cCg|HM0682&COSM6546132&COSM6546133||-1||HGNC|16472||||||||0&1&1|1&1&1|||||,G|missense_variant|MODERATE|SLC45A2|ENSG00000164175|Transcript|ENST00000510600.1|protein_coding|4/5||||519|517|173|C/R|Tgc/Cgc|HM0682&COSM6546132&COSM6546133||-1|cds_end_NF|HGNC|16472||||||||0&1&1|1&1&1|||||
chr5	33954511	rs2287949	G	A	.	.	AC=10;AN=1322;AF=0.0081016;CSQ=A|synonymous_variant|LOW|SLC45A2|ENSG00000164175|Transcript|ENST00000296589.4|protein_coding|4/7||||1134|987|329|T|acC/acT|||-1||HGNC|16472||||||||||||||,A|synonymous_variant|LOW|SLC45A2|ENSG00000164175|Transcript|ENST00000342059.3|protein_coding|3/6||||902|810|270|T|acC/acT|||-1||HGNC|16472||||||||||||||,A|synonymous_variant|LOW|SLC45A2|ENSG00000164175|Transcript|ENST00000345083.5|protein_coding|4/5||||755|663|221|T|acC/acT|||-1||HGNC|16472||||||||||||||,A|synonymous_variant|LOW|SLC45A2|ENSG00000164175|Transcript|ENST00000382102.3|protein_coding|4/6||||1045|987|329|T|acC/acT|||-1||HGNC|16472||||||||||||||,A|missense_variant|MODERATE|SLC45A2|ENSG00000164175|Transcript|ENST00000509381.1|protein_coding|3/4||||722|661|221|R/C|Cgc/Tgc|||-1||HGNC|16472||||tolerated_low_confidence(0.1)|benign(0)|||||||||,A|synonymous_variant|LOW|SLC45A2|ENSG00000164175|Transcript|ENST00000510600.1|protein_coding|3/5||||464|462|154|T|acC/acT|||-1|cds_end_NF|HGNC|16472||||||||||||||
chr5	33954541	variant.84336	C	A	.	.	AC=0;AN=1318;AF=0.00052329;CSQ=A|stop_lost|HIGH|SLC45A2|ENSG00000164175|Transcript|ENST00000296589.4|protein_coding|4/7||||1104|957|319|*/Y|taG/taT|||-1||HGNC|16472||||||||||||||,A|stop_lost|HIGH|SLC45A2|ENSG00000164175|Transcript|ENST00000342059.3|protein_coding|3/6||||872|780|260|*/Y|taG/taT|||-1||HGNC|16472||||||||||||||,A|stop_lost|HIGH|SLC45A2|ENSG00000164175|Transcript|ENST00000345083.5|protein_coding|4/5||||725|633|211|*/Y|taG/taT|||-1||HGNC|16472||||||||||||||,A|stop_lost|HIGH|SLC45A2|ENSG00000164175|Transcript|ENST00000382102.3|protein_coding|4/6||||1015|957|319|*/Y|taG/taT|||-1||HGNC|16472||||||||||||||,A|missense_variant|MODERATE|SLC45A2|ENSG00000164175|Transcript|ENST00000509381.1|protein_coding|3/4||||692|631|211|A/S|Gct/Tct|||-1||HGNC|16472||||deleterious_low_confidence(0)|benign(0.012)|||||||||,A|stop_lost|HIGH|SLC45A2|ENSG00000164175|Transcript|ENST00000510600.1|protein_coding|3/5||||434|432|144|*/Y|taG/taT|||-1|cds_end_NF|HGNC|16472||||||||||||||
chr5	33955326	rs35390	A	C	.	.	AC=38;AN=1318;AF=0.023847;CSQ=C|intron_variant|MODIFIER|SLC45A2|ENSG00000164175|Transcript|ENST00000296589.4|protein_coding||3/6||||||||||-1||HGNC|16472||||||||||||||,C|intron_variant|MODIFIER|SLC45A2|ENSG00000164175|Transcript|ENST00000342059.3|protein_coding||2/5||||||||||-1||HGNC|16472||||||||||||||,C|intron_variant|MODIFIER|SLC45A2|ENSG00000164175|Transcript|ENST00000345083.5|protein_coding||3/4||||||||||-1||HGNC|16472||||||||||||||,C|intron_variant|MODIFIER|SLC45A2|ENSG00000164175|Transcript|ENST00000382102.3|protein_coding||3/5||||||||||-1||HGNC|16472||||||||||||||,C|intron_variant|MODIFIER|SLC45A2|ENSG00000164175|Transcript|ENST00000509381.1|protein_coding||2/3||||||||||-1||HGNC|16472||||||||||||||,C|intron_variant|MODIFIER|SLC45A2|ENSG00000164175|Transcript|ENST00000510600.1|protein_coding||2/4||||||||||-1|cds_end_NF|HGNC|16472||||||||||||||
chr5	33962770	rs28117	A	G	.	.	AC=45;AN=1324;AF=0.026748;CSQ=G|intron_variant|MODIFIER|SLC45A2|ENSG00000164175|Transcript|ENST00000296589.4|protein_coding||3/6||||||||||-1||HGNC|16472||||||||||||||,G|intron_variant|MODIFIER|SLC45A2|ENSG00000164175|Transcript|ENST00000342059.3|protein_coding||2/5||||||||||-1||HGNC|16472||||||||||||||,G|intron_variant|MODIFIER|SLC45A2|ENSG00000164175|Transcript|ENST00000345083.5|protein_coding||3/4||||||||||-1||HGNC|16472||||||||||||||,G|intron_variant|MODIFIER|SLC45A2|ENSG00000164175|Transcript|ENST00000382102.3|protein_coding||3/5||||||||||-1||HGNC|16472||||||||||||||,G|downstream_gene_variant|MODIFIER|SLC45A2|ENSG00000164175|Transcript|ENST00000505056.1|retained_intron|||||||||||977|-1||HGNC|16472||||||||||||||,G|intron_variant|MODIFIER|SLC45A2|ENSG00000164175|Transcript|ENST00000509381.1|protein_coding||2/3||||||||||-1||HGNC|16472||||||||||||||,G|intron_variant|MODIFIER|SLC45A2|ENSG00000164175|Transcript|ENST00000510600.1|protein_coding||2/4||||||||||-1|cds_end_NF|HGNC|16472||||||||||||||
chr5	33963998	variant.84338	G	A	.	.	AC=0;AN=1322;AF=0.00052438;CSQ=A|missense_variant|MODERATE|SLC45A2|ENSG00000164175|Transcript|ENST00000296589.4|protein_coding|3/7||||833|686|229|S/F|tCt/tTt|CM067468&COSM4977723||-1||HGNC|16472||||tolerated(0.37)|benign(0.111)|||0&1|1&1|||||,A|missense_variant|MODERATE|SLC45A2|ENSG00000164175|Transcript|ENST00000342059.3|protein_coding|2/6||||601|509|170|S/F|tCt/tTt|CM067468&COSM4977723||-1||HGNC|16472||||tolerated(0.35)|benign(0.103)|||0&1|1&1|||||,A|intron_variant|MODIFIER|SLC45A2|ENSG00000164175|Transcript|ENST00000345083.5|protein_coding||3/4||||||||CM067468&COSM4977723||-1||HGNC|16472||||||||0&1|1&1|||||,A|missense_variant|MODERATE|SLC45A2|ENSG00000164175|Transcript|ENST00000382102.3|protein_coding|3/6||||744|686|229|S/F|tCt/tTt|CM067468&COSM4977723||-1||HGNC|16472||||tolerated(0.38)|benign(0.019)|||0&1|1&1|||||,A|non_coding_transcript_exon_variant|MODIFIER|SLC45A2|ENSG00000164175|Transcript|ENST00000505056.1|retained_intron|2/2||||488|||||CM067468&COSM4977723||-1||HGNC|16472||||||||0&1|1&1|||||,A|intron_variant|MODIFIER|SLC45A2|ENSG00000164175|Transcript|ENST00000509381.1|protein_coding||2/3||||||||CM067468&COSM4977723||-1||HGNC|16472||||||||0&1|1&1|||||,A|missense_variant|MODERATE|SLC45A2|ENSG00000164175|Transcript|ENST00000510600.1|protein_coding|2/5||||163|161|54|S/F|tCt/tTt|CM067468&COSM4977723||-1|cds_end_NF|HGNC|16472||||tolerated(0.47)|benign(0.137)|||0&1|1&1|||||
chr5	33964066	indel.84339	CTCCA	C	.	.	AC=1322;AN=1322;AF=0.00052438;CSQ=-|frameshift_variant|HIGH|SLC45A2|ENSG00000164175|Transcript|ENST00000296589.4|protein_coding|3/7||||761-764|614-617|205-206|LE/X|cTGGAg/cg|||-1||HGNC|16472||||||||||||||,-|frameshift_variant|HIGH|SLC45A2|ENSG00000164175|Transcript|ENST00000342059.3|protein_coding|2/6||||529-532|437-440|146-147|LE/X|cTGGAg/cg|||-1||HGNC|16472||||||||||||||,-|intron_variant|MODIFIER|SLC45A2|ENSG00000164175|Transcript|ENST00000345083.5|protein_coding||3/4||||||||||-1||HGNC|16472||||||||||||||,-|frameshift_variant|HIGH|SLC45A2|ENSG00000164175|Transcript|ENST00000382102.3|protein_coding|3/6||||672-675|614-617|205-206|LE/X|cTGGAg/cg|||-1||HGNC|16472||||||||||||||,-|non_coding_transcript_exon_variant|MODIFIER|SLC45A2|ENSG00000164175|Transcript|ENST00000505056.1|retained_intron|2/2||||416-419|||||||-1||HGNC|16472||||||||||||||,-|intron_variant|MODIFIER|SLC45A2|ENSG00000164175|Transcript|ENST00000509381.1|protein_coding||2/3||||||||||-1||HGNC|16472||||||||||||||,-|frameshift_variant|HIGH|SLC45A2|ENSG00000164175|Transcript|ENST00000510600.1|protein_coding|2/5||||91-94|89-92|30-31|LE/X|cTGGAg/cg|||-1|cds_end_NF|HGNC|16472||||||||||||||
chr5	33971037	rs3822466	A	G	.	.	AC=47;AN=1320;AF=0.035939;CSQ=G|intron_variant|MODIFIER|SLC45A2|ENSG00000164175|Transcript|ENST00000296589.4|protein_coding||2/6||||||||rs3822466||-1||HGNC|16472||||||0.1805||||||||,G|intron_variant|MODIFIER|SLC45A2|ENSG00000164175|Transcript|ENST00000342059.3|protein_coding||1/5||||||||rs3822466||-1||HGNC|16472||||||0.1805||||||||,G|intron_variant|MODIFIER|SLC45A2|ENSG00000164175|Transcript|ENST00000345083.5|protein_coding||3/4||||||||rs3822466||-1||HGNC|16472||||||0.1805||||||||,G|intron_variant|MODIFIER|SLC45A2|ENSG00000164175|Transcript|ENST00000382102.3|protein_coding||2/5||||||||rs3822466||-1||HGNC|16472||||||0.1805||||||||,G|non_coding_transcript_exon_variant|MODIFIER|RP11-1084J3.1|ENSG00000250914|Transcript|ENST00000504847.1|processed_pseudogene|1/2||||70|||||rs3822466||1||Clone_based_vega_gene|||||||0.1805||||||||,G|intron_variant&non_coding_transcript_variant|MODIFIER|SLC45A2|ENSG00000164175|Transcript|ENST00000505056.1|retained_intron||1/1||||||||rs3822466||-1||HGNC|16472||||||0.1805||||||||,G|intron_variant|MODIFIER|SLC45A2|ENSG00000164175|Transcript|ENST00000509381.1|protein_coding||2/3||||||||rs3822466||-1||HGNC|16472||||||0.1805||||||||,G|intron_variant|MODIFIER|SLC45A2|ENSG00000164175|Transcript|ENST00000510600.1|protein_coding||1/4||||||||rs3822466||-1|cds_end_NF|HGNC|16472||||||0.1805||||||||
chr5	33983044	rs250412	A	G	.	.	AC=774;AN=1318;AF=0.39998;CSQ=G|intron_variant|MODIFIER|SLC45A2|ENSG00000164175|Transcript|ENST00000296589.4|protein_coding||1/6||||||||rs250412||-1||HGNC|16472||||||0.3736||||20945498||||,G|downstream_gene_variant|MODIFIER|AMACR|ENSG00000242110|Transcript|ENST00000335606.6|protein_coding||||||||||rs250412|3239|-1||HGNC|451||||||0.3736||||20945498||||,G|intron_variant|MODIFIER|SLC45A2|ENSG00000164175|Transcript|ENST00000342059.3|protein_coding||1/5||||||||rs250412||-1||HGNC|16472||||||0.3736||||20945498||||,G|intron_variant|MODIFIER|SLC45A2|ENSG00000164175|Transcript|ENST00000345083.5|protein_coding||1/4||||||||rs250412||-1||HGNC|16472||||||0.3736||||20945498||||,G|downstream_gene_variant|MODIFIER|AMACR|ENSG00000242110|Transcript|ENST00000382072.2|protein_coding||||||||||rs250412|4235|-1||HGNC|451||||||0.3736||||20945498||||,G|downstream_gene_variant|MODIFIER|RP11-1084J3.4|ENSG00000273294|Transcript|ENST00000382079.3|nonsense_mediated_decay||||||||||rs250412|4235|-1||Clone_based_vega_gene|||||||0.3736||||20945498||||,G|intron_variant|MODIFIER|SLC45A2|ENSG00000164175|Transcript|ENST00000382102.3|protein_coding||1/5||||||||rs250412||-1||HGNC|16472||||||0.3736||||20945498||||,G|intron_variant&non_coding_transcript_variant|MODIFIER|SLC45A2|ENSG00000164175|Transcript|ENST00000505056.1|retained_intron||1/1||||||||rs250412||-1||HGNC|16472||||||0.3736||||20945498||||,G|intron_variant|MODIFIER|SLC45A2|ENSG00000164175|Transcript|ENST00000509381.1|protein_coding||1/3||||||||rs250412||-1||HGNC|16472||||||0.3736||||20945498||||,G|intron_variant|MODIFIER|SLC45A2|ENSG00000164175|Transcript|ENST00000510600.1|protein_coding||1/4||||||||rs250412||-1|cds_end_NF|HGNC|16472||||||0.3736||||20945498||||
chr9	12698595	variant.103544	G	A	.	.	AC=0;AN=1324;AF=0.00052247;CSQ=A|intron_variant|MODIFIER|TYRP1|ENSG00000107165|Transcript|ENST00000381136.2|protein_coding||1/4||||||||||1||HGNC|12450||||||||||||||,A|intron_variant|MODIFIER|TYRP1|ENSG00000107165|Transcript|ENST00000381137.2|protein_coding||3/6||||||||||1||HGNC|12450||||||||||||||,A|non_coding_transcript_exon_variant|MODIFIER|TYRP1|ENSG00000107165|Transcript|ENST00000381142.3|processed_transcript|1/4||||90|||||||1||HGNC|12450||||||||||||||,A|missense_variant|MODERATE|TYRP1|ENSG00000107165|Transcript|ENST00000388918.5|protein_coding|4/8||||982|853|285|E/K|Gaa/Aaa|||1||HGNC|12450||||tolerated(0.12)|benign(0.257)|||||||||,A|downstream_gene_variant|MODIFIER|RP11-3L8.3|ENSG00000235448|Transcript|ENST00000417638.1|antisense|||||||||||1505|-1||Clone_based_vega_gene|||||||||||||||,A|downstream_gene_variant|MODIFIER|TYRP1|ENSG00000107165|Transcript|ENST00000459790.1|retained_intron|||||||||||4108|1||HGNC|12450||||||||||||||,A|upstream_gene_variant|MODIFIER|TYRP1|ENSG00000107165|Transcript|ENST00000470909.1|processed_transcript|||||||||||3050|1||HGNC|12450||||||||||||||,A|downstream_gene_variant|MODIFIER|TYRP1|ENSG00000107165|Transcript|ENST00000473763.1|protein_coding|||||||||||4292|1|cds_end_NF|HGNC|12450||||||||||||||,A|regulatory_region_variant|MODIFIER|||RegulatoryFeature|ENSR00001446983|promoter|||||||||||||||||||||||||||||
chr9	12698660	variant.103545	A	G	.	.	AC=1324;AN=1324;AF=0.00052247;CSQ=G|intron_variant|MODIFIER|TYRP1|ENSG00000107165|Transcript|ENST00000381136.2|protein_coding||1/4||||||||||1||HGNC|12450||||||||||||||,G|intron_variant|MODIFIER|TYRP1|ENSG00000107165|Transcript|ENST00000381137.2|protein_coding||3/6||||||||||1||HGNC|12450||||||||||||||,G|splice_region_variant&intron_variant&non_coding_transcript_variant|LOW|TYRP1|ENSG00000107165|Transcript|ENST00000381142.3|processed_transcript||1/3||||||||||1||HGNC|12450||||||||||||||,G|splice_region_variant&intron_variant|LOW|TYRP1|ENSG00000107165|Transcript|ENST00000388918.5|protein_coding||4/7||||||||||1||HGNC|12450||||||||||||||,G|downstream_gene_variant|MODIFIER|RP11-3L8.3|ENSG00000235448|Transcript|ENST00000417638.1|antisense|||||||||||1440|-1||Clone_based_vega_gene|||||||||||||||,G|downstream_gene_variant|MODIFIER|TYRP1|ENSG00000107165|Transcript|ENST00000459790.1|retained_intron|||||||||||4173|1||HGNC|12450||||||||||||||,G|upstream_gene_variant|MODIFIER|TYRP1|ENSG00000107165|Transcript|ENST00000470909.1|processed_transcript|||||||||||2985|1||HGNC|12450||||||||||||||,G|downstream_gene_variant|MODIFIER|TYRP1|ENSG00000107165|Transcript|ENST00000473763.1|protein_coding|||||||||||4357|1|cds_end_NF|HGNC|12450||||||||||||||
chr9	12702424	var_9_12702424	A	G	.	.	AC=1324;AN=1324;AF=0.00052247;CSQ=G|missense_variant|MODERATE|TYRP1|ENSG00000107165|Transcript|ENST00000381136.2|protein_coding|2/5||||272|197|66|Q/R|cAa/cGa|CM066252&COSM4171845||1||HGNC|12450||||||||0&1|1&1|||||,G|missense_variant|MODERATE|TYRP1|ENSG00000107165|Transcript|ENST00000381137.2|protein_coding|4/7||||1040|197|66|Q/R|cAa/cGa|CM066252&COSM4171845||1||HGNC|12450||||||||0&1|1&1|||||,G|non_coding_transcript_exon_variant|MODIFIER|TYRP1|ENSG00000107165|Transcript|ENST00000381142.3|processed_transcript|2/4||||304|||||CM066252&COSM4171845||1||HGNC|12450||||||||0&1|1&1|||||,G|missense_variant|MODERATE|TYRP1|ENSG00000107165|Transcript|ENST00000388918.5|protein_coding|5/8||||1196|1067|356|Q/R|cAa/cGa|CM066252&COSM4171845||1||HGNC|12450||||||||0&1|1&1|||||,G|intron_variant&non_coding_transcript_variant|MODIFIER|RP11-3L8.3|ENSG00000235448|Transcript|ENST00000417638.1|antisense||3/3||||||||CM066252&COSM4171845||-1||Clone_based_vega_gene|||||||||0&1|1&1|||||,G|non_coding_transcript_exon_variant|MODIFIER|TYRP1|ENSG00000107165|Transcript|ENST00000470909.1|processed_transcript|2/2||||325|||||CM066252&COSM4171845||1||HGNC|12450||||||||0&1|1&1|||||,G|regulatory_region_variant|MODIFIER|||RegulatoryFeature|ENSR00000334366|CTCF_binding_site||||||||||CM066252&COSM4171845|||||||||||||0&1|1&1|||||,G|TF_binding_site_variant|MODIFIER|||MotifFeature|ENSM00521959378|||||||||||CM066252&COSM4171845||1|||||||||||0&1|1&1||ENSM00521959378|6|Y|0.000
chr9	12708982	indel.103553	GAGTT	G	.	.	AC=1318;AN=1318;AF=0.00052493;CSQ=-|frameshift_variant|HIGH|TYRP1|ENSG00000107165|Transcript|ENST00000381136.2|protein_coding|5/5||||620-623|545-548|182-183|EF/X|gAGTTt/gt|||1||HGNC|12450||||||||||||||,-|frameshift_variant|HIGH|TYRP1|ENSG00000107165|Transcript|ENST00000381137.2|protein_coding|7/7||||1385-1388|542-545|181-182|EF/X|gAGTTt/gt|||1||HGNC|12450||||||||||||||,-|non_coding_transcript_exon_variant|MODIFIER|TYRP1|ENSG00000107165|Transcript|ENST00000381142.3|processed_transcript|4/4||||505-508|||||||1||HGNC|12450||||||||||||||,-|frameshift_variant|HIGH|TYRP1|ENSG00000107165|Transcript|ENST00000388918.5|protein_coding|8/8||||1544-1547|1415-1418|472-473|EF/X|gAGTTt/gt|||1||HGNC|12450||||||||||||||,-|intron_variant&non_coding_transcript_variant|MODIFIER|RP11-3L8.3|ENSG00000235448|Transcript|ENST00000417638.1|antisense||3/3||||||||||-1||Clone_based_vega_gene|||||||||||||||,-|non_coding_transcript_exon_variant|MODIFIER|TYRP1|ENSG00000107165|Transcript|ENST00000473504.1|processed_transcript|2/2||||480-483|||||||1||HGNC|12450||||||||||||||,-|regulatory_region_variant|MODIFIER|||RegulatoryFeature|ENSR00001446985|enhancer|||||||||||||||||||||||||||||
chr9	12709102	variant.103555	G	A	.	.	AC=0;AN=1324;AF=0.00026123;CSQ=A|missense_variant|MODERATE|TYRP1|ENSG00000107165|Transcript|ENST00000381136.2|protein_coding|5/5||||739|664|222|E/K|Gag/Aag|||1||HGNC|12450||||deleterious(0.03)|possibly_damaging(0.577)|||||||||,A|missense_variant|MODERATE|TYRP1|ENSG00000107165|Transcript|ENST00000381137.2|protein_coding|7/7||||1504|661|221|E/K|Gag/Aag|||1||HGNC|12450||||deleterious(0.04)|possibly_damaging(0.577)|||||||||,A|non_coding_transcript_exon_variant|MODIFIER|TYRP1|ENSG00000107165|Transcript|ENST00000381142.3|processed_transcript|4/4||||624|||||||1||HGNC|12450||||||||||||||,A|missense_variant|MODERATE|TYRP1|ENSG00000107165|Transcript|ENST00000388918.5|protein_coding|8/8||||1663|1534|512|E/K|Gag/Aag|||1||HGNC|12450||||deleterious(0.03)|benign(0.323)|||||||||,A|intron_variant&non_coding_transcript_variant|MODIFIER|RP11-3L8.3|ENSG00000235448|Transcript|ENST00000417638.1|antisense||3/3||||||||||-1||Clone_based_vega_gene|||||||||||||||,A|non_coding_transcript_exon_variant|MODIFIER|TYRP1|ENSG00000107165|Transcript|ENST00000473504.1|processed_transcript|2/2||||599|||||||1||HGNC|12450||||||||||||||,A|regulatory_region_variant|MODIFIER|||RegulatoryFeature|ENSR00001446985|enhancer|||||||||||||||||||||||||||||
chr9	12709305	rs683	A	C	.	.	AC=435;AN=1318;AF=0.34079;CSQ=C|downstream_gene_variant|MODIFIER|TYRP1|ENSG00000107165|Transcript|ENST00000381136.2|protein_coding|||||||||||70|1||HGNC|12450||||||||||||||,C|3_prime_UTR_variant|MODIFIER|TYRP1|ENSG00000107165|Transcript|ENST00000381137.2|protein_coding|7/7||||1707|||||||1||HGNC|12450||||||||||||||,C|downstream_gene_variant|MODIFIER|TYRP1|ENSG00000107165|Transcript|ENST00000381142.3|processed_transcript|||||||||||38|1||HGNC|12450||||||||||||||,C|3_prime_UTR_variant|MODIFIER|TYRP1|ENSG00000107165|Transcript|ENST00000388918.5|protein_coding|8/8||||1866|||||||1||HGNC|12450||||||||||||||,C|intron_variant&non_coding_transcript_variant|MODIFIER|RP11-3L8.3|ENSG00000235448|Transcript|ENST00000417638.1|antisense||3/3||||||||||-1||Clone_based_vega_gene|||||||||||||||,C|downstream_gene_variant|MODIFIER|TYRP1|ENSG00000107165|Transcript|ENST00000473504.1|processed_transcript|||||||||||11|1||HGNC|12450||||||||||||||
